# Supplementary material for: Dual RNA-seq analysis reveals differences in defensive lncRNA expression in Pinus spp. with varying susceptibility to Fusarium circinatum
Source: BMC Plant Biol. 2026 Jan 23;26:326. doi: 10.1186/s12870-026-08182-w (PMC12911216; doi:10.1186/s12870-026-08182-w)
Supplement: Supplementary file 2 — Supplementary Material 2. [file 12870_2026_8182_MOESM2_ESM.xlsx]

## Sheet: TS1
Table S1: Mapping rates of pine species to Pinus taeda and the pathogen (Fusarium circinatum) reference genomes
Species	Library ID	Number of Reads	Reads Mapped to Genome*
			Host reference	Pathogen reference
Pinus radiata	18PrI12	54584363	0.8029	0.0039
Pinus radiata	25PrC12	47835972	0.7833	0.0002
Pinus radiata	36PrC13	49849420	0.7931	0.0003
Pinus radiata	37PrI13	43759899	0.8025	0.0074
Pinus radiata	49PrC14	48617723	0.8098	0.0003
Pinus radiata	50PrI14	56335571	0.798	0.0066
Pinus radiata	62PrC15	60046683	0.8108	0.0001
Pinus radiata	65PrI15	59578913	0.793	0.0056
Pinus pinea	30PpI13	55115638	0.4905	0.0089
Pinus pinea	40PpI14	45589330	0.4856	0.0145
Pinus pinea	45PpC14	54939944	0.456	0.0003
Pinus pinea	46PpI15	47805989	0.4905	0.0354
Pinus pinea	51PpC15	49388603	0.4849	0.0004
Pinus pinea	52PpC16	55040014	0.4879	0.0002
Pinus pinea	55PpI16	72377232	0.4657	0.0264
Pinus pinea	9PpC12	49858676	0.4845	0.0006
*Reads mapped in pairs and in broken pairs

## Sheet: TS2
Table S2: Genomic information of the unique transcriptome assembled for P. radiata
transcript_id	Query transfrag id	Query locus id	Reference gene id	classcode	gene_id	exons	length
PIRA.1.1	PINUS_00000001	XLOC_000001	-	u	q1:PIRA.1	1	244
PIRA.2.1	PINUS_00000002	XLOC_000002	-	u	q1:PIRA.2	1	221
PIRA.3.1	PINUS_00000003	XLOC_000003	-	u	q1:PIRA.3	1	340
PIRA.4.1	PINUS_00000004	XLOC_000004	-	u	q1:PIRA.4	1	213
PIRA.5.1	PINUS_00000005	XLOC_000005	-	u	q1:PIRA.5	1	434
PIRA.6.1	PINUS_00000006	XLOC_000006	-	u	q1:PIRA.6	1	269
PIRA.7.1	PINUS_00000007	XLOC_000007	-	u	q1:PIRA.7	1	328
PIRA.8.1	PINUS_00000008	XLOC_000008	-	u	q1:PIRA.8	1	335
PIRA.9.1	PINUS_00000009	XLOC_000009	-	u	q1:PIRA.9	1	298
PIRA.10.1	PINUS_00000010	XLOC_000010	-	u	q1:PIRA.10	1	262
PIRA.11.1	PINUS_00000011	XLOC_000011	-	u	q1:PIRA.11	1	230
PIRA.12.1	PINUS_00000012	XLOC_000012	-	u	q1:PIRA.12	1	614
PIRA.13.1	PINUS_00000013	XLOC_000013	-	u	q1:PIRA.13	1	238
PIRA.14.1	PINUS_00000014	XLOC_000014	-	u	q1:PIRA.14	2	259
PIRA.15.1	PINUS_00000015	XLOC_000015	-	u	q1:PIRA.15	1	222
PIRA.16.1	PINUS_00000016	XLOC_000016	-	u	q1:PIRA.16	2	387
PIRA.17.1	PINUS_00000017	XLOC_000017	-	u	q1:PIRA.17	3	263
PIRA.18.1	PINUS_00000018	XLOC_000018	-	u	q1:PIRA.18	1	249
PIRA.19.1	PINUS_00000019	XLOC_000019	-	u	q1:PIRA.19	1	382
PIRA.20.1	PINUS_00000020	XLOC_000020	-	u	q1:PIRA.20	1	329
PIRA.21.1	PINUS_00000021	XLOC_000021	-	u	q1:PIRA.21	1	490
PIRA.22.1	PINUS_00000022	XLOC_000022	-	u	q1:PIRA.22	1	240
PIRA.23.1	PINUS_00000023	XLOC_000023	-	u	q1:PIRA.23	1	322
PIRA.24.1	PINUS_00000024	XLOC_000024	-	u	q1:PIRA.24	1	319
PIRA.25.2	PINUS_00000025	XLOC_000025	-	u	q1:PIRA.25	2	452
PIRA.25.1	PINUS_00000026	XLOC_000025	-	u	q1:PIRA.25	2	493
PIRA.25.3	PINUS_00000027	XLOC_000025	-	u	q1:PIRA.25	3	409
PIRA.25.4	PINUS_00000028	XLOC_000025	-	u	q1:PIRA.25	2	423
PIRA.26.1	PINUS_00000029	XLOC_000026	-	u	q1:PIRA.26	1	253
PIRA.27.1	PINUS_00000030	XLOC_000027	-	u	q1:PIRA.27	1	223
PIRA.28.1	PINUS_00000031	XLOC_000028	-	u	q1:PIRA.28	1	320
PIRA.29.1	PINUS_00000032	XLOC_000029	-	u	q1:PIRA.29	1	371
PIRA.30.1	PINUS_00000033	XLOC_000030	-	u	q1:PIRA.30	1	581
PIRA.31.1	PINUS_00000034	XLOC_000031	-	u	q1:PIRA.31	1	394
PIRA.32.1	PINUS_00000035	XLOC_000032	-	u	q1:PIRA.32	1	458
PIRA.33.1	PINUS_00000036	XLOC_000033	-	u	q1:PIRA.33	1	208
PIRA.34.1	PINUS_00000037	XLOC_000034	-	u	q1:PIRA.34	1	328
PIRA.35.1	PINUS_00000038	XLOC_000035	-	u	q1:PIRA.35	1	245
PIRA.36.1	PINUS_00000039	XLOC_000036	-	u	q1:PIRA.36	1	315
PIRA.37.1	PINUS_00000040	XLOC_000037	-	u	q1:PIRA.37	1	277
PIRA.38.1	PINUS_00000041	XLOC_000038	-	u	q1:PIRA.38	1	228
PIRA.39.1	PINUS_00000042	XLOC_000039	-	u	q1:PIRA.39	1	550
PIRA.40.1	PINUS_00000043	XLOC_000040	-	u	q1:PIRA.40	1	447
PIRA.41.1	PINUS_00000044	XLOC_000041	-	u	q1:PIRA.41	1	213
PIRA.42.1	PINUS_00000045	XLOC_000042	-	u	q1:PIRA.42	1	471
PIRA.43.1	PINUS_00000046	XLOC_000043	-	u	q1:PIRA.43	1	224
PIRA.44.1	PINUS_00000047	XLOC_000044	-	u	q1:PIRA.44	1	325
PIRA.45.1	PINUS_00000048	XLOC_000045	-	u	q1:PIRA.45	1	306
PIRA.46.1	PINUS_00000049	XLOC_000046	-	u	q1:PIRA.46	1	225
PIRA.47.1	PINUS_00000050	XLOC_000047	-	u	q1:PIRA.47	1	332
PIRA.48.1	PINUS_00000051	XLOC_000048	-	u	q1:PIRA.48	1	492
PIRA.49.1	PINUS_00000052	XLOC_000049	-	u	q1:PIRA.49	1	647
PIRA.50.1	PINUS_00000053	XLOC_000050	-	u	q1:PIRA.50	1	240
PIRA.51.1	PINUS_00000054	XLOC_000051	-	u	q1:PIRA.51	1	340
PIRA.52.1	PINUS_00000055	XLOC_000052	-	u	q1:PIRA.52	3	285
PIRA.53.1	PINUS_00000056	XLOC_000053	-	u	q1:PIRA.53	1	279
PIRA.54.1	PINUS_00000057	XLOC_000054	-	u	q1:PIRA.54	2	416
PIRA.55.1	PINUS_00000058	XLOC_000055	-	u	q1:PIRA.55	1	565
PIRA.56.1	PINUS_00000059	XLOC_000056	-	u	q1:PIRA.56	1	388
PIRA.57.1	PINUS_00000060	XLOC_000057	-	u	q1:PIRA.57	1	231
PIRA.58.1	PINUS_00000061	XLOC_000058	-	u	q1:PIRA.58	1	205
PIRA.59.1	PINUS_00000062	XLOC_000059	-	u	q1:PIRA.59	1	531
PIRA.60.1	PINUS_00000063	XLOC_000060	-	u	q1:PIRA.60	1	203
PIRA.61.1	PINUS_00000064	XLOC_000061	-	u	q1:PIRA.61	1	267
PIRA.62.1	PINUS_00000065	XLOC_000062	-	u	q1:PIRA.62	1	316
PIRA.63.1	PINUS_00000066	XLOC_000063	-	u	q1:PIRA.63	1	335
PIRA.64.1	PINUS_00000067	XLOC_000064	-	u	q1:PIRA.64	1	310
PIRA.65.1	PINUS_00000068	XLOC_000065	-	u	q1:PIRA.65	1	485
PIRA.66.1	PINUS_00000069	XLOC_000066	-	u	q1:PIRA.66	1	313
PIRA.67.1	PINUS_00000070	XLOC_000067	-	u	q1:PIRA.67	2	346
PIRA.68.1	PINUS_00000071	XLOC_000068	-	u	q1:PIRA.68	2	471
PIRA.69.1	PINUS_00000072	XLOC_000069	-	u	q1:PIRA.69	1	316
PIRA.70.1	PINUS_00000073	XLOC_000070	-	u	q1:PIRA.70	1	460
PIRA.71.1	PINUS_00000074	XLOC_000071	-	u	q1:PIRA.71	1	473
PIRA.72.1	PINUS_00000075	XLOC_000072	-	u	q1:PIRA.72	1	632
PIRA.72.2	PINUS_00000076	XLOC_000072	-	u	q1:PIRA.72	2	299
PIRA.73.1	PINUS_00000077	XLOC_000073	-	u	q1:PIRA.73	1	507
PIRA.74.1	PINUS_00000078	XLOC_000074	-	u	q1:PIRA.74	1	507
PIRA.75.1	PINUS_00000079	XLOC_000075	-	u	q1:PIRA.75	1	222
PIRA.76.1	PINUS_00000080	XLOC_000076	-	u	q1:PIRA.76	1	241
PIRA.77.1	PINUS_00000081	XLOC_000077	-	u	q1:PIRA.77	1	315
PIRA.78.1	PINUS_00000082	XLOC_000078	-	u	q1:PIRA.78	1	222
PIRA.79.1	PINUS_00000083	XLOC_000079	-	u	q1:PIRA.79	1	406
PIRA.80.1	PINUS_00000084	XLOC_000080	-	u	q1:PIRA.80	1	677
PIRA.81.1	PINUS_00000085	XLOC_000081	-	u	q1:PIRA.81	1	506
PIRA.82.1	PINUS_00000086	XLOC_000082	-	u	q1:PIRA.82	2	549
PIRA.83.1	PINUS_00000087	XLOC_000083	-	u	q1:PIRA.83	1	369
PIRA.84.1	PINUS_00000088	XLOC_000084	-	u	q1:PIRA.84	2	525
PIRA.84.2	PINUS_00000089	XLOC_000084	-	u	q1:PIRA.84	2	499
PIRA.85.1	PINUS_00000090	XLOC_000085	-	u	q1:PIRA.85	2	256
PIRA.86.1	PINUS_00000091	XLOC_000086	-	u	q1:PIRA.86	1	235
PIRA.87.1	PINUS_00000092	XLOC_000087	-	u	q1:PIRA.87	1	315
PIRA.88.1	PINUS_00000093	XLOC_000088	-	u	q1:PIRA.88	1	310
PIRA.89.1	PINUS_00000094	XLOC_000089	-	u	q1:PIRA.89	1	362
PIRA.90.1	PINUS_00000095	XLOC_000090	-	u	q1:PIRA.90	1	449
PIRA.91.1	PINUS_00000096	XLOC_000091	-	u	q1:PIRA.91	1	214
PIRA.92.1	PINUS_00000097	XLOC_000092	-	u	q1:PIRA.92	1	593
PIRA.93.1	PINUS_00000098	XLOC_000093	-	u	q1:PIRA.93	1	450
PIRA.94.1	PINUS_00000099	XLOC_000094	-	u	q1:PIRA.94	1	468
PIRA.95.1	PINUS_00000100	XLOC_000095	-	u	q1:PIRA.95	1	224
PIRA.96.1	PINUS_00000101	XLOC_000096	-	u	q1:PIRA.96	1	357
PIRA.97.1	PINUS_00000102	XLOC_000097	-	u	q1:PIRA.97	1	207
PIRA.98.1	PINUS_00000103	XLOC_000098	-	u	q1:PIRA.98	1	241
PIRA.99.1	PINUS_00000104	XLOC_000099	-	u	q1:PIRA.99	1	344
PIRA.100.1	PINUS_00000105	XLOC_000100	-	u	q1:PIRA.100	1	343
PIRA.101.1	PINUS_00000106	XLOC_000101	-	u	q1:PIRA.101	1	318
PIRA.102.1	PINUS_00000107	XLOC_000102	-	u	q1:PIRA.102	1	351
PIRA.103.1	PINUS_00000108	XLOC_000103	-	u	q1:PIRA.103	1	260
PIRA.104.1	PINUS_00000109	XLOC_000104	-	u	q1:PIRA.104	1	329
PIRA.105.1	PINUS_00000110	XLOC_000105	-	u	q1:PIRA.105	1	236
PIRA.106.1	PINUS_00000111	XLOC_000106	-	u	q1:PIRA.106	1	222
PIRA.107.1	PINUS_00000112	XLOC_000107	-	u	q1:PIRA.107	1	243
PIRA.108.1	PINUS_00000113	XLOC_000108	-	u	q1:PIRA.108	1	310
PIRA.109.1	PINUS_00000114	XLOC_000109	-	u	q1:PIRA.109	1	247
PIRA.110.1	PINUS_00000115	XLOC_000110	-	u	q1:PIRA.110	1	311
PIRA.111.1	PINUS_00000116	XLOC_000111	-	u	q1:PIRA.111	1	700
PIRA.112.1	PINUS_00000117	XLOC_000112	-	u	q1:PIRA.112	1	253
PIRA.113.1	PINUS_00000118	XLOC_000113	-	u	q1:PIRA.113	1	491
PIRA.114.1	PINUS_00000119	XLOC_000114	-	u	q1:PIRA.114	1	443
PIRA.115.1	PINUS_00000120	XLOC_000115	-	u	q1:PIRA.115	1	246
PIRA.116.1	PINUS_00000121	XLOC_000116	-	u	q1:PIRA.116	1	200
PIRA.117.1	PINUS_00000122	XLOC_000117	-	u	q1:PIRA.117	1	366
PIRA.118.1	PINUS_00000123	XLOC_000118	-	u	q1:PIRA.118	1	665
PIRA.119.1	PINUS_00000124	XLOC_000119	-	u	q1:PIRA.119	1	345
PIRA.120.1	PINUS_00000125	XLOC_000120	-	u	q1:PIRA.120	1	292
PIRA.121.1	PINUS_00000126	XLOC_000121	-	u	q1:PIRA.121	1	307
PIRA.122.1	PINUS_00000127	XLOC_000122	-	u	q1:PIRA.122	1	407
PIRA.123.1	PINUS_00000128	XLOC_000123	-	u	q1:PIRA.123	1	706
PIRA.124.1	PINUS_00000129	XLOC_000124	-	u	q1:PIRA.124	1	428
PIRA.125.1	PINUS_00000130	XLOC_000125	-	u	q1:PIRA.125	1	244
PIRA.126.1	PINUS_00000131	XLOC_000126	-	u	q1:PIRA.126	1	353
PIRA.127.1	PINUS_00000132	XLOC_000127	-	u	q1:PIRA.127	1	320
PIRA.128.1	PINUS_00000133	XLOC_000128	-	u	q1:PIRA.128	1	283
PIRA.129.1	PINUS_00000134	XLOC_000129	-	u	q1:PIRA.129	1	307
PIRA.130.1	PINUS_00000135	XLOC_000130	-	u	q1:PIRA.130	1	477
PIRA.131.1	PINUS_00000136	XLOC_000131	-	u	q1:PIRA.131	1	465
PIRA.132.1	PINUS_00000137	XLOC_000132	-	u	q1:PIRA.132	1	390
PIRA.133.1	PINUS_00000138	XLOC_000133	-	u	q1:PIRA.133	1	550
PIRA.134.1	PINUS_00000139	XLOC_000134	-	u	q1:PIRA.134	1	209
PIRA.135.1	PINUS_00000140	XLOC_000135	-	u	q1:PIRA.135	1	218
PIRA.136.1	PINUS_00000141	XLOC_000136	-	u	q1:PIRA.136	1	560
PIRA.136.2	PINUS_00000142	XLOC_000136	-	u	q1:PIRA.136	2	519
PIRA.137.1	PINUS_00000143	XLOC_000137	-	u	q1:PIRA.137	1	653
PIRA.138.1	PINUS_00000144	XLOC_000138	-	u	q1:PIRA.138	1	250
PIRA.139.1	PINUS_00000145	XLOC_000139	-	u	q1:PIRA.139	1	345
PIRA.140.1	PINUS_00000146	XLOC_000140	-	u	q1:PIRA.140	1	236
PIRA.141.1	PINUS_00000147	XLOC_000141	-	u	q1:PIRA.141	1	316
PIRA.142.1	PINUS_00000148	XLOC_000142	-	u	q1:PIRA.142	1	414
PIRA.143.1	PINUS_00000149	XLOC_000143	-	u	q1:PIRA.143	1	266
PIRA.144.1	PINUS_00000150	XLOC_000144	-	u	q1:PIRA.144	1	238
PIRA.145.1	PINUS_00000151	XLOC_000145	-	u	q1:PIRA.145	1	331
PIRA.146.1	PINUS_00000152	XLOC_000146	-	u	q1:PIRA.146	1	373
PIRA.147.1	PINUS_00000153	XLOC_000147	-	u	q1:PIRA.147	1	258
PIRA.148.1	PINUS_00000154	XLOC_000148	-	u	q1:PIRA.148	1	319
PIRA.149.1	PINUS_00000155	XLOC_000149	-	u	q1:PIRA.149	1	251
PIRA.150.1	PINUS_00000156	XLOC_000150	-	u	q1:PIRA.150	1	390
PIRA.151.1	PINUS_00000157	XLOC_000151	-	u	q1:PIRA.151	1	232
PIRA.152.1	PINUS_00000158	XLOC_000152	-	u	q1:PIRA.152	1	398
PIRA.153.1	PINUS_00000159	XLOC_000153	-	u	q1:PIRA.153	1	425
PIRA.154.1	PINUS_00000160	XLOC_000154	-	u	q1:PIRA.154	1	325
PIRA.155.1	PINUS_00000161	XLOC_000155	-	u	q1:PIRA.155	1	216
PIRA.156.1	PINUS_00000162	XLOC_000156	-	u	q1:PIRA.156	1	404
PIRA.157.1	PINUS_00000163	XLOC_000157	-	u	q1:PIRA.157	1	281
PIRA.158.1	PINUS_00000164	XLOC_000158	-	u	q1:PIRA.158	1	236
PIRA.159.1	PINUS_00000165	XLOC_000159	-	u	q1:PIRA.159	1	369
PIRA.160.1	PINUS_00000166	XLOC_000160	-	u	q1:PIRA.160	1	368
PIRA.161.1	PINUS_00000167	XLOC_000161	-	u	q1:PIRA.161	1	332
PIRA.162.1	PINUS_00000168	XLOC_000162	-	u	q1:PIRA.162	1	311
PIRA.163.1	PINUS_00000169	XLOC_000163	-	u	q1:PIRA.163	1	282
PIRA.164.1	PINUS_00000170	XLOC_000164	-	u	q1:PIRA.164	1	374
PIRA.165.1	PINUS_00000171	XLOC_000165	-	u	q1:PIRA.165	1	242
PIRA.166.1	PINUS_00000172	XLOC_000166	-	u	q1:PIRA.166	1	201
PIRA.167.1	PINUS_00000173	XLOC_000167	-	u	q1:PIRA.167	1	372
PIRA.168.1	PINUS_00000174	XLOC_000168	-	u	q1:PIRA.168	1	226
PIRA.169.1	PINUS_00000175	XLOC_000169	-	u	q1:PIRA.169	1	231
PIRA.170.1	PINUS_00000176	XLOC_000170	-	u	q1:PIRA.170	1	205
PIRA.171.1	PINUS_00000177	XLOC_000171	-	u	q1:PIRA.171	1	339
PIRA.172.1	PINUS_00000178	XLOC_000172	-	u	q1:PIRA.172	1	339
PIRA.173.1	PINUS_00000179	XLOC_000173	-	u	q1:PIRA.173	1	231
PIRA.174.1	PINUS_00000180	XLOC_000174	-	u	q1:PIRA.174	1	256
PIRA.175.1	PINUS_00000181	XLOC_000175	-	u	q1:PIRA.175	1	255
PIRA.176.1	PINUS_00000182	XLOC_000176	-	u	q1:PIRA.176	1	249
PIRA.177.1	PINUS_00000183	XLOC_000177	-	u	q1:PIRA.177	1	306
PIRA.178.1	PINUS_00000184	XLOC_000178	-	u	q1:PIRA.178	3	383
PIRA.179.1	PINUS_00000185	XLOC_000179	-	u	q1:PIRA.179	1	246
PIRA.180.1	PINUS_00000186	XLOC_000180	-	u	q1:PIRA.180	1	214
PIRA.181.1	PINUS_00000187	XLOC_000181	-	u	q1:PIRA.181	1	201
PIRA.182.1	PINUS_00000188	XLOC_000182	-	u	q1:PIRA.182	1	200
PIRA.183.1	PINUS_00000189	XLOC_000183	-	u	q1:PIRA.183	1	381
PIRA.184.1	PINUS_00000190	XLOC_000184	-	u	q1:PIRA.184	1	295
PIRA.185.1	PINUS_00000191	XLOC_000185	-	u	q1:PIRA.185	1	234
PIRA.186.1	PINUS_00000192	XLOC_000186	-	u	q1:PIRA.186	1	536
PIRA.187.1	PINUS_00000193	XLOC_000187	-	u	q1:PIRA.187	1	472
PIRA.188.1	PINUS_00000194	XLOC_000188	-	u	q1:PIRA.188	1	449
PIRA.189.1	PINUS_00000195	XLOC_000189	-	u	q1:PIRA.189	1	714
PIRA.190.1	PINUS_00000196	XLOC_000190	-	u	q1:PIRA.190	1	532
PIRA.191.1	PINUS_00000197	XLOC_000191	-	u	q1:PIRA.191	1	261
PIRA.192.1	PINUS_00000198	XLOC_000192	-	u	q1:PIRA.192	1	377
PIRA.193.1	PINUS_00000199	XLOC_000193	-	u	q1:PIRA.193	1	232
PIRA.194.1	PINUS_00000200	XLOC_000194	-	u	q1:PIRA.194	1	454
PIRA.195.1	PINUS_00000201	XLOC_000195	-	u	q1:PIRA.195	1	467
PIRA.196.1	PINUS_00000202	XLOC_000196	-	u	q1:PIRA.196	1	339
PIRA.197.1	PINUS_00000203	XLOC_000197	-	u	q1:PIRA.197	1	300
PIRA.198.1	PINUS_00000204	XLOC_000198	-	u	q1:PIRA.198	1	298
PIRA.199.1	PINUS_00000205	XLOC_000199	-	u	q1:PIRA.199	1	759
PIRA.200.1	PINUS_00000206	XLOC_000200	-	u	q1:PIRA.200	1	266
PIRA.201.1	PINUS_00000207	XLOC_000201	-	u	q1:PIRA.201	1	218
PIRA.202.1	PINUS_00000208	XLOC_000202	-	u	q1:PIRA.202	1	274
PIRA.203.1	PINUS_00000209	XLOC_000203	-	u	q1:PIRA.203	1	301
PIRA.204.1	PINUS_00000210	XLOC_000204	-	u	q1:PIRA.204	2	438
PIRA.205.1	PINUS_00000211	XLOC_000205	-	u	q1:PIRA.205	1	219
PIRA.206.1	PINUS_00000212	XLOC_000206	-	u	q1:PIRA.206	1	621
PIRA.206.2	PINUS_00000213	XLOC_000206	-	u	q1:PIRA.206	2	385
PIRA.207.1	PINUS_00000214	XLOC_000207	-	u	q1:PIRA.207	1	268
PIRA.208.1	PINUS_00000215	XLOC_000208	-	u	q1:PIRA.208	2	560
PIRA.209.1	PINUS_00000216	XLOC_000209	-	u	q1:PIRA.209	1	297
PIRA.210.1	PINUS_00000217	XLOC_000210	-	u	q1:PIRA.210	1	205
PIRA.211.1	PINUS_00000218	XLOC_000211	-	u	q1:PIRA.211	1	234
PIRA.212.1	PINUS_00000219	XLOC_000212	-	u	q1:PIRA.212	1	334
PIRA.213.1	PINUS_00000220	XLOC_000213	-	u	q1:PIRA.213	1	213
PIRA.214.1	PINUS_00000221	XLOC_000214	-	u	q1:PIRA.214	1	293
PIRA.215.1	PINUS_00000222	XLOC_000215	-	u	q1:PIRA.215	1	298
PIRA.216.1	PINUS_00000223	XLOC_000216	-	u	q1:PIRA.216	1	314
PIRA.217.1	PINUS_00000224	XLOC_000217	-	u	q1:PIRA.217	1	312
PIRA.218.1	PINUS_00000225	XLOC_000218	-	u	q1:PIRA.218	1	295
PIRA.219.1	PINUS_00000226	XLOC_000219	-	u	q1:PIRA.219	1	332
PIRA.220.1	PINUS_00000227	XLOC_000220	-	u	q1:PIRA.220	1	233
PIRA.221.1	PINUS_00000228	XLOC_000221	-	u	q1:PIRA.221	1	238
PIRA.222.1	PINUS_00000229	XLOC_000222	-	u	q1:PIRA.222	1	641
PIRA.223.1	PINUS_00000230	XLOC_000223	-	u	q1:PIRA.223	1	427
PIRA.224.1	PINUS_00000231	XLOC_000224	-	u	q1:PIRA.224	1	546
PIRA.225.1	PINUS_00000232	XLOC_000225	-	u	q1:PIRA.225	1	833
PIRA.226.1	PINUS_00000233	XLOC_000226	-	u	q1:PIRA.226	1	333
PIRA.227.1	PINUS_00000234	XLOC_000227	-	u	q1:PIRA.227	1	334
PIRA.228.1	PINUS_00000235	XLOC_000228	-	u	q1:PIRA.228	1	203
PIRA.229.1	PINUS_00000236	XLOC_000229	-	u	q1:PIRA.229	1	219
PIRA.230.1	PINUS_00000237	XLOC_000230	-	u	q1:PIRA.230	1	232
PIRA.231.1	PINUS_00000238	XLOC_000231	-	u	q1:PIRA.231	1	249
PIRA.232.1	PINUS_00000239	XLOC_000232	-	u	q1:PIRA.232	1	519
PIRA.233.1	PINUS_00000240	XLOC_000233	-	u	q1:PIRA.233	1	306
PIRA.234.1	PINUS_00000241	XLOC_000234	-	u	q1:PIRA.234	1	217
PIRA.235.1	PINUS_00000242	XLOC_000235	-	u	q1:PIRA.235	1	584
PIRA.236.1	PINUS_00000243	XLOC_000236	-	u	q1:PIRA.236	1	355
PIRA.237.1	PINUS_00000244	XLOC_000237	-	u	q1:PIRA.237	1	252
PIRA.238.1	PINUS_00000245	XLOC_000238	-	u	q1:PIRA.238	1	381
PIRA.239.1	PINUS_00000246	XLOC_000239	-	u	q1:PIRA.239	1	277
PIRA.240.1	PINUS_00000247	XLOC_000240	-	u	q1:PIRA.240	1	312
PIRA.241.1	PINUS_00000248	XLOC_000241	-	u	q1:PIRA.241	2	255
PIRA.242.1	PINUS_00000249	XLOC_000242	-	u	q1:PIRA.242	1	217
PIRA.243.1	PINUS_00000250	XLOC_000243	-	u	q1:PIRA.243	2	246
PIRA.244.1	PINUS_00000251	XLOC_000244	-	u	q1:PIRA.244	1	228
PIRA.245.1	PINUS_00000252	XLOC_000245	-	u	q1:PIRA.245	1	220
PIRA.246.1	PINUS_00000253	XLOC_000246	-	u	q1:PIRA.246	1	457
PIRA.247.1	PINUS_00000254	XLOC_000247	-	u	q1:PIRA.247	1	200
PIRA.248.1	PINUS_00000255	XLOC_000248	-	u	q1:PIRA.248	1	295
PIRA.249.1	PINUS_00000256	XLOC_000249	-	u	q1:PIRA.249	1	698
PIRA.250.1	PINUS_00000257	XLOC_000250	-	u	q1:PIRA.250	1	397
PIRA.251.1	PINUS_00000258	XLOC_000251	-	u	q1:PIRA.251	1	219
PIRA.252.1	PINUS_00000259	XLOC_000252	-	u	q1:PIRA.252	1	605
PIRA.253.1	PINUS_00000260	XLOC_000253	-	u	q1:PIRA.253	2	234
PIRA.254.1	PINUS_00000261	XLOC_000254	-	u	q1:PIRA.254	1	379
PIRA.255.1	PINUS_00000262	XLOC_000255	-	u	q1:PIRA.255	1	835
PIRA.256.1	PINUS_00000263	XLOC_000256	-	u	q1:PIRA.256	1	260
PIRA.257.1	PINUS_00000264	XLOC_000257	-	u	q1:PIRA.257	1	385
PIRA.258.1	PINUS_00000265	XLOC_000258	-	u	q1:PIRA.258	2	544
PIRA.259.1	PINUS_00000266	XLOC_000259	-	u	q1:PIRA.259	2	303
PIRA.260.1	PINUS_00000267	XLOC_000260	-	u	q1:PIRA.260	1	604
PIRA.261.1	PINUS_00000268	XLOC_000261	-	u	q1:PIRA.261	1	247
PIRA.262.1	PINUS_00000269	XLOC_000262	-	u	q1:PIRA.262	1	287
PIRA.263.1	PINUS_00000270	XLOC_000263	-	u	q1:PIRA.263	1	447
PIRA.264.1	PINUS_00000271	XLOC_000264	-	u	q1:PIRA.264	1	589
PIRA.265.1	PINUS_00000272	XLOC_000265	-	u	q1:PIRA.265	1	222
PIRA.266.1	PINUS_00000273	XLOC_000266	-	u	q1:PIRA.266	1	235
PIRA.267.1	PINUS_00000274	XLOC_000267	-	u	q1:PIRA.267	1	511
PIRA.268.1	PINUS_00000275	XLOC_000268	-	u	q1:PIRA.268	1	219
PIRA.269.1	PINUS_00000276	XLOC_000269	-	u	q1:PIRA.269	1	326
PIRA.270.1	PINUS_00000277	XLOC_000270	-	u	q1:PIRA.270	1	890
PIRA.270.2	PINUS_00000278	XLOC_000270	-	u	q1:PIRA.270	2	850
PIRA.270.3	PINUS_00000279	XLOC_000270	-	u	q1:PIRA.270	3	595
PIRA.271.1	PINUS_00000280	XLOC_000271	-	u	q1:PIRA.271	1	586
PIRA.272.1	PINUS_00000281	XLOC_000272	-	u	q1:PIRA.272	1	343
PIRA.273.1	PINUS_00000282	XLOC_000273	-	u	q1:PIRA.273	1	279
PIRA.274.1	PINUS_00000283	XLOC_000274	-	u	q1:PIRA.274	1	247
PIRA.275.1	PINUS_00000284	XLOC_000275	-	u	q1:PIRA.275	1	433
PIRA.276.1	PINUS_00000285	XLOC_000276	-	u	q1:PIRA.276	1	253
PIRA.277.1	PINUS_00000286	XLOC_000277	-	u	q1:PIRA.277	1	491
PIRA.278.1	PINUS_00000287	XLOC_000278	-	u	q1:PIRA.278	1	343
PIRA.279.1	PINUS_00000288	XLOC_000279	-	u	q1:PIRA.279	2	253
PIRA.280.1	PINUS_00000289	XLOC_000280	-	u	q1:PIRA.280	1	450
PIRA.281.1	PINUS_00000290	XLOC_000281	-	u	q1:PIRA.281	1	212
PIRA.282.1	PINUS_00000291	XLOC_000282	-	u	q1:PIRA.282	1	210
PIRA.283.1	PINUS_00000292	XLOC_000283	-	u	q1:PIRA.283	2	232
PIRA.284.1	PINUS_00000293	XLOC_000284	-	u	q1:PIRA.284	2	688
PIRA.285.1	PINUS_00000294	XLOC_000285	-	u	q1:PIRA.285	1	244
PIRA.286.1	PINUS_00000295	XLOC_000286	-	u	q1:PIRA.286	1	764
PIRA.287.1	PINUS_00000296	XLOC_000287	-	u	q1:PIRA.287	1	337
PIRA.288.1	PINUS_00000297	XLOC_000288	-	u	q1:PIRA.288	1	503
PIRA.289.1	PINUS_00000298	XLOC_000289	-	u	q1:PIRA.289	1	235
PIRA.290.1	PINUS_00000299	XLOC_000290	-	u	q1:PIRA.290	1	284
PIRA.291.1	PINUS_00000300	XLOC_000291	-	u	q1:PIRA.291	1	922
PIRA.292.1	PINUS_00000301	XLOC_000292	-	u	q1:PIRA.292	1	622
PIRA.293.1	PINUS_00000302	XLOC_000293	-	u	q1:PIRA.293	1	218
PIRA.294.1	PINUS_00000303	XLOC_000294	-	u	q1:PIRA.294	1	241
PIRA.295.1	PINUS_00000304	XLOC_000295	-	u	q1:PIRA.295	1	254
PIRA.296.1	PINUS_00000305	XLOC_000296	-	u	q1:PIRA.296	1	537
PIRA.297.1	PINUS_00000306	XLOC_000297	-	u	q1:PIRA.297	1	258
PIRA.298.1	PINUS_00000307	XLOC_000298	-	u	q1:PIRA.298	1	825
PIRA.299.1	PINUS_00000308	XLOC_000299	-	u	q1:PIRA.299	1	274
PIRA.300.1	PINUS_00000309	XLOC_000300	-	u	q1:PIRA.300	2	601
PIRA.300.2	PINUS_00000310	XLOC_000300	-	u	q1:PIRA.300	3	420
PIRA.301.1	PINUS_00000311	XLOC_000301	-	u	q1:PIRA.301	1	529
PIRA.302.1	PINUS_00000312	XLOC_000302	-	u	q1:PIRA.302	1	266
PIRA.303.1	PINUS_00000313	XLOC_000303	-	u	q1:PIRA.303	2	284
PIRA.304.1	PINUS_00000314	XLOC_000304	-	u	q1:PIRA.304	1	219
PIRA.305.1	PINUS_00000315	XLOC_000305	-	u	q1:PIRA.305	1	311
PIRA.306.1	PINUS_00000316	XLOC_000306	-	u	q1:PIRA.306	1	240
PIRA.307.1	PINUS_00000317	XLOC_000307	-	u	q1:PIRA.307	2	446
PIRA.308.1	PINUS_00000318	XLOC_000308	-	u	q1:PIRA.308	1	475
PIRA.309.1	PINUS_00000319	XLOC_000309	-	u	q1:PIRA.309	2	274
PIRA.310.1	PINUS_00000320	XLOC_000310	-	u	q1:PIRA.310	1	205
PIRA.311.1	PINUS_00000321	XLOC_000311	-	u	q1:PIRA.311	1	430
PIRA.312.1	PINUS_00000322	XLOC_000312	-	u	q1:PIRA.312	1	365
PIRA.313.1	PINUS_00000323	XLOC_000313	-	u	q1:PIRA.313	1	568
PIRA.314.1	PINUS_00000324	XLOC_000314	-	u	q1:PIRA.314	1	432
PIRA.315.1	PINUS_00000325	XLOC_000315	-	u	q1:PIRA.315	1	355
PIRA.316.1	PINUS_00000326	XLOC_000316	-	u	q1:PIRA.316	1	310
PIRA.317.1	PINUS_00000327	XLOC_000317	-	u	q1:PIRA.317	1	447
PIRA.318.1	PINUS_00000328	XLOC_000318	-	u	q1:PIRA.318	1	301
PIRA.319.1	PINUS_00000329	XLOC_000319	-	u	q1:PIRA.319	1	211
PIRA.320.1	PINUS_00000330	XLOC_000320	-	u	q1:PIRA.320	1	848
PIRA.321.1	PINUS_00000331	XLOC_000321	-	u	q1:PIRA.321	2	259
PIRA.322.1	PINUS_00000332	XLOC_000322	-	u	q1:PIRA.322	1	681
PIRA.323.1	PINUS_00000333	XLOC_000323	-	u	q1:PIRA.323	1	249
PIRA.324.1	PINUS_00000334	XLOC_000324	-	u	q1:PIRA.324	1	433
PIRA.325.1	PINUS_00000335	XLOC_000325	-	u	q1:PIRA.325	1	331
PIRA.326.1	PINUS_00000336	XLOC_000326	-	u	q1:PIRA.326	1	261
PIRA.327.1	PINUS_00000337	XLOC_000327	-	u	q1:PIRA.327	1	469
PIRA.328.1	PINUS_00000338	XLOC_000328	-	u	q1:PIRA.328	1	635
PIRA.329.1	PINUS_00000339	XLOC_000329	-	u	q1:PIRA.329	1	313
PIRA.330.1	PINUS_00000340	XLOC_000330	-	u	q1:PIRA.330	1	278
PIRA.331.1	PINUS_00000341	XLOC_000331	-	u	q1:PIRA.331	1	299
PIRA.332.1	PINUS_00000342	XLOC_000332	-	u	q1:PIRA.332	1	388
PIRA.333.1	PINUS_00000343	XLOC_000333	-	u	q1:PIRA.333	1	605
PIRA.334.1	PINUS_00000344	XLOC_000334	-	u	q1:PIRA.334	1	231
PIRA.335.1	PINUS_00000345	XLOC_000335	-	u	q1:PIRA.335	1	305
PIRA.336.1	PINUS_00000346	XLOC_000336	-	u	q1:PIRA.336	1	213
PIRA.337.1	PINUS_00000347	XLOC_000337	-	u	q1:PIRA.337	1	429
PIRA.338.1	PINUS_00000348	XLOC_000338	-	u	q1:PIRA.338	1	241
PIRA.339.1	PINUS_00000349	XLOC_000339	-	u	q1:PIRA.339	1	295
PIRA.340.1	PINUS_00000350	XLOC_000340	-	u	q1:PIRA.340	1	279
PIRA.341.1	PINUS_00000351	XLOC_000341	-	u	q1:PIRA.341	1	324
PIRA.342.1	PINUS_00000352	XLOC_000342	-	u	q1:PIRA.342	1	228
PIRA.343.1	PINUS_00000353	XLOC_000343	-	u	q1:PIRA.343	1	385
PIRA.344.1	PINUS_00000354	XLOC_000344	-	u	q1:PIRA.344	1	317
PIRA.345.1	PINUS_00000355	XLOC_000345	-	u	q1:PIRA.345	1	418
PIRA.346.1	PINUS_00000356	XLOC_000346	-	u	q1:PIRA.346	1	308
PIRA.347.1	PINUS_00000357	XLOC_000347	-	u	q1:PIRA.347	1	343
PIRA.348.1	PINUS_00000358	XLOC_000348	-	u	q1:PIRA.348	1	202
PIRA.349.1	PINUS_00000359	XLOC_000349	-	u	q1:PIRA.349	1	202
PIRA.350.1	PINUS_00000360	XLOC_000350	-	u	q1:PIRA.350	1	292
PIRA.351.1	PINUS_00000361	XLOC_000351	-	u	q1:PIRA.351	1	660
PIRA.352.1	PINUS_00000362	XLOC_000352	-	u	q1:PIRA.352	1	212
PIRA.353.1	PINUS_00000363	XLOC_000353	-	u	q1:PIRA.353	1	647
PIRA.354.1	PINUS_00000364	XLOC_000354	-	u	q1:PIRA.354	1	206
PIRA.355.1	PINUS_00000365	XLOC_000355	-	u	q1:PIRA.355	1	354
PIRA.356.1	PINUS_00000366	XLOC_000356	-	u	q1:PIRA.356	1	437
PIRA.357.1	PINUS_00000367	XLOC_000357	-	u	q1:PIRA.357	1	265
PIRA.358.1	PINUS_00000368	XLOC_000358	-	u	q1:PIRA.358	1	287
PIRA.359.1	PINUS_00000369	XLOC_000359	-	u	q1:PIRA.359	1	298
PIRA.360.1	PINUS_00000370	XLOC_000360	-	u	q1:PIRA.360	1	300
PIRA.361.1	PINUS_00000371	XLOC_000361	-	u	q1:PIRA.361	1	252
PIRA.362.1	PINUS_00000372	XLOC_000362	-	u	q1:PIRA.362	1	355
PIRA.363.1	PINUS_00000373	XLOC_000363	-	u	q1:PIRA.363	2	295
PIRA.364.1	PINUS_00000374	XLOC_000364	-	u	q1:PIRA.364	1	301
PIRA.365.1	PINUS_00000375	XLOC_000365	-	u	q1:PIRA.365	1	210
PIRA.366.1	PINUS_00000376	XLOC_000366	-	u	q1:PIRA.366	1	227
PIRA.367.1	PINUS_00000377	XLOC_000367	-	u	q1:PIRA.367	1	835
PIRA.368.1	PINUS_00000378	XLOC_000368	-	u	q1:PIRA.368	1	720
PIRA.369.1	PINUS_00000379	XLOC_000369	-	u	q1:PIRA.369	1	593
PIRA.370.1	PINUS_00000380	XLOC_000370	-	u	q1:PIRA.370	1	200
PIRA.371.1	PINUS_00000381	XLOC_000371	-	u	q1:PIRA.371	2	511
PIRA.372.1	PINUS_00000382	XLOC_000372	-	u	q1:PIRA.372	1	242
PIRA.373.1	PINUS_00000383	XLOC_000373	-	u	q1:PIRA.373	1	364
PIRA.374.1	PINUS_00000384	XLOC_000374	-	u	q1:PIRA.374	1	310
PIRA.375.1	PINUS_00000385	XLOC_000375	-	u	q1:PIRA.375	1	327
PIRA.376.1	PINUS_00000386	XLOC_000376	-	u	q1:PIRA.376	1	222
PIRA.377.1	PINUS_00000387	XLOC_000377	-	u	q1:PIRA.377	1	276
PIRA.378.1	PINUS_00000388	XLOC_000378	-	u	q1:PIRA.378	1	347
PIRA.379.1	PINUS_00000389	XLOC_000379	-	u	q1:PIRA.379	1	638
PIRA.380.1	PINUS_00000390	XLOC_000380	-	u	q1:PIRA.380	1	649
PIRA.381.1	PINUS_00000391	XLOC_000381	-	u	q1:PIRA.381	1	463
PIRA.382.1	PINUS_00000392	XLOC_000382	-	u	q1:PIRA.382	1	253
PIRA.383.1	PINUS_00000393	XLOC_000383	-	u	q1:PIRA.383	1	233
PIRA.384.1	PINUS_00000394	XLOC_000384	-	u	q1:PIRA.384	1	1029
PIRA.385.1	PINUS_00000395	XLOC_000385	-	u	q1:PIRA.385	1	334
PIRA.386.1	PINUS_00000396	XLOC_000386	-	u	q1:PIRA.386	1	245
PIRA.387.1	PINUS_00000397	XLOC_000387	-	u	q1:PIRA.387	1	223
PIRA.388.1	PINUS_00000398	XLOC_000388	-	u	q1:PIRA.388	1	262
PIRA.389.1	PINUS_00000399	XLOC_000389	-	u	q1:PIRA.389	1	307
PIRA.390.1	PINUS_00000400	XLOC_000390	-	u	q1:PIRA.390	1	445
PIRA.391.1	PINUS_00000401	XLOC_000391	-	u	q1:PIRA.391	1	396
PIRA.392.1	PINUS_00000402	XLOC_000392	-	u	q1:PIRA.392	1	485
PIRA.393.1	PINUS_00000403	XLOC_000393	-	u	q1:PIRA.393	1	319
PIRA.394.1	PINUS_00000404	XLOC_000394	-	u	q1:PIRA.394	1	467
PIRA.395.1	PINUS_00000405	XLOC_000395	-	u	q1:PIRA.395	1	825
PIRA.396.1	PINUS_00000406	XLOC_000396	-	u	q1:PIRA.396	1	236
PIRA.397.1	PINUS_00000407	XLOC_000397	-	u	q1:PIRA.397	1	420
PIRA.398.1	PINUS_00000408	XLOC_000398	-	u	q1:PIRA.398	1	546
PIRA.399.1	PINUS_00000409	XLOC_000399	-	u	q1:PIRA.399	1	203
PIRA.400.1	PINUS_00000410	XLOC_000400	-	u	q1:PIRA.400	1	558
PIRA.401.1	PINUS_00000411	XLOC_000401	-	u	q1:PIRA.401	1	570
PIRA.402.1	PINUS_00000412	XLOC_000402	-	u	q1:PIRA.402	1	686
PIRA.403.1	PINUS_00000413	XLOC_000403	-	u	q1:PIRA.403	1	453
PIRA.404.1	PINUS_00000414	XLOC_000404	-	u	q1:PIRA.404	1	360
PIRA.405.1	PINUS_00000415	XLOC_000405	-	u	q1:PIRA.405	1	228
PIRA.406.1	PINUS_00000416	XLOC_000406	-	u	q1:PIRA.406	1	341
PIRA.407.1	PINUS_00000417	XLOC_000407	-	u	q1:PIRA.407	2	332
PIRA.408.1	PINUS_00000418	XLOC_000408	-	u	q1:PIRA.408	1	268
PIRA.409.1	PINUS_00000419	XLOC_000409	-	u	q1:PIRA.409	1	259
PIRA.410.1	PINUS_00000420	XLOC_000410	-	u	q1:PIRA.410	1	285
PIRA.411.1	PINUS_00000421	XLOC_000411	-	u	q1:PIRA.411	1	330
PIRA.412.1	PINUS_00000422	XLOC_000412	-	u	q1:PIRA.412	1	240
PIRA.413.1	PINUS_00000423	XLOC_000413	-	u	q1:PIRA.413	1	365
PIRA.414.1	PINUS_00000424	XLOC_000414	-	u	q1:PIRA.414	1	273
PIRA.415.1	PINUS_00000425	XLOC_000415	-	u	q1:PIRA.415	1	404
PIRA.416.1	PINUS_00000426	XLOC_000416	-	u	q1:PIRA.416	1	425
PIRA.417.1	PINUS_00000427	XLOC_000417	-	u	q1:PIRA.417	3	726
PIRA.418.1	PINUS_00000428	XLOC_000418	-	u	q1:PIRA.418	1	352
PIRA.419.1	PINUS_00000429	XLOC_000419	-	u	q1:PIRA.419	1	331
PIRA.420.1	PINUS_00000430	XLOC_000420	-	u	q1:PIRA.420	1	440
PIRA.421.1	PINUS_00000431	XLOC_000421	-	u	q1:PIRA.421	2	290
PIRA.422.1	PINUS_00000432	XLOC_000422	-	u	q1:PIRA.422	1	488
PIRA.423.1	PINUS_00000433	XLOC_000423	-	u	q1:PIRA.423	2	422
PIRA.424.1	PINUS_00000434	XLOC_000424	-	u	q1:PIRA.424	1	447
PIRA.425.1	PINUS_00000435	XLOC_000425	-	u	q1:PIRA.425	1	429
PIRA.426.1	PINUS_00000436	XLOC_000426	-	u	q1:PIRA.426	1	251
PIRA.427.1	PINUS_00000437	XLOC_000427	-	u	q1:PIRA.427	1	452
PIRA.428.1	PINUS_00000438	XLOC_000428	-	u	q1:PIRA.428	1	254
PIRA.429.1	PINUS_00000439	XLOC_000429	-	u	q1:PIRA.429	1	211
PIRA.430.1	PINUS_00000440	XLOC_000430	-	u	q1:PIRA.430	1	249
PIRA.431.1	PINUS_00000441	XLOC_000431	-	u	q1:PIRA.431	1	561
PIRA.432.1	PINUS_00000442	XLOC_000432	-	u	q1:PIRA.432	2	247
PIRA.433.1	PINUS_00000443	XLOC_000433	-	u	q1:PIRA.433	1	284
PIRA.434.1	PINUS_00000444	XLOC_000434	-	u	q1:PIRA.434	1	1085
PIRA.435.1	PINUS_00000445	XLOC_000435	-	u	q1:PIRA.435	3	525
PIRA.436.1	PINUS_00000446	XLOC_000436	-	u	q1:PIRA.436	1	423
PIRA.437.1	PINUS_00000447	XLOC_000437	-	u	q1:PIRA.437	1	667
PIRA.438.1	PINUS_00000448	XLOC_000438	-	u	q1:PIRA.438	1	255
PIRA.439.1	PINUS_00000449	XLOC_000439	-	u	q1:PIRA.439	1	300
PIRA.440.1	PINUS_00000450	XLOC_000440	-	u	q1:PIRA.440	1	414
PIRA.441.1	PINUS_00000451	XLOC_000441	-	u	q1:PIRA.441	1	377
PIRA.442.1	PINUS_00000452	XLOC_000442	-	u	q1:PIRA.442	1	870
PIRA.443.1	PINUS_00000453	XLOC_000443	-	u	q1:PIRA.443	1	364
PIRA.444.1	PINUS_00000454	XLOC_000444	-	u	q1:PIRA.444	1	679
PIRA.445.1	PINUS_00000455	XLOC_000445	-	u	q1:PIRA.445	1	364
PIRA.446.1	PINUS_00000456	XLOC_000446	-	u	q1:PIRA.446	1	262
PIRA.447.1	PINUS_00000457	XLOC_000447	-	u	q1:PIRA.447	2	356
PIRA.448.1	PINUS_00000458	XLOC_000448	-	u	q1:PIRA.448	1	243
PIRA.449.1	PINUS_00000459	XLOC_000449	-	u	q1:PIRA.449	2	211
PIRA.450.1	PINUS_00000460	XLOC_000450	-	u	q1:PIRA.450	1	278
PIRA.451.1	PINUS_00000461	XLOC_000451	-	u	q1:PIRA.451	1	202
PIRA.452.1	PINUS_00000462	XLOC_000452	-	u	q1:PIRA.452	1	278
PIRA.453.1	PINUS_00000463	XLOC_000453	-	u	q1:PIRA.453	1	634
PIRA.454.1	PINUS_00000464	XLOC_000454	-	u	q1:PIRA.454	1	585
PIRA.455.1	PINUS_00000465	XLOC_000455	-	u	q1:PIRA.455	1	772
PIRA.456.1	PINUS_00000466	XLOC_000456	-	u	q1:PIRA.456	1	588
PIRA.457.1	PINUS_00000467	XLOC_000457	-	u	q1:PIRA.457	1	417
PIRA.458.1	PINUS_00000468	XLOC_000458	-	u	q1:PIRA.458	1	343
PIRA.459.1	PINUS_00000469	XLOC_000459	-	u	q1:PIRA.459	1	207
PIRA.460.1	PINUS_00000470	XLOC_000460	-	u	q1:PIRA.460	1	760
PIRA.461.1	PINUS_00000471	XLOC_000461	-	u	q1:PIRA.461	2	244
PIRA.462.1	PINUS_00000472	XLOC_000462	-	u	q1:PIRA.462	1	417
PIRA.463.1	PINUS_00000473	XLOC_000463	-	u	q1:PIRA.463	1	948
PIRA.464.1	PINUS_00000474	XLOC_000464	-	u	q1:PIRA.464	1	485
PIRA.465.1	PINUS_00000475	XLOC_000465	-	u	q1:PIRA.465	2	670
PIRA.466.1	PINUS_00000476	XLOC_000466	-	u	q1:PIRA.466	1	240
PIRA.467.1	PINUS_00000477	XLOC_000467	-	u	q1:PIRA.467	1	340
PIRA.468.1	PINUS_00000478	XLOC_000468	-	u	q1:PIRA.468	1	400
PIRA.469.1	PINUS_00000479	XLOC_000469	-	u	q1:PIRA.469	1	875
PIRA.470.1	PINUS_00000480	XLOC_000470	-	u	q1:PIRA.470	1	731
PIRA.471.1	PINUS_00000481	XLOC_000471	-	u	q1:PIRA.471	3	516
PIRA.472.1	PINUS_00000482	XLOC_000472	-	u	q1:PIRA.472	1	292
PIRA.473.1	PINUS_00000483	XLOC_000473	-	u	q1:PIRA.473	1	273
PIRA.474.1	PINUS_00000484	XLOC_000474	-	u	q1:PIRA.474	1	227
PIRA.475.1	PINUS_00000485	XLOC_000475	-	u	q1:PIRA.475	1	305
PIRA.476.1	PINUS_00000486	XLOC_000476	-	u	q1:PIRA.476	1	222
PIRA.477.1	PINUS_00000487	XLOC_000477	-	u	q1:PIRA.477	2	498
PIRA.478.1	PINUS_00000488	XLOC_000478	-	u	q1:PIRA.478	1	602
PIRA.479.1	PINUS_00000489	XLOC_000479	-	u	q1:PIRA.479	1	293
PIRA.480.1	PINUS_00000490	XLOC_000480	-	u	q1:PIRA.480	1	225
PIRA.481.1	PINUS_00000491	XLOC_000481	-	u	q1:PIRA.481	1	346
PIRA.482.1	PINUS_00000492	XLOC_000482	-	u	q1:PIRA.482	1	209
PIRA.483.1	PINUS_00000493	XLOC_000483	-	u	q1:PIRA.483	1	514
PIRA.484.1	PINUS_00000494	XLOC_000484	-	u	q1:PIRA.484	1	469
PIRA.485.1	PINUS_00000495	XLOC_000485	-	u	q1:PIRA.485	1	263
PIRA.486.1	PINUS_00000496	XLOC_000486	-	u	q1:PIRA.486	1	364
PIRA.487.1	PINUS_00000497	XLOC_000487	-	u	q1:PIRA.487	1	939
PIRA.488.1	PINUS_00000498	XLOC_000488	-	u	q1:PIRA.488	1	389
PIRA.489.1	PINUS_00000499	XLOC_000489	-	u	q1:PIRA.489	1	246
PIRA.490.1	PINUS_00000500	XLOC_000490	-	u	q1:PIRA.490	1	212
PIRA.491.1	PINUS_00000501	XLOC_000491	-	u	q1:PIRA.491	1	809
PIRA.492.1	PINUS_00000502	XLOC_000492	-	u	q1:PIRA.492	1	253
PIRA.493.1	PINUS_00000503	XLOC_000493	-	u	q1:PIRA.493	1	308
PIRA.494.1	PINUS_00000504	XLOC_000494	-	u	q1:PIRA.494	1	233
PIRA.495.1	PINUS_00000505	XLOC_000495	-	u	q1:PIRA.495	1	684
PIRA.496.1	PINUS_00000506	XLOC_000496	-	u	q1:PIRA.496	1	263
PIRA.497.1	PINUS_00000507	XLOC_000497	-	u	q1:PIRA.497	1	309
PIRA.498.1	PINUS_00000508	XLOC_000498	-	u	q1:PIRA.498	2	505
PIRA.499.1	PINUS_00000509	XLOC_000499	-	u	q1:PIRA.499	1	222
PIRA.500.1	PINUS_00000510	XLOC_000500	-	u	q1:PIRA.500	1	226
PIRA.501.1	PINUS_00000511	XLOC_000501	-	u	q1:PIRA.501	1	748
PIRA.502.1	PINUS_00000512	XLOC_000502	-	u	q1:PIRA.502	1	598
PIRA.503.1	PINUS_00000513	XLOC_000503	-	u	q1:PIRA.503	1	253
PIRA.504.1	PINUS_00000514	XLOC_000504	-	u	q1:PIRA.504	1	263
PIRA.505.1	PINUS_00000515	XLOC_000505	-	u	q1:PIRA.505	1	319
PIRA.506.1	PINUS_00000516	XLOC_000506	-	u	q1:PIRA.506	1	270
PIRA.507.1	PINUS_00000517	XLOC_000507	-	u	q1:PIRA.507	2	255
PIRA.508.1	PINUS_00000518	XLOC_000508	-	u	q1:PIRA.508	1	236
PIRA.509.1	PINUS_00000519	XLOC_000509	-	u	q1:PIRA.509	1	305
PIRA.510.1	PINUS_00000520	XLOC_000510	-	u	q1:PIRA.510	1	664
PIRA.511.1	PINUS_00000521	XLOC_000511	-	u	q1:PIRA.511	1	242
PIRA.512.1	PINUS_00000522	XLOC_000512	-	u	q1:PIRA.512	1	316
PIRA.513.1	PINUS_00000523	XLOC_000513	-	u	q1:PIRA.513	1	367
PIRA.514.1	PINUS_00000524	XLOC_000514	-	u	q1:PIRA.514	2	591
PIRA.515.1	PINUS_00000525	XLOC_000515	-	u	q1:PIRA.515	1	454
PIRA.516.1	PINUS_00000526	XLOC_000516	-	u	q1:PIRA.516	2	580
PIRA.516.2	PINUS_00000527	XLOC_000516	-	u	q1:PIRA.516	3	556
PIRA.516.3	PINUS_00000528	XLOC_000516	-	u	q1:PIRA.516	2	577
PIRA.517.1	PINUS_00000529	XLOC_000517	-	u	q1:PIRA.517	1	359
PIRA.518.1	PINUS_00000530	XLOC_000518	-	u	q1:PIRA.518	1	387
PIRA.519.1	PINUS_00000531	XLOC_000519	-	u	q1:PIRA.519	1	274
PIRA.520.1	PINUS_00000532	XLOC_000520	-	u	q1:PIRA.520	1	587
PIRA.521.1	PINUS_00000533	XLOC_000521	-	u	q1:PIRA.521	2	223
PIRA.522.1	PINUS_00000534	XLOC_000522	-	u	q1:PIRA.522	1	446
PIRA.523.1	PINUS_00000535	XLOC_000523	-	u	q1:PIRA.523	1	465
PIRA.524.1	PINUS_00000536	XLOC_000524	-	u	q1:PIRA.524	1	441
PIRA.525.1	PINUS_00000537	XLOC_000525	-	u	q1:PIRA.525	1	399
PIRA.526.1	PINUS_00000538	XLOC_000526	-	u	q1:PIRA.526	1	203
PIRA.527.1	PINUS_00000539	XLOC_000527	-	u	q1:PIRA.527	2	343
PIRA.528.1	PINUS_00000540	XLOC_000528	-	u	q1:PIRA.528	1	525
PIRA.529.1	PINUS_00000541	XLOC_000529	-	u	q1:PIRA.529	1	391
PIRA.530.1	PINUS_00000542	XLOC_000530	-	u	q1:PIRA.530	1	280
PIRA.531.1	PINUS_00000543	XLOC_000531	-	u	q1:PIRA.531	1	207
PIRA.532.1	PINUS_00000544	XLOC_000532	-	u	q1:PIRA.532	1	268
PIRA.533.1	PINUS_00000545	XLOC_000533	-	u	q1:PIRA.533	2	468
PIRA.534.1	PINUS_00000546	XLOC_000534	-	u	q1:PIRA.534	1	207
PIRA.535.1	PINUS_00000547	XLOC_000535	-	u	q1:PIRA.535	1	285
PIRA.536.1	PINUS_00000548	XLOC_000536	-	u	q1:PIRA.536	1	821
PIRA.536.2	PINUS_00000549	XLOC_000536	-	u	q1:PIRA.536	2	727
PIRA.537.1	PINUS_00000550	XLOC_000537	-	u	q1:PIRA.537	1	382
PIRA.538.1	PINUS_00000551	XLOC_000538	-	u	q1:PIRA.538	1	659
PIRA.539.1	PINUS_00000552	XLOC_000539	-	u	q1:PIRA.539	1	445
PIRA.540.1	PINUS_00000553	XLOC_000540	-	u	q1:PIRA.540	1	254
PIRA.541.1	PINUS_00000554	XLOC_000541	-	u	q1:PIRA.541	1	305
PIRA.542.1	PINUS_00000555	XLOC_000542	-	u	q1:PIRA.542	1	486
PIRA.543.1	PINUS_00000556	XLOC_000543	-	u	q1:PIRA.543	1	377
PIRA.544.1	PINUS_00000557	XLOC_000544	-	u	q1:PIRA.544	1	459
PIRA.545.1	PINUS_00000558	XLOC_000545	-	u	q1:PIRA.545	1	287
PIRA.546.1	PINUS_00000559	XLOC_000546	-	u	q1:PIRA.546	1	273
PIRA.547.1	PINUS_00000560	XLOC_000547	-	u	q1:PIRA.547	1	990
PIRA.548.1	PINUS_00000561	XLOC_000548	-	u	q1:PIRA.548	1	273
PIRA.549.1	PINUS_00000562	XLOC_000549	-	u	q1:PIRA.549	1	593
PIRA.550.1	PINUS_00000563	XLOC_000550	-	u	q1:PIRA.550	1	1004
PIRA.551.1	PINUS_00000564	XLOC_000551	-	u	q1:PIRA.551	1	254
PIRA.552.1	PINUS_00000565	XLOC_000552	-	u	q1:PIRA.552	3	526
PIRA.552.2	PINUS_00000566	XLOC_000552	-	u	q1:PIRA.552	3	672
PIRA.552.3	PINUS_00000567	XLOC_000552	-	u	q1:PIRA.552	3	387
PIRA.553.1	PINUS_00000568	XLOC_000553	-	u	q1:PIRA.553	1	226
PIRA.554.1	PINUS_00000569	XLOC_000554	-	u	q1:PIRA.554	2	425
PIRA.555.1	PINUS_00000570	XLOC_000555	-	u	q1:PIRA.555	3	463
PIRA.556.1	PINUS_00000571	XLOC_000556	-	u	q1:PIRA.556	3	437
PIRA.557.1	PINUS_00000572	XLOC_000557	-	u	q1:PIRA.557	1	281
PIRA.558.1	PINUS_00000573	XLOC_000558	-	u	q1:PIRA.558	1	929
PIRA.559.1	PINUS_00000574	XLOC_000559	-	u	q1:PIRA.559	1	284
PIRA.560.1	PINUS_00000575	XLOC_000560	-	u	q1:PIRA.560	1	284
PIRA.561.1	PINUS_00000576	XLOC_000561	-	u	q1:PIRA.561	1	296
PIRA.562.1	PINUS_00000577	XLOC_000562	-	u	q1:PIRA.562	1	221
PIRA.563.1	PINUS_00000578	XLOC_000563	-	u	q1:PIRA.563	1	762
PIRA.564.1	PINUS_00000579	XLOC_000564	-	u	q1:PIRA.564	1	771
PIRA.565.1	PINUS_00000580	XLOC_000565	-	u	q1:PIRA.565	1	265
PIRA.566.1	PINUS_00000581	XLOC_000566	-	u	q1:PIRA.566	1	366
PIRA.567.1	PINUS_00000582	XLOC_000567	-	u	q1:PIRA.567	1	314
PIRA.568.1	PINUS_00000583	XLOC_000568	-	u	q1:PIRA.568	1	592
PIRA.569.1	PINUS_00000584	XLOC_000569	-	u	q1:PIRA.569	2	227
PIRA.570.1	PINUS_00000585	XLOC_000570	-	u	q1:PIRA.570	1	209
PIRA.571.1	PINUS_00000586	XLOC_000571	-	u	q1:PIRA.571	1	250
PIRA.572.1	PINUS_00000587	XLOC_000572	-	u	q1:PIRA.572	2	428
PIRA.573.1	PINUS_00000588	XLOC_000573	-	u	q1:PIRA.573	1	365
PIRA.574.1	PINUS_00000589	XLOC_000574	-	u	q1:PIRA.574	2	891
PIRA.575.1	PINUS_00000590	XLOC_000575	-	u	q1:PIRA.575	1	466
PIRA.576.1	PINUS_00000591	XLOC_000576	-	u	q1:PIRA.576	1	474
PIRA.577.1	PINUS_00000592	XLOC_000577	-	u	q1:PIRA.577	1	214
PIRA.578.1	PINUS_00000593	XLOC_000578	-	u	q1:PIRA.578	1	312
PIRA.579.1	PINUS_00000594	XLOC_000579	-	u	q1:PIRA.579	1	517
PIRA.580.1	PINUS_00000595	XLOC_000580	-	u	q1:PIRA.580	1	314
PIRA.581.1	PINUS_00000596	XLOC_000581	-	u	q1:PIRA.581	1	320
PIRA.582.1	PINUS_00000597	XLOC_000582	-	u	q1:PIRA.582	1	308
PIRA.583.1	PINUS_00000598	XLOC_000583	-	u	q1:PIRA.583	1	456
PIRA.584.1	PINUS_00000599	XLOC_000584	-	u	q1:PIRA.584	1	819
PIRA.585.1	PINUS_00000600	XLOC_000585	-	u	q1:PIRA.585	1	277
PIRA.586.1	PINUS_00000601	XLOC_000586	-	u	q1:PIRA.586	1	572
PIRA.587.1	PINUS_00000602	XLOC_000587	-	u	q1:PIRA.587	1	244
PIRA.588.1	PINUS_00000603	XLOC_000588	-	u	q1:PIRA.588	1	205
PIRA.589.1	PINUS_00000604	XLOC_000589	-	u	q1:PIRA.589	1	229
PIRA.590.1	PINUS_00000605	XLOC_000590	-	u	q1:PIRA.590	1	251
PIRA.591.1	PINUS_00000606	XLOC_000591	-	u	q1:PIRA.591	1	818
PIRA.592.1	PINUS_00000607	XLOC_000592	-	u	q1:PIRA.592	1	990
PIRA.593.1	PINUS_00000608	XLOC_000593	-	u	q1:PIRA.593	1	438
PIRA.594.1	PINUS_00000609	XLOC_000594	-	u	q1:PIRA.594	1	509
PIRA.595.1	PINUS_00000610	XLOC_000595	-	u	q1:PIRA.595	1	211
PIRA.596.1	PINUS_00000611	XLOC_000596	-	u	q1:PIRA.596	1	465
PIRA.597.1	PINUS_00000612	XLOC_000597	-	u	q1:PIRA.597	1	339
PIRA.598.1	PINUS_00000613	XLOC_000598	-	u	q1:PIRA.598	1	552
PIRA.599.1	PINUS_00000614	XLOC_000599	-	u	q1:PIRA.599	1	655
PIRA.600.1	PINUS_00000615	XLOC_000600	-	u	q1:PIRA.600	1	316
PIRA.601.1	PINUS_00000616	XLOC_000601	-	u	q1:PIRA.601	1	615
PIRA.602.1	PINUS_00000617	XLOC_000602	-	u	q1:PIRA.602	1	232
PIRA.603.1	PINUS_00000618	XLOC_000603	-	u	q1:PIRA.603	1	230
PIRA.604.1	PINUS_00000619	XLOC_000604	-	u	q1:PIRA.604	2	240
PIRA.605.1	PINUS_00000620	XLOC_000605	-	u	q1:PIRA.605	1	315
PIRA.606.1	PINUS_00000621	XLOC_000606	-	u	q1:PIRA.606	1	208
PIRA.607.1	PINUS_00000622	XLOC_000607	-	u	q1:PIRA.607	1	375
PIRA.608.1	PINUS_00000623	XLOC_000608	-	u	q1:PIRA.608	1	337
PIRA.609.1	PINUS_00000624	XLOC_000609	-	u	q1:PIRA.609	1	251
PIRA.610.1	PINUS_00000625	XLOC_000610	-	u	q1:PIRA.610	2	398
PIRA.611.1	PINUS_00000626	XLOC_000611	-	u	q1:PIRA.611	2	578
PIRA.612.1	PINUS_00000627	XLOC_000612	-	u	q1:PIRA.612	2	467
PIRA.612.2	PINUS_00000628	XLOC_000612	-	u	q1:PIRA.612	2	473
PIRA.613.1	PINUS_00000629	XLOC_000613	-	u	q1:PIRA.613	1	216
PIRA.614.1	PINUS_00000630	XLOC_000614	-	u	q1:PIRA.614	1	250
PIRA.615.1	PINUS_00000631	XLOC_000615	-	u	q1:PIRA.615	1	242
PIRA.616.1	PINUS_00000632	XLOC_000616	-	u	q1:PIRA.616	1	319
PIRA.617.1	PINUS_00000633	XLOC_000617	-	u	q1:PIRA.617	1	870
PIRA.618.1	PINUS_00000634	XLOC_000618	-	u	q1:PIRA.618	1	360
PIRA.619.1	PINUS_00000635	XLOC_000619	-	u	q1:PIRA.619	1	631
PIRA.620.1	PINUS_00000636	XLOC_000620	-	u	q1:PIRA.620	1	215
PIRA.621.1	PINUS_00000637	XLOC_000621	-	u	q1:PIRA.621	1	500
PIRA.622.1	PINUS_00000638	XLOC_000622	-	u	q1:PIRA.622	1	288
PIRA.623.1	PINUS_00000639	XLOC_000623	-	u	q1:PIRA.623	3	807
PIRA.624.1	PINUS_00000640	XLOC_000624	-	u	q1:PIRA.624	1	292
PIRA.625.1	PINUS_00000641	XLOC_000625	-	u	q1:PIRA.625	1	420
PIRA.626.1	PINUS_00000642	XLOC_000626	-	u	q1:PIRA.626	1	532
PIRA.627.1	PINUS_00000643	XLOC_000627	-	u	q1:PIRA.627	1	545
PIRA.628.1	PINUS_00000644	XLOC_000628	-	u	q1:PIRA.628	1	857
PIRA.629.1	PINUS_00000645	XLOC_000629	-	u	q1:PIRA.629	1	205
PIRA.630.1	PINUS_00000646	XLOC_000630	-	u	q1:PIRA.630	1	804
PIRA.631.1	PINUS_00000647	XLOC_000631	-	u	q1:PIRA.631	1	215
PIRA.632.1	PINUS_00000648	XLOC_000632	-	u	q1:PIRA.632	1	491
PIRA.633.1	PINUS_00000649	XLOC_000633	-	u	q1:PIRA.633	1	578
PIRA.634.1	PINUS_00000650	XLOC_000634	-	u	q1:PIRA.634	1	286
PIRA.635.1	PINUS_00000651	XLOC_000635	-	u	q1:PIRA.635	1	430
PIRA.636.1	PINUS_00000652	XLOC_000636	-	u	q1:PIRA.636	1	651
PIRA.637.1	PINUS_00000653	XLOC_000637	-	u	q1:PIRA.637	1	213
PIRA.638.1	PINUS_00000654	XLOC_000638	-	u	q1:PIRA.638	1	1201
PIRA.639.1	PINUS_00000655	XLOC_000639	-	u	q1:PIRA.639	1	282
PIRA.640.1	PINUS_00000656	XLOC_000640	-	u	q1:PIRA.640	1	999
PIRA.640.2	PINUS_00000657	XLOC_000640	-	u	q1:PIRA.640	2	424
PIRA.641.1	PINUS_00000658	XLOC_000641	-	u	q1:PIRA.641	1	248
PIRA.642.1	PINUS_00000659	XLOC_000642	-	u	q1:PIRA.642	1	474
PIRA.643.1	PINUS_00000660	XLOC_000643	-	u	q1:PIRA.643	2	874
PIRA.644.1	PINUS_00000661	XLOC_000644	-	u	q1:PIRA.644	2	900
PIRA.645.1	PINUS_00000662	XLOC_000645	-	u	q1:PIRA.645	1	402
PIRA.646.1	PINUS_00000663	XLOC_000646	-	u	q1:PIRA.646	1	291
PIRA.647.1	PINUS_00000664	XLOC_000647	-	u	q1:PIRA.647	3	493
PIRA.648.1	PINUS_00000665	XLOC_000648	-	u	q1:PIRA.648	1	409
PIRA.649.1	PINUS_00000666	XLOC_000649	-	u	q1:PIRA.649	1	911
PIRA.650.1	PINUS_00000667	XLOC_000650	-	u	q1:PIRA.650	2	562
PIRA.651.1	PINUS_00000668	XLOC_000651	-	u	q1:PIRA.651	1	232
PIRA.652.1	PINUS_00000669	XLOC_000652	-	u	q1:PIRA.652	1	274
PIRA.653.1	PINUS_00000670	XLOC_000653	-	u	q1:PIRA.653	1	354
PIRA.654.1	PINUS_00000671	XLOC_000654	-	u	q1:PIRA.654	1	987
PIRA.655.1	PINUS_00000672	XLOC_000655	-	u	q1:PIRA.655	1	274
PIRA.656.1	PINUS_00000673	XLOC_000656	-	u	q1:PIRA.656	3	299
PIRA.657.1	PINUS_00000674	XLOC_000657	-	u	q1:PIRA.657	1	365
PIRA.658.1	PINUS_00000675	XLOC_000658	-	u	q1:PIRA.658	1	356
PIRA.659.1	PINUS_00000676	XLOC_000659	-	u	q1:PIRA.659	1	610
PIRA.660.1	PINUS_00000677	XLOC_000660	-	u	q1:PIRA.660	1	790
PIRA.661.1	PINUS_00000678	XLOC_000661	-	u	q1:PIRA.661	1	202
PIRA.662.1	PINUS_00000679	XLOC_000662	-	u	q1:PIRA.662	1	235
PIRA.663.1	PINUS_00000680	XLOC_000663	-	u	q1:PIRA.663	1	892
PIRA.664.1	PINUS_00000681	XLOC_000664	-	u	q1:PIRA.664	1	431
PIRA.665.1	PINUS_00000682	XLOC_000665	-	u	q1:PIRA.665	1	290
PIRA.666.1	PINUS_00000683	XLOC_000666	-	u	q1:PIRA.666	2	661
PIRA.667.1	PINUS_00000684	XLOC_000667	-	u	q1:PIRA.667	1	314
PIRA.668.1	PINUS_00000685	XLOC_000668	-	u	q1:PIRA.668	1	418
PIRA.669.1	PINUS_00000686	XLOC_000669	-	u	q1:PIRA.669	2	905
PIRA.670.1	PINUS_00000687	XLOC_000670	-	u	q1:PIRA.670	1	225
PIRA.671.1	PINUS_00000688	XLOC_000671	-	u	q1:PIRA.671	2	764
PIRA.672.1	PINUS_00000689	XLOC_000672	-	u	q1:PIRA.672	1	203
PIRA.673.1	PINUS_00000690	XLOC_000673	-	u	q1:PIRA.673	1	271
PIRA.674.1	PINUS_00000691	XLOC_000674	-	u	q1:PIRA.674	1	213
PIRA.675.1	PINUS_00000692	XLOC_000675	-	u	q1:PIRA.675	1	425
PIRA.676.1	PINUS_00000693	XLOC_000676	-	u	q1:PIRA.676	1	203
PIRA.677.1	PINUS_00000694	XLOC_000677	-	u	q1:PIRA.677	1	340
PIRA.678.1	PINUS_00000695	XLOC_000678	-	u	q1:PIRA.678	1	1109
PIRA.679.1	PINUS_00000696	XLOC_000679	-	u	q1:PIRA.679	1	501
PIRA.680.1	PINUS_00000697	XLOC_000680	-	u	q1:PIRA.680	1	419
PIRA.681.1	PINUS_00000698	XLOC_000681	-	u	q1:PIRA.681	1	240
PIRA.682.1	PINUS_00000699	XLOC_000682	-	u	q1:PIRA.682	1	475
PIRA.683.1	PINUS_00000700	XLOC_000683	-	u	q1:PIRA.683	1	607
PIRA.684.1	PINUS_00000701	XLOC_000684	-	u	q1:PIRA.684	2	449
PIRA.685.1	PINUS_00000702	XLOC_000685	-	u	q1:PIRA.685	1	204
PIRA.686.1	PINUS_00000703	XLOC_000686	-	u	q1:PIRA.686	1	401
PIRA.687.1	PINUS_00000704	XLOC_000687	-	u	q1:PIRA.687	1	660
PIRA.688.1	PINUS_00000705	XLOC_000688	-	u	q1:PIRA.688	1	303
PIRA.689.1	PINUS_00000706	XLOC_000689	-	u	q1:PIRA.689	1	337
PIRA.690.1	PINUS_00000707	XLOC_000690	-	u	q1:PIRA.690	1	248
PIRA.691.1	PINUS_00000708	XLOC_000691	-	u	q1:PIRA.691	1	408
PIRA.692.1	PINUS_00000709	XLOC_000692	-	u	q1:PIRA.692	1	305
PIRA.693.1	PINUS_00000710	XLOC_000693	-	u	q1:PIRA.693	2	339
PIRA.694.1	PINUS_00000711	XLOC_000694	-	u	q1:PIRA.694	1	258
PIRA.695.1	PINUS_00000712	XLOC_000695	-	u	q1:PIRA.695	1	250
PIRA.696.1	PINUS_00000713	XLOC_000696	-	u	q1:PIRA.696	1	589
PIRA.697.1	PINUS_00000714	XLOC_000697	-	u	q1:PIRA.697	2	469
PIRA.698.1	PINUS_00000715	XLOC_000698	-	u	q1:PIRA.698	1	347
PIRA.699.1	PINUS_00000716	XLOC_000699	-	u	q1:PIRA.699	1	912
PIRA.700.1	PINUS_00000717	XLOC_000700	-	u	q1:PIRA.700	1	630
PIRA.701.1	PINUS_00000718	XLOC_000701	-	u	q1:PIRA.701	1	910
PIRA.702.1	PINUS_00000719	XLOC_000702	-	u	q1:PIRA.702	1	244
PIRA.703.1	PINUS_00000720	XLOC_000703	-	u	q1:PIRA.703	2	353
PIRA.703.2	PINUS_00000721	XLOC_000703	-	u	q1:PIRA.703	2	320
PIRA.704.1	PINUS_00000722	XLOC_000704	-	u	q1:PIRA.704	1	596
PIRA.705.1	PINUS_00000723	XLOC_000705	-	u	q1:PIRA.705	1	1189
PIRA.706.1	PINUS_00000724	XLOC_000706	-	u	q1:PIRA.706	1	607
PIRA.707.1	PINUS_00000725	XLOC_000707	-	u	q1:PIRA.707	3	231
PIRA.708.1	PINUS_00000726	XLOC_000708	-	u	q1:PIRA.708	1	609
PIRA.709.1	PINUS_00000727	XLOC_000709	-	u	q1:PIRA.709	1	207
PIRA.710.1	PINUS_00000728	XLOC_000710	-	u	q1:PIRA.710	1	325
PIRA.711.1	PINUS_00000729	XLOC_000711	-	u	q1:PIRA.711	1	333
PIRA.712.1	PINUS_00000730	XLOC_000712	-	u	q1:PIRA.712	1	610
PIRA.713.1	PINUS_00000731	XLOC_000713	-	u	q1:PIRA.713	1	516
PIRA.714.1	PINUS_00000732	XLOC_000714	-	u	q1:PIRA.714	1	349
PIRA.715.1	PINUS_00000733	XLOC_000715	-	u	q1:PIRA.715	1	234
PIRA.716.1	PINUS_00000734	XLOC_000716	-	u	q1:PIRA.716	1	294
PIRA.717.1	PINUS_00000735	XLOC_000717	-	u	q1:PIRA.717	1	425
PIRA.718.1	PINUS_00000736	XLOC_000718	-	u	q1:PIRA.718	1	408
PIRA.719.1	PINUS_00000737	XLOC_000719	-	u	q1:PIRA.719	1	484
PIRA.720.1	PINUS_00000738	XLOC_000720	-	u	q1:PIRA.720	1	520
PIRA.721.1	PINUS_00000739	XLOC_000721	-	u	q1:PIRA.721	1	273
PIRA.722.1	PINUS_00000740	XLOC_000722	-	u	q1:PIRA.722	1	1054
PIRA.723.1	PINUS_00000741	XLOC_000723	-	u	q1:PIRA.723	1	211
PIRA.724.1	PINUS_00000742	XLOC_000724	-	u	q1:PIRA.724	1	497
PIRA.725.1	PINUS_00000743	XLOC_000725	-	u	q1:PIRA.725	1	1025
PIRA.726.1	PINUS_00000744	XLOC_000726	-	u	q1:PIRA.726	2	223
PIRA.727.1	PINUS_00000745	XLOC_000727	-	u	q1:PIRA.727	1	250
PIRA.728.1	PINUS_00000746	XLOC_000728	-	u	q1:PIRA.728	2	745
PIRA.729.1	PINUS_00000747	XLOC_000729	-	u	q1:PIRA.729	1	333
PIRA.730.1	PINUS_00000748	XLOC_000730	-	u	q1:PIRA.730	1	485
PIRA.731.1	PINUS_00000749	XLOC_000731	-	u	q1:PIRA.731	1	433
PIRA.732.1	PINUS_00000750	XLOC_000732	-	u	q1:PIRA.732	1	976
PIRA.733.1	PINUS_00000751	XLOC_000733	-	u	q1:PIRA.733	1	231
PIRA.734.1	PINUS_00000752	XLOC_000734	-	u	q1:PIRA.734	1	463
PIRA.735.1	PINUS_00000753	XLOC_000735	-	u	q1:PIRA.735	2	325
PIRA.736.1	PINUS_00000754	XLOC_000736	-	u	q1:PIRA.736	1	566
PIRA.737.1	PINUS_00000755	XLOC_000737	-	u	q1:PIRA.737	2	212
PIRA.738.1	PINUS_00000756	XLOC_000738	-	u	q1:PIRA.738	1	687
PIRA.739.1	PINUS_00000757	XLOC_000739	-	u	q1:PIRA.739	1	234
PIRA.740.1	PINUS_00000758	XLOC_000740	-	u	q1:PIRA.740	1	638
PIRA.741.1	PINUS_00000759	XLOC_000741	-	u	q1:PIRA.741	1	849
PIRA.742.1	PINUS_00000760	XLOC_000742	-	u	q1:PIRA.742	1	209
PIRA.743.1	PINUS_00000761	XLOC_000743	-	u	q1:PIRA.743	1	335
PIRA.744.1	PINUS_00000762	XLOC_000744	-	u	q1:PIRA.744	1	217
PIRA.745.1	PINUS_00000763	XLOC_000745	-	u	q1:PIRA.745	1	235
PIRA.746.1	PINUS_00000764	XLOC_000746	-	u	q1:PIRA.746	1	244
PIRA.747.1	PINUS_00000765	XLOC_000747	-	u	q1:PIRA.747	1	211
PIRA.748.1	PINUS_00000766	XLOC_000748	-	u	q1:PIRA.748	1	203
PIRA.749.1	PINUS_00000767	XLOC_000749	-	u	q1:PIRA.749	2	373
PIRA.750.1	PINUS_00000768	XLOC_000750	-	u	q1:PIRA.750	1	428
PIRA.751.1	PINUS_00000769	XLOC_000751	-	u	q1:PIRA.751	3	645
PIRA.752.1	PINUS_00000770	XLOC_000752	-	u	q1:PIRA.752	1	218
PIRA.753.1	PINUS_00000771	XLOC_000753	-	u	q1:PIRA.753	1	283
PIRA.754.1	PINUS_00000772	XLOC_000754	-	u	q1:PIRA.754	1	403
PIRA.755.1	PINUS_00000773	XLOC_000755	-	u	q1:PIRA.755	1	332
PIRA.756.1	PINUS_00000774	XLOC_000756	-	u	q1:PIRA.756	1	537
PIRA.757.1	PINUS_00000775	XLOC_000757	-	u	q1:PIRA.757	1	294
PIRA.758.1	PINUS_00000776	XLOC_000758	-	u	q1:PIRA.758	1	359
PIRA.759.1	PINUS_00000777	XLOC_000759	-	u	q1:PIRA.759	1	425
PIRA.760.1	PINUS_00000778	XLOC_000760	-	u	q1:PIRA.760	1	212
PIRA.761.1	PINUS_00000779	XLOC_000761	-	u	q1:PIRA.761	1	1098
PIRA.762.1	PINUS_00000780	XLOC_000762	-	u	q1:PIRA.762	1	528
PIRA.763.1	PINUS_00000781	XLOC_000763	-	u	q1:PIRA.763	1	289
PIRA.764.1	PINUS_00000782	XLOC_000764	-	u	q1:PIRA.764	1	220
PIRA.765.1	PINUS_00000783	XLOC_000765	-	u	q1:PIRA.765	1	591
PIRA.766.1	PINUS_00000784	XLOC_000766	-	u	q1:PIRA.766	1	572
PIRA.767.1	PINUS_00000785	XLOC_000767	-	u	q1:PIRA.767	1	315
PIRA.768.1	PINUS_00000786	XLOC_000768	-	u	q1:PIRA.768	1	346
PIRA.769.1	PINUS_00000787	XLOC_000769	-	u	q1:PIRA.769	1	390
PIRA.770.1	PINUS_00000788	XLOC_000770	-	u	q1:PIRA.770	2	246
PIRA.771.1	PINUS_00000789	XLOC_000771	-	u	q1:PIRA.771	1	431
PIRA.772.1	PINUS_00000790	XLOC_000772	-	u	q1:PIRA.772	1	239
PIRA.773.1	PINUS_00000791	XLOC_000773	-	u	q1:PIRA.773	1	219
PIRA.774.1	PINUS_00000792	XLOC_000774	-	u	q1:PIRA.774	1	259
PIRA.775.1	PINUS_00000793	XLOC_000775	-	u	q1:PIRA.775	1	322
PIRA.776.1	PINUS_00000794	XLOC_000776	-	u	q1:PIRA.776	1	560
PIRA.777.1	PINUS_00000795	XLOC_000777	-	u	q1:PIRA.777	1	335
PIRA.778.1	PINUS_00000796	XLOC_000778	-	u	q1:PIRA.778	1	659
PIRA.779.1	PINUS_00000797	XLOC_000779	-	u	q1:PIRA.779	1	373
PIRA.780.1	PINUS_00000798	XLOC_000780	-	u	q1:PIRA.780	1	346
PIRA.781.1	PINUS_00000799	XLOC_000781	-	u	q1:PIRA.781	2	265
PIRA.782.1	PINUS_00000800	XLOC_000782	-	u	q1:PIRA.782	1	1430
PIRA.782.2	PINUS_00000801	XLOC_000782	-	u	q1:PIRA.782	2	886
PIRA.783.1	PINUS_00000802	XLOC_000783	-	u	q1:PIRA.783	2	681
PIRA.783.2	PINUS_00000803	XLOC_000783	-	u	q1:PIRA.783	2	702
PIRA.783.3	PINUS_00000804	XLOC_000783	-	u	q1:PIRA.783	2	624
PIRA.783.4	PINUS_00000805	XLOC_000783	-	u	q1:PIRA.783	2	593
PIRA.783.5	PINUS_00000806	XLOC_000783	-	u	q1:PIRA.783	2	559
PIRA.784.1	PINUS_00000807	XLOC_000784	-	u	q1:PIRA.784	1	201
PIRA.785.1	PINUS_00000808	XLOC_000785	-	u	q1:PIRA.785	1	208
PIRA.786.1	PINUS_00000809	XLOC_000786	-	u	q1:PIRA.786	1	870
PIRA.787.1	PINUS_00000810	XLOC_000787	-	u	q1:PIRA.787	1	319
PIRA.788.1	PINUS_00000811	XLOC_000788	-	u	q1:PIRA.788	1	327
PIRA.789.1	PINUS_00000812	XLOC_000789	-	u	q1:PIRA.789	1	343
PIRA.790.1	PINUS_00000813	XLOC_000790	-	u	q1:PIRA.790	1	1483
PIRA.791.1	PINUS_00000814	XLOC_000791	-	u	q1:PIRA.791	1	1302
PIRA.792.1	PINUS_00000815	XLOC_000792	-	u	q1:PIRA.792	1	1346
PIRA.793.1	PINUS_00000816	XLOC_000793	-	u	q1:PIRA.793	1	287
PIRA.794.1	PINUS_00000817	XLOC_000794	-	u	q1:PIRA.794	1	217
PIRA.795.1	PINUS_00000818	XLOC_000795	-	u	q1:PIRA.795	1	729
PIRA.796.1	PINUS_00000819	XLOC_000796	-	u	q1:PIRA.796	1	410
PIRA.797.1	PINUS_00000820	XLOC_000797	-	u	q1:PIRA.797	2	517
PIRA.798.1	PINUS_00000821	XLOC_000798	-	u	q1:PIRA.798	1	650
PIRA.799.1	PINUS_00000822	XLOC_000799	-	u	q1:PIRA.799	1	344
PIRA.800.1	PINUS_00000823	XLOC_000800	-	u	q1:PIRA.800	1	204
PIRA.801.1	PINUS_00000824	XLOC_000801	-	u	q1:PIRA.801	1	367
PIRA.802.1	PINUS_00000825	XLOC_000802	-	u	q1:PIRA.802	1	293
PIRA.803.1	PINUS_00000826	XLOC_000803	-	u	q1:PIRA.803	1	224
PIRA.804.1	PINUS_00000827	XLOC_000804	-	u	q1:PIRA.804	1	458
PIRA.805.1	PINUS_00000828	XLOC_000805	-	u	q1:PIRA.805	1	1292
PIRA.806.1	PINUS_00000829	XLOC_000806	-	u	q1:PIRA.806	1	232
PIRA.807.1	PINUS_00000830	XLOC_000807	-	u	q1:PIRA.807	1	738
PIRA.808.1	PINUS_00000831	XLOC_000808	-	u	q1:PIRA.808	1	916
PIRA.809.1	PINUS_00000832	XLOC_000809	-	u	q1:PIRA.809	1	266
PIRA.810.1	PINUS_00000833	XLOC_000810	-	u	q1:PIRA.810	1	428
PIRA.811.1	PINUS_00000834	XLOC_000811	-	u	q1:PIRA.811	2	542
PIRA.812.1	PINUS_00000835	XLOC_000812	-	u	q1:PIRA.812	1	905
PIRA.813.1	PINUS_00000836	XLOC_000813	-	u	q1:PIRA.813	2	564
PIRA.814.1	PINUS_00000837	XLOC_000814	-	u	q1:PIRA.814	1	298
PIRA.815.1	PINUS_00000838	XLOC_000815	-	u	q1:PIRA.815	1	333
PIRA.816.1	PINUS_00000839	XLOC_000816	-	u	q1:PIRA.816	2	744
PIRA.817.1	PINUS_00000840	XLOC_000817	-	u	q1:PIRA.817	1	579
PIRA.818.1	PINUS_00000841	XLOC_000818	-	u	q1:PIRA.818	1	526
PIRA.819.1	PINUS_00000842	XLOC_000819	-	u	q1:PIRA.819	1	350
PIRA.820.1	PINUS_00000843	XLOC_000820	-	u	q1:PIRA.820	1	250
PIRA.821.1	PINUS_00000844	XLOC_000821	-	u	q1:PIRA.821	1	329
PIRA.822.1	PINUS_00000845	XLOC_000822	-	u	q1:PIRA.822	1	207
PIRA.823.1	PINUS_00000846	XLOC_000823	-	u	q1:PIRA.823	2	463
PIRA.824.1	PINUS_00000847	XLOC_000824	-	u	q1:PIRA.824	1	334
PIRA.825.1	PINUS_00000848	XLOC_000825	-	u	q1:PIRA.825	1	547
PIRA.826.1	PINUS_00000849	XLOC_000826	-	u	q1:PIRA.826	1	480
PIRA.827.1	PINUS_00000850	XLOC_000827	-	u	q1:PIRA.827	1	220
PIRA.828.1	PINUS_00000851	XLOC_000828	-	u	q1:PIRA.828	1	997
PIRA.829.1	PINUS_00000852	XLOC_000829	-	u	q1:PIRA.829	1	200
PIRA.830.1	PINUS_00000853	XLOC_000830	-	u	q1:PIRA.830	2	439
PIRA.831.1	PINUS_00000854	XLOC_000831	-	u	q1:PIRA.831	1	245
PIRA.832.1	PINUS_00000855	XLOC_000832	-	u	q1:PIRA.832	1	1359
PIRA.833.1	PINUS_00000856	XLOC_000833	-	u	q1:PIRA.833	1	334
PIRA.834.1	PINUS_00000857	XLOC_000834	-	u	q1:PIRA.834	1	1108
PIRA.835.1	PINUS_00000858	XLOC_000835	-	u	q1:PIRA.835	2	413
PIRA.836.1	PINUS_00000859	XLOC_000836	-	u	q1:PIRA.836	1	396
PIRA.837.1	PINUS_00000860	XLOC_000837	-	u	q1:PIRA.837	1	270
PIRA.838.1	PINUS_00000861	XLOC_000838	-	u	q1:PIRA.838	2	252
PIRA.839.1	PINUS_00000862	XLOC_000839	-	u	q1:PIRA.839	1	369
PIRA.840.1	PINUS_00000863	XLOC_000840	-	u	q1:PIRA.840	1	209
PIRA.841.1	PINUS_00000864	XLOC_000841	-	u	q1:PIRA.841	1	1159
PIRA.842.1	PINUS_00000865	XLOC_000842	-	u	q1:PIRA.842	1	591
PIRA.843.1	PINUS_00000866	XLOC_000843	-	u	q1:PIRA.843	1	390
PIRA.844.1	PINUS_00000867	XLOC_000844	-	u	q1:PIRA.844	1	426
PIRA.845.1	PINUS_00000868	XLOC_000845	-	u	q1:PIRA.845	1	211
PIRA.846.1	PINUS_00000869	XLOC_000846	-	u	q1:PIRA.846	1	203
PIRA.847.1	PINUS_00000870	XLOC_000847	-	u	q1:PIRA.847	1	1390
PIRA.848.1	PINUS_00000871	XLOC_000848	-	u	q1:PIRA.848	1	303
PIRA.849.1	PINUS_00000872	XLOC_000849	-	u	q1:PIRA.849	1	466
PIRA.850.1	PINUS_00000873	XLOC_000850	-	u	q1:PIRA.850	1	796
PIRA.851.1	PINUS_00000874	XLOC_000851	-	u	q1:PIRA.851	1	1262
PIRA.852.1	PINUS_00000875	XLOC_000852	-	u	q1:PIRA.852	1	212
PIRA.853.1	PINUS_00000876	XLOC_000853	-	u	q1:PIRA.853	1	788
PIRA.854.1	PINUS_00000877	XLOC_000854	-	u	q1:PIRA.854	1	386
PIRA.855.1	PINUS_00000878	XLOC_000855	-	u	q1:PIRA.855	1	337
PIRA.856.1	PINUS_00000879	XLOC_000856	-	u	q1:PIRA.856	1	200
PIRA.857.1	PINUS_00000880	XLOC_000857	-	u	q1:PIRA.857	1	374
PIRA.858.1	PINUS_00000881	XLOC_000858	-	u	q1:PIRA.858	1	276
PIRA.859.1	PINUS_00000882	XLOC_000859	-	u	q1:PIRA.859	1	389
PIRA.860.1	PINUS_00000883	XLOC_000860	-	u	q1:PIRA.860	1	999
PIRA.861.1	PINUS_00000884	XLOC_000861	-	u	q1:PIRA.861	1	268
PIRA.862.1	PINUS_00000885	XLOC_000862	-	u	q1:PIRA.862	1	402
PIRA.863.1	PINUS_00000886	XLOC_000863	-	u	q1:PIRA.863	1	250
PIRA.864.1	PINUS_00000887	XLOC_000864	-	u	q1:PIRA.864	2	940
PIRA.865.1	PINUS_00000888	XLOC_000865	-	u	q1:PIRA.865	1	294
PIRA.866.1	PINUS_00000889	XLOC_000866	-	u	q1:PIRA.866	1	237
PIRA.867.1	PINUS_00000890	XLOC_000867	-	u	q1:PIRA.867	1	280
PIRA.868.1	PINUS_00000891	XLOC_000868	-	u	q1:PIRA.868	1	353
PIRA.869.1	PINUS_00000892	XLOC_000869	-	u	q1:PIRA.869	1	212
PIRA.870.1	PINUS_00000893	XLOC_000870	-	u	q1:PIRA.870	1	545
PIRA.871.1	PINUS_00000894	XLOC_000871	-	u	q1:PIRA.871	1	220
PIRA.872.1	PINUS_00000895	XLOC_000872	-	u	q1:PIRA.872	1	236
PIRA.873.1	PINUS_00000896	XLOC_000873	-	u	q1:PIRA.873	1	309
PIRA.874.1	PINUS_00000897	XLOC_000874	-	u	q1:PIRA.874	1	387
PIRA.875.1	PINUS_00000898	XLOC_000875	-	u	q1:PIRA.875	1	748
PIRA.876.1	PINUS_00000899	XLOC_000876	-	u	q1:PIRA.876	1	1072
PIRA.877.1	PINUS_00000900	XLOC_000877	-	u	q1:PIRA.877	1	519
PIRA.878.1	PINUS_00000901	XLOC_000878	-	u	q1:PIRA.878	1	1316
PIRA.879.1	PINUS_00000902	XLOC_000879	-	u	q1:PIRA.879	1	281
PIRA.880.1	PINUS_00000903	XLOC_000880	-	u	q1:PIRA.880	1	523
PIRA.881.1	PINUS_00000904	XLOC_000881	-	u	q1:PIRA.881	1	305
PIRA.882.1	PINUS_00000905	XLOC_000882	-	u	q1:PIRA.882	2	270
PIRA.883.1	PINUS_00000906	XLOC_000883	-	u	q1:PIRA.883	1	810
PIRA.884.1	PINUS_00000907	XLOC_000884	-	u	q1:PIRA.884	1	848
PIRA.885.1	PINUS_00000908	XLOC_000885	-	u	q1:PIRA.885	1	212
PIRA.886.1	PINUS_00000909	XLOC_000886	-	u	q1:PIRA.886	1	220
PIRA.887.1	PINUS_00000910	XLOC_000887	-	u	q1:PIRA.887	2	215
PIRA.888.1	PINUS_00000911	XLOC_000888	-	u	q1:PIRA.888	1	266
PIRA.889.1	PINUS_00000912	XLOC_000889	-	u	q1:PIRA.889	2	615
PIRA.890.1	PINUS_00000913	XLOC_000890	-	u	q1:PIRA.890	1	1149
PIRA.891.1	PINUS_00000914	XLOC_000891	-	u	q1:PIRA.891	1	1530
PIRA.892.1	PINUS_00000915	XLOC_000892	-	u	q1:PIRA.892	1	791
PIRA.893.1	PINUS_00000916	XLOC_000893	-	u	q1:PIRA.893	1	312
PIRA.894.1	PINUS_00000917	XLOC_000894	-	u	q1:PIRA.894	1	304
PIRA.895.1	PINUS_00000918	XLOC_000895	-	u	q1:PIRA.895	2	248
PIRA.896.1	PINUS_00000919	XLOC_000896	-	u	q1:PIRA.896	1	353
PIRA.897.1	PINUS_00000920	XLOC_000897	-	u	q1:PIRA.897	1	1259
PIRA.898.1	PINUS_00000921	XLOC_000898	-	u	q1:PIRA.898	2	672
PIRA.899.1	PINUS_00000922	XLOC_000899	-	u	q1:PIRA.899	1	272
PIRA.900.1	PINUS_00000923	XLOC_000900	-	u	q1:PIRA.900	1	268
PIRA.901.1	PINUS_00000924	XLOC_000901	-	u	q1:PIRA.901	1	1339
PIRA.902.1	PINUS_00000925	XLOC_000902	-	u	q1:PIRA.902	1	437
PIRA.903.1	PINUS_00000926	XLOC_000903	-	u	q1:PIRA.903	1	396
PIRA.904.1	PINUS_00000927	XLOC_000904	-	u	q1:PIRA.904	1	233
PIRA.905.1	PINUS_00000928	XLOC_000905	-	u	q1:PIRA.905	1	876
PIRA.906.1	PINUS_00000929	XLOC_000906	-	u	q1:PIRA.906	1	202
PIRA.907.1	PINUS_00000930	XLOC_000907	-	u	q1:PIRA.907	1	695
PIRA.908.1	PINUS_00000931	XLOC_000908	-	u	q1:PIRA.908	1	427
PIRA.909.1	PINUS_00000932	XLOC_000909	-	u	q1:PIRA.909	1	1067
PIRA.910.1	PINUS_00000933	XLOC_000910	-	u	q1:PIRA.910	1	1043
PIRA.911.1	PINUS_00000934	XLOC_000911	-	u	q1:PIRA.911	1	999
PIRA.912.1	PINUS_00000935	XLOC_000912	-	u	q1:PIRA.912	2	283
PIRA.913.1	PINUS_00000936	XLOC_000913	-	u	q1:PIRA.913	1	255
PIRA.914.1	PINUS_00000937	XLOC_000914	-	u	q1:PIRA.914	1	256
PIRA.915.1	PINUS_00000938	XLOC_000915	-	u	q1:PIRA.915	1	222
PIRA.916.1	PINUS_00000939	XLOC_000916	-	u	q1:PIRA.916	1	289
PIRA.917.1	PINUS_00000940	XLOC_000917	-	u	q1:PIRA.917	1	308
PIRA.918.1	PINUS_00000941	XLOC_000918	-	u	q1:PIRA.918	1	243
PIRA.919.1	PINUS_00000942	XLOC_000919	-	u	q1:PIRA.919	1	351
PIRA.920.1	PINUS_00000943	XLOC_000920	-	u	q1:PIRA.920	1	205
PIRA.921.1	PINUS_00000944	XLOC_000921	-	u	q1:PIRA.921	3	951
PIRA.922.1	PINUS_00000945	XLOC_000922	-	u	q1:PIRA.922	1	1434
PIRA.922.2	PINUS_00000946	XLOC_000922	-	u	q1:PIRA.922	2	1296
PIRA.923.1	PINUS_00000947	XLOC_000923	-	u	q1:PIRA.923	2	856
PIRA.924.1	PINUS_00000948	XLOC_000924	-	u	q1:PIRA.924	1	775
PIRA.925.1	PINUS_00000949	XLOC_000925	-	u	q1:PIRA.925	4	462
PIRA.926.1	PINUS_00000950	XLOC_000926	-	u	q1:PIRA.926	1	655
PIRA.927.1	PINUS_00000951	XLOC_000927	-	u	q1:PIRA.927	1	216
PIRA.928.1	PINUS_00000952	XLOC_000928	-	u	q1:PIRA.928	1	825
PIRA.930.1	PINUS_00000953	XLOC_000929	-	u	q1:PIRA.930	1	323
PIRA.929.1	PINUS_00000954	XLOC_000930	-	u	q1:PIRA.929	2	380
PIRA.931.1	PINUS_00000955	XLOC_000931	-	u	q1:PIRA.931	1	505
PIRA.932.1	PINUS_00000956	XLOC_000932	-	u	q1:PIRA.932	2	214
PIRA.933.1	PINUS_00000957	XLOC_000933	-	u	q1:PIRA.933	1	458
PIRA.934.1	PINUS_00000958	XLOC_000934	-	u	q1:PIRA.934	1	1078
PIRA.935.1	PINUS_00000959	XLOC_000935	-	u	q1:PIRA.935	1	301
PIRA.936.1	PINUS_00000960	XLOC_000936	-	u	q1:PIRA.936	1	982
PIRA.937.1	PINUS_00000961	XLOC_000937	-	u	q1:PIRA.937	1	1456
PIRA.937.2	PINUS_00000962	XLOC_000937	-	u	q1:PIRA.937	2	982
PIRA.938.1	PINUS_00000963	XLOC_000938	-	u	q1:PIRA.938	1	651
PIRA.939.1	PINUS_00000964	XLOC_000939	-	u	q1:PIRA.939	1	399
PIRA.940.1	PINUS_00000965	XLOC_000940	-	u	q1:PIRA.940	1	322
PIRA.941.1	PINUS_00000966	XLOC_000941	-	u	q1:PIRA.941	1	268
PIRA.942.1	PINUS_00000967	XLOC_000942	-	u	q1:PIRA.942	1	625
PIRA.943.1	PINUS_00000968	XLOC_000943	-	u	q1:PIRA.943	1	390
PIRA.944.1	PINUS_00000969	XLOC_000944	-	u	q1:PIRA.944	2	260
PIRA.945.1	PINUS_00000970	XLOC_000945	-	u	q1:PIRA.945	1	620
PIRA.946.1	PINUS_00000971	XLOC_000946	-	u	q1:PIRA.946	1	1071
PIRA.947.1	PINUS_00000972	XLOC_000947	-	u	q1:PIRA.947	1	1595
PIRA.948.1	PINUS_00000973	XLOC_000948	-	u	q1:PIRA.948	1	202
PIRA.949.1	PINUS_00000974	XLOC_000949	-	u	q1:PIRA.949	1	1664
PIRA.950.1	PINUS_00000975	XLOC_000950	-	u	q1:PIRA.950	1	490
PIRA.951.1	PINUS_00000976	XLOC_000951	-	u	q1:PIRA.951	1	429
PIRA.952.1	PINUS_00000977	XLOC_000952	-	u	q1:PIRA.952	1	338
PIRA.953.1	PINUS_00000978	XLOC_000953	-	u	q1:PIRA.953	4	406
PIRA.954.1	PINUS_00000979	XLOC_000954	-	u	q1:PIRA.954	1	492
PIRA.955.1	PINUS_00000980	XLOC_000955	-	u	q1:PIRA.955	1	498
PIRA.956.1	PINUS_00000981	XLOC_000956	-	u	q1:PIRA.956	1	552
PIRA.957.1	PINUS_00000982	XLOC_000957	-	u	q1:PIRA.957	1	760
PIRA.958.1	PINUS_00000983	XLOC_000958	-	u	q1:PIRA.958	1	262
PIRA.959.1	PINUS_00000984	XLOC_000959	-	u	q1:PIRA.959	1	387
PIRA.960.1	PINUS_00000985	XLOC_000960	-	u	q1:PIRA.960	1	304
PIRA.961.1	PINUS_00000986	XLOC_000961	-	u	q1:PIRA.961	1	431
PIRA.962.1	PINUS_00000987	XLOC_000962	-	u	q1:PIRA.962	1	877
PIRA.963.1	PINUS_00000988	XLOC_000963	-	u	q1:PIRA.963	1	396
PIRA.964.1	PINUS_00000989	XLOC_000964	-	u	q1:PIRA.964	1	260
PIRA.965.1	PINUS_00000990	XLOC_000965	-	u	q1:PIRA.965	2	501
PIRA.966.1	PINUS_00000991	XLOC_000966	-	u	q1:PIRA.966	1	219
PIRA.967.1	PINUS_00000992	XLOC_000967	-	u	q1:PIRA.967	2	396
PIRA.968.1	PINUS_00000993	XLOC_000968	-	u	q1:PIRA.968	1	1183
PIRA.969.1	PINUS_00000994	XLOC_000969	-	u	q1:PIRA.969	1	228
PIRA.970.1	PINUS_00000995	XLOC_000970	-	u	q1:PIRA.970	1	1503
PIRA.971.1	PINUS_00000996	XLOC_000971	-	u	q1:PIRA.971	1	496
PIRA.972.1	PINUS_00000997	XLOC_000972	-	u	q1:PIRA.972	1	883
PIRA.973.1	PINUS_00000998	XLOC_000973	-	u	q1:PIRA.973	1	202
PIRA.974.1	PINUS_00000999	XLOC_000974	-	u	q1:PIRA.974	1	676
PIRA.975.1	PINUS_00001000	XLOC_000975	-	u	q1:PIRA.975	1	454
PIRA.976.1	PINUS_00001001	XLOC_000976	-	u	q1:PIRA.976	1	688
PIRA.977.1	PINUS_00001002	XLOC_000977	-	u	q1:PIRA.977	1	256
PIRA.978.1	PINUS_00001003	XLOC_000978	-	u	q1:PIRA.978	1	250
PIRA.979.1	PINUS_00001004	XLOC_000979	-	u	q1:PIRA.979	1	203
PIRA.980.1	PINUS_00001005	XLOC_000980	-	u	q1:PIRA.980	1	888
PIRA.981.1	PINUS_00001006	XLOC_000981	-	u	q1:PIRA.981	1	264
PIRA.982.1	PINUS_00001007	XLOC_000982	-	u	q1:PIRA.982	1	1277
PIRA.983.1	PINUS_00001008	XLOC_000983	-	u	q1:PIRA.983	1	1004
PIRA.984.1	PINUS_00001009	XLOC_000984	-	u	q1:PIRA.984	1	438
PIRA.985.1	PINUS_00001010	XLOC_000985	-	u	q1:PIRA.985	1	361
PIRA.986.1	PINUS_00001011	XLOC_000986	-	u	q1:PIRA.986	2	222
PIRA.987.1	PINUS_00001012	XLOC_000987	-	u	q1:PIRA.987	2	1557
PIRA.988.1	PINUS_00001013	XLOC_000988	-	u	q1:PIRA.988	1	225
PIRA.989.1	PINUS_00001014	XLOC_000989	-	u	q1:PIRA.989	1	266
PIRA.990.1	PINUS_00001015	XLOC_000990	-	u	q1:PIRA.990	1	237
PIRA.991.1	PINUS_00001016	XLOC_000991	-	u	q1:PIRA.991	1	620
PIRA.992.1	PINUS_00001017	XLOC_000992	-	u	q1:PIRA.992	1	300
PIRA.993.1	PINUS_00001018	XLOC_000993	-	u	q1:PIRA.993	1	340
PIRA.994.1	PINUS_00001019	XLOC_000994	-	u	q1:PIRA.994	1	345
PIRA.995.1	PINUS_00001020	XLOC_000995	-	u	q1:PIRA.995	1	243
PIRA.996.1	PINUS_00001021	XLOC_000996	-	u	q1:PIRA.996	1	241
PIRA.997.1	PINUS_00001022	XLOC_000997	-	u	q1:PIRA.997	3	511
PIRA.997.2	PINUS_00001023	XLOC_000997	-	u	q1:PIRA.997	3	506
PIRA.998.1	PINUS_00001024	XLOC_000998	-	u	q1:PIRA.998	1	540
PIRA.999.1	PINUS_00001025	XLOC_000999	-	u	q1:PIRA.999	1	243
PIRA.1000.1	PINUS_00001026	XLOC_001000	-	u	q1:PIRA.1000	2	490
PIRA.1001.1	PINUS_00001027	XLOC_001001	-	u	q1:PIRA.1001	2	716
PIRA.1002.1	PINUS_00001028	XLOC_001002	-	u	q1:PIRA.1002	1	329
PIRA.1003.1	PINUS_00001029	XLOC_001003	-	u	q1:PIRA.1003	1	414
PIRA.1004.1	PINUS_00001030	XLOC_001004	-	u	q1:PIRA.1004	1	1050
PIRA.1005.1	PINUS_00001031	XLOC_001005	-	u	q1:PIRA.1005	1	473
PIRA.1006.1	PINUS_00001032	XLOC_001006	-	u	q1:PIRA.1006	1	298
PIRA.1007.1	PINUS_00001033	XLOC_001007	-	u	q1:PIRA.1007	1	290
PIRA.1008.1	PINUS_00001034	XLOC_001008	-	u	q1:PIRA.1008	1	540
PIRA.1009.1	PINUS_00001035	XLOC_001009	-	u	q1:PIRA.1009	2	236
PIRA.1011.1	PINUS_00001036	XLOC_001010	-	u	q1:PIRA.1011	2	316
PIRA.1010.1	PINUS_00001037	XLOC_001011	-	u	q1:PIRA.1010	1	292
PIRA.1012.1	PINUS_00001038	XLOC_001012	-	u	q1:PIRA.1012	1	232
PIRA.1013.1	PINUS_00001039	XLOC_001013	-	u	q1:PIRA.1013	2	329
PIRA.1014.1	PINUS_00001040	XLOC_001014	-	u	q1:PIRA.1014	1	373
PIRA.1015.1	PINUS_00001041	XLOC_001015	-	u	q1:PIRA.1015	1	202
PIRA.1016.1	PINUS_00001042	XLOC_001016	-	u	q1:PIRA.1016	1	501
PIRA.1016.2	PINUS_00001043	XLOC_001016	-	u	q1:PIRA.1016	2	383
PIRA.1017.1	PINUS_00001044	XLOC_001017	-	u	q1:PIRA.1017	1	394
PIRA.1018.1	PINUS_00001045	XLOC_001018	-	u	q1:PIRA.1018	1	273
PIRA.1019.1	PINUS_00001046	XLOC_001019	-	u	q1:PIRA.1019	1	233
PIRA.1020.1	PINUS_00001047	XLOC_001020	-	u	q1:PIRA.1020	1	537
PIRA.1021.1	PINUS_00001048	XLOC_001021	-	u	q1:PIRA.1021	1	226
PIRA.1022.1	PINUS_00001049	XLOC_001022	-	u	q1:PIRA.1022	1	226
PIRA.1023.1	PINUS_00001050	XLOC_001023	-	u	q1:PIRA.1023	1	1004
PIRA.1024.1	PINUS_00001051	XLOC_001024	-	u	q1:PIRA.1024	2	334
PIRA.1025.1	PINUS_00001052	XLOC_001025	-	u	q1:PIRA.1025	1	320
PIRA.1026.1	PINUS_00001053	XLOC_001026	-	u	q1:PIRA.1026	1	782
PIRA.1027.1	PINUS_00001054	XLOC_001027	-	u	q1:PIRA.1027	1	223
PIRA.1028.1	PINUS_00001055	XLOC_001028	-	u	q1:PIRA.1028	1	288
PIRA.1029.1	PINUS_00001056	XLOC_001029	-	u	q1:PIRA.1029	1	1009
PIRA.1030.1	PINUS_00001057	XLOC_001030	-	u	q1:PIRA.1030	1	381
PIRA.1031.1	PINUS_00001058	XLOC_001031	-	u	q1:PIRA.1031	1	1261
PIRA.1032.1	PINUS_00001059	XLOC_001032	-	u	q1:PIRA.1032	1	467
PIRA.1033.1	PINUS_00001060	XLOC_001033	-	u	q1:PIRA.1033	1	220
PIRA.1034.1	PINUS_00001061	XLOC_001034	-	u	q1:PIRA.1034	1	558
PIRA.1035.1	PINUS_00001062	XLOC_001035	-	u	q1:PIRA.1035	1	394
PIRA.1036.1	PINUS_00001063	XLOC_001036	-	u	q1:PIRA.1036	1	621
PIRA.1037.1	PINUS_00001064	XLOC_001037	-	u	q1:PIRA.1037	1	339
PIRA.1038.1	PINUS_00001065	XLOC_001038	-	u	q1:PIRA.1038	1	529
PIRA.1039.1	PINUS_00001066	XLOC_001039	-	u	q1:PIRA.1039	1	618
PIRA.1040.1	PINUS_00001067	XLOC_001040	-	u	q1:PIRA.1040	1	1331
PIRA.1041.1	PINUS_00001068	XLOC_001041	-	u	q1:PIRA.1041	1	332
PIRA.1042.1	PINUS_00001069	XLOC_001042	-	u	q1:PIRA.1042	2	278
PIRA.1043.1	PINUS_00001070	XLOC_001043	-	u	q1:PIRA.1043	1	470
PIRA.1044.1	PINUS_00001071	XLOC_001044	-	u	q1:PIRA.1044	1	233
PIRA.1045.1	PINUS_00001072	XLOC_001045	-	u	q1:PIRA.1045	1	397
PIRA.1046.1	PINUS_00001073	XLOC_001046	-	u	q1:PIRA.1046	1	212
PIRA.1047.1	PINUS_00001074	XLOC_001047	-	u	q1:PIRA.1047	1	301
PIRA.1048.1	PINUS_00001075	XLOC_001048	-	u	q1:PIRA.1048	1	903
PIRA.1049.1	PINUS_00001076	XLOC_001049	-	u	q1:PIRA.1049	1	807
PIRA.1050.1	PINUS_00001077	XLOC_001050	-	u	q1:PIRA.1050	1	1748
PIRA.1051.1	PINUS_00001078	XLOC_001051	-	u	q1:PIRA.1051	1	1120
PIRA.1052.1	PINUS_00001079	XLOC_001052	-	u	q1:PIRA.1052	1	1585
PIRA.1053.1	PINUS_00001080	XLOC_001053	-	u	q1:PIRA.1053	1	700
PIRA.1054.1	PINUS_00001081	XLOC_001054	-	u	q1:PIRA.1054	1	436
PIRA.1055.1	PINUS_00001082	XLOC_001055	-	u	q1:PIRA.1055	1	237
PIRA.1056.1	PINUS_00001083	XLOC_001056	-	u	q1:PIRA.1056	1	699
PIRA.1056.2	PINUS_00001084	XLOC_001056	-	u	q1:PIRA.1056	2	549
PIRA.1057.1	PINUS_00001085	XLOC_001057	-	u	q1:PIRA.1057	1	1462
PIRA.1058.1	PINUS_00001086	XLOC_001058	-	u	q1:PIRA.1058	2	242
PIRA.1059.1	PINUS_00001087	XLOC_001059	-	u	q1:PIRA.1059	1	1116
PIRA.1060.1	PINUS_00001088	XLOC_001060	-	u	q1:PIRA.1060	1	863
PIRA.1061.1	PINUS_00001089	XLOC_001061	-	u	q1:PIRA.1061	1	859
PIRA.1062.1	PINUS_00001090	XLOC_001062	-	u	q1:PIRA.1062	1	208
PIRA.1063.1	PINUS_00001091	XLOC_001063	-	u	q1:PIRA.1063	1	393
PIRA.1064.1	PINUS_00001092	XLOC_001064	-	u	q1:PIRA.1064	1	1017
PIRA.1065.1	PINUS_00001093	XLOC_001065	-	u	q1:PIRA.1065	1	294
PIRA.1066.1	PINUS_00001094	XLOC_001066	-	u	q1:PIRA.1066	1	548
PIRA.1067.1	PINUS_00001095	XLOC_001067	-	u	q1:PIRA.1067	1	260
PIRA.1068.1	PINUS_00001096	XLOC_001068	-	u	q1:PIRA.1068	1	401
PIRA.1069.1	PINUS_00001097	XLOC_001069	-	u	q1:PIRA.1069	2	1607
PIRA.1070.1	PINUS_00001098	XLOC_001070	-	u	q1:PIRA.1070	1	892
PIRA.1071.1	PINUS_00001099	XLOC_001071	-	u	q1:PIRA.1071	2	220
PIRA.1072.1	PINUS_00001100	XLOC_001072	-	u	q1:PIRA.1072	1	331
PIRA.1073.1	PINUS_00001101	XLOC_001073	-	u	q1:PIRA.1073	1	347
PIRA.1074.1	PINUS_00001102	XLOC_001074	-	u	q1:PIRA.1074	1	239
PIRA.1075.1	PINUS_00001103	XLOC_001075	-	u	q1:PIRA.1075	1	261
PIRA.1076.1	PINUS_00001104	XLOC_001076	-	u	q1:PIRA.1076	1	573
PIRA.1077.1	PINUS_00001105	XLOC_001077	-	u	q1:PIRA.1077	2	1313
PIRA.1078.1	PINUS_00001106	XLOC_001078	-	u	q1:PIRA.1078	1	330
PIRA.1079.1	PINUS_00001107	XLOC_001079	-	u	q1:PIRA.1079	2	641
PIRA.1080.1	PINUS_00001108	XLOC_001080	-	u	q1:PIRA.1080	1	211
PIRA.1081.1	PINUS_00001109	XLOC_001081	-	u	q1:PIRA.1081	1	807
PIRA.1082.1	PINUS_00001110	XLOC_001082	-	u	q1:PIRA.1082	1	239
PIRA.1083.1	PINUS_00001111	XLOC_001083	-	u	q1:PIRA.1083	1	534
PIRA.1084.1	PINUS_00001112	XLOC_001084	-	u	q1:PIRA.1084	1	383
PIRA.1085.1	PINUS_00001113	XLOC_001085	-	u	q1:PIRA.1085	1	296
PIRA.1086.1	PINUS_00001114	XLOC_001086	-	u	q1:PIRA.1086	1	1159
PIRA.1087.1	PINUS_00001115	XLOC_001087	-	u	q1:PIRA.1087	1	200
PIRA.1088.1	PINUS_00001116	XLOC_001088	-	u	q1:PIRA.1088	1	249
PIRA.1089.1	PINUS_00001117	XLOC_001089	-	u	q1:PIRA.1089	1	513
PIRA.1090.1	PINUS_00001118	XLOC_001090	-	u	q1:PIRA.1090	1	797
PIRA.1091.1	PINUS_00001119	XLOC_001091	-	u	q1:PIRA.1091	1	459
PIRA.1092.1	PINUS_00001120	XLOC_001092	-	u	q1:PIRA.1092	1	524
PIRA.1093.1	PINUS_00001121	XLOC_001093	-	u	q1:PIRA.1093	1	201
PIRA.1094.1	PINUS_00001122	XLOC_001094	-	u	q1:PIRA.1094	1	674
PIRA.1095.1	PINUS_00001123	XLOC_001095	-	u	q1:PIRA.1095	2	270
PIRA.1096.1	PINUS_00001124	XLOC_001096	-	u	q1:PIRA.1096	1	242
PIRA.1097.1	PINUS_00001125	XLOC_001097	-	u	q1:PIRA.1097	1	385
PIRA.1098.1	PINUS_00001126	XLOC_001098	-	u	q1:PIRA.1098	1	479
PIRA.1099.1	PINUS_00001127	XLOC_001099	-	u	q1:PIRA.1099	2	348
PIRA.1100.1	PINUS_00001128	XLOC_001100	-	u	q1:PIRA.1100	1	780
PIRA.1101.1	PINUS_00001129	XLOC_001101	-	u	q1:PIRA.1101	1	229
PIRA.1102.1	PINUS_00001130	XLOC_001102	-	u	q1:PIRA.1102	1	354
PIRA.1103.1	PINUS_00001131	XLOC_001103	-	u	q1:PIRA.1103	1	413
PIRA.1104.1	PINUS_00001132	XLOC_001104	-	u	q1:PIRA.1104	1	809
PIRA.1105.1	PINUS_00001133	XLOC_001105	-	u	q1:PIRA.1105	1	373
PIRA.1106.1	PINUS_00001134	XLOC_001106	-	u	q1:PIRA.1106	1	261
PIRA.1107.1	PINUS_00001135	XLOC_001107	-	u	q1:PIRA.1107	1	1200
PIRA.1108.1	PINUS_00001136	XLOC_001108	-	u	q1:PIRA.1108	1	218
PIRA.1109.1	PINUS_00001137	XLOC_001109	-	u	q1:PIRA.1109	2	348
PIRA.1110.1	PINUS_00001138	XLOC_001110	-	u	q1:PIRA.1110	2	893
PIRA.1111.1	PINUS_00001139	XLOC_001111	-	u	q1:PIRA.1111	2	228
PIRA.1112.1	PINUS_00001140	XLOC_001112	-	u	q1:PIRA.1112	1	420
PIRA.1113.1	PINUS_00001141	XLOC_001113	-	u	q1:PIRA.1113	1	282
PIRA.1114.1	PINUS_00001142	XLOC_001114	-	u	q1:PIRA.1114	1	448
PIRA.1115.1	PINUS_00001143	XLOC_001115	-	u	q1:PIRA.1115	1	629
PIRA.1116.1	PINUS_00001144	XLOC_001116	-	u	q1:PIRA.1116	1	581
PIRA.1117.1	PINUS_00001145	XLOC_001117	-	u	q1:PIRA.1117	1	309
PIRA.1118.1	PINUS_00001146	XLOC_001118	-	u	q1:PIRA.1118	2	654
PIRA.1119.1	PINUS_00001147	XLOC_001119	-	u	q1:PIRA.1119	1	690
PIRA.1120.1	PINUS_00001148	XLOC_001120	-	u	q1:PIRA.1120	1	223
PIRA.1121.1	PINUS_00001149	XLOC_001121	-	u	q1:PIRA.1121	1	613
PIRA.1122.1	PINUS_00001150	XLOC_001122	-	u	q1:PIRA.1122	1	234
PIRA.1123.1	PINUS_00001151	XLOC_001123	-	u	q1:PIRA.1123	2	603
PIRA.1124.1	PINUS_00001152	XLOC_001124	-	u	q1:PIRA.1124	1	390
PIRA.1125.1	PINUS_00001153	XLOC_001125	-	u	q1:PIRA.1125	1	600
PIRA.1126.1	PINUS_00001154	XLOC_001126	-	u	q1:PIRA.1126	1	225
PIRA.1127.1	PINUS_00001155	XLOC_001127	-	u	q1:PIRA.1127	1	307
PIRA.1128.1	PINUS_00001156	XLOC_001128	-	u	q1:PIRA.1128	1	200
PIRA.1129.1	PINUS_00001157	XLOC_001129	-	u	q1:PIRA.1129	1	824
PIRA.1130.1	PINUS_00001158	XLOC_001130	-	u	q1:PIRA.1130	1	1322
PIRA.1132.1	PINUS_00001159	XLOC_001131	-	u	q1:PIRA.1132	1	407
PIRA.1131.1	PINUS_00001160	XLOC_001132	-	u	q1:PIRA.1131	2	657
PIRA.1133.1	PINUS_00001161	XLOC_001133	-	u	q1:PIRA.1133	1	381
PIRA.1134.1	PINUS_00001162	XLOC_001134	-	u	q1:PIRA.1134	1	481
PIRA.1135.1	PINUS_00001163	XLOC_001135	-	u	q1:PIRA.1135	1	849
PIRA.1136.1	PINUS_00001164	XLOC_001136	-	u	q1:PIRA.1136	1	229
PIRA.1137.1	PINUS_00001165	XLOC_001137	-	u	q1:PIRA.1137	3	756
PIRA.1137.2	PINUS_00001166	XLOC_001137	-	u	q1:PIRA.1137	3	746
PIRA.1138.1	PINUS_00001167	XLOC_001138	-	u	q1:PIRA.1138	1	223
PIRA.1139.1	PINUS_00001168	XLOC_001139	-	u	q1:PIRA.1139	1	223
PIRA.1140.1	PINUS_00001169	XLOC_001140	-	u	q1:PIRA.1140	1	505
PIRA.1141.1	PINUS_00001170	XLOC_001141	-	u	q1:PIRA.1141	1	252
PIRA.1142.1	PINUS_00001171	XLOC_001142	-	u	q1:PIRA.1142	1	310
PIRA.1143.1	PINUS_00001172	XLOC_001143	-	u	q1:PIRA.1143	2	903
PIRA.1144.1	PINUS_00001173	XLOC_001144	-	u	q1:PIRA.1144	2	240
PIRA.1145.1	PINUS_00001174	XLOC_001145	-	u	q1:PIRA.1145	1	648
PIRA.1146.1	PINUS_00001175	XLOC_001146	-	u	q1:PIRA.1146	3	718
PIRA.1147.1	PINUS_00001176	XLOC_001147	-	u	q1:PIRA.1147	1	716
PIRA.1148.1	PINUS_00001177	XLOC_001148	-	u	q1:PIRA.1148	2	595
PIRA.1149.1	PINUS_00001178	XLOC_001149	-	u	q1:PIRA.1149	1	205
PIRA.1150.1	PINUS_00001179	XLOC_001150	-	u	q1:PIRA.1150	1	1183
PIRA.1152.1	PINUS_00001180	XLOC_001151	-	u	q1:PIRA.1152	1	236
PIRA.1151.1	PINUS_00001181	XLOC_001152	-	u	q1:PIRA.1151	1	214
PIRA.1153.1	PINUS_00001182	XLOC_001153	-	u	q1:PIRA.1153	1	571
PIRA.1154.1	PINUS_00001183	XLOC_001154	-	u	q1:PIRA.1154	1	313
PIRA.1155.1	PINUS_00001184	XLOC_001155	-	u	q1:PIRA.1155	1	574
PIRA.1156.1	PINUS_00001185	XLOC_001156	-	u	q1:PIRA.1156	2	430
PIRA.1157.1	PINUS_00001186	XLOC_001157	-	u	q1:PIRA.1157	1	280
PIRA.1158.1	PINUS_00001187	XLOC_001158	-	u	q1:PIRA.1158	1	603
PIRA.1159.1	PINUS_00001188	XLOC_001159	-	u	q1:PIRA.1159	1	253
PIRA.1160.1	PINUS_00001189	XLOC_001160	-	u	q1:PIRA.1160	1	271
PIRA.1161.1	PINUS_00001190	XLOC_001161	-	u	q1:PIRA.1161	1	1194
PIRA.1162.1	PINUS_00001191	XLOC_001162	-	u	q1:PIRA.1162	1	753
PIRA.1163.1	PINUS_00001192	XLOC_001163	-	u	q1:PIRA.1163	2	383
PIRA.1164.1	PINUS_00001193	XLOC_001164	-	u	q1:PIRA.1164	1	706
PIRA.1165.1	PINUS_00001194	XLOC_001165	-	u	q1:PIRA.1165	1	244
PIRA.1166.1	PINUS_00001195	XLOC_001166	-	u	q1:PIRA.1166	2	781
PIRA.1167.1	PINUS_00001196	XLOC_001167	-	u	q1:PIRA.1167	1	910
PIRA.1168.1	PINUS_00001197	XLOC_001168	-	u	q1:PIRA.1168	2	275
PIRA.1169.1	PINUS_00001198	XLOC_001169	-	u	q1:PIRA.1169	1	1387
PIRA.1170.1	PINUS_00001199	XLOC_001170	-	u	q1:PIRA.1170	1	551
PIRA.1171.1	PINUS_00001200	XLOC_001171	-	u	q1:PIRA.1171	1	1229
PIRA.1172.1	PINUS_00001201	XLOC_001172	-	u	q1:PIRA.1172	1	1689
PIRA.1173.1	PINUS_00001202	XLOC_001173	-	u	q1:PIRA.1173	2	519
PIRA.1173.2	PINUS_00001203	XLOC_001173	-	u	q1:PIRA.1173	1	460
PIRA.1174.1	PINUS_00001204	XLOC_001174	-	u	q1:PIRA.1174	1	429
PIRA.1175.1	PINUS_00001205	XLOC_001175	-	u	q1:PIRA.1175	1	260
PIRA.1176.1	PINUS_00001206	XLOC_001176	-	u	q1:PIRA.1176	1	461
PIRA.1177.1	PINUS_00001207	XLOC_001177	-	u	q1:PIRA.1177	3	391
PIRA.1178.1	PINUS_00001208	XLOC_001178	-	u	q1:PIRA.1178	1	487
PIRA.1179.1	PINUS_00001209	XLOC_001179	-	u	q1:PIRA.1179	3	679
PIRA.1180.1	PINUS_00001210	XLOC_001180	-	u	q1:PIRA.1180	1	230
PIRA.1181.1	PINUS_00001211	XLOC_001181	-	u	q1:PIRA.1181	1	222
PIRA.1182.1	PINUS_00001212	XLOC_001182	-	u	q1:PIRA.1182	3	614
PIRA.1183.1	PINUS_00001213	XLOC_001183	-	u	q1:PIRA.1183	1	304
PIRA.1184.1	PINUS_00001214	XLOC_001184	-	u	q1:PIRA.1184	1	403
PIRA.1185.1	PINUS_00001215	XLOC_001185	-	u	q1:PIRA.1185	2	961
PIRA.1185.2	PINUS_00001216	XLOC_001185	-	u	q1:PIRA.1185	2	1068
PIRA.1186.1	PINUS_00001217	XLOC_001186	-	u	q1:PIRA.1186	2	249
PIRA.1187.1	PINUS_00001218	XLOC_001187	-	u	q1:PIRA.1187	1	313
PIRA.1188.1	PINUS_00001219	XLOC_001188	-	u	q1:PIRA.1188	1	659
PIRA.1189.1	PINUS_00001220	XLOC_001189	-	u	q1:PIRA.1189	1	780
PIRA.1190.1	PINUS_00001221	XLOC_001190	-	u	q1:PIRA.1190	1	490
PIRA.1191.1	PINUS_00001222	XLOC_001191	-	u	q1:PIRA.1191	1	1331
PIRA.1192.1	PINUS_00001223	XLOC_001192	-	u	q1:PIRA.1192	1	611
PIRA.1193.1	PINUS_00001224	XLOC_001193	-	u	q1:PIRA.1193	1	585
PIRA.1194.1	PINUS_00001225	XLOC_001194	-	u	q1:PIRA.1194	1	244
PIRA.1195.1	PINUS_00001226	XLOC_001195	-	u	q1:PIRA.1195	1	380
PIRA.1196.1	PINUS_00001227	XLOC_001196	-	u	q1:PIRA.1196	1	1203
PIRA.1197.1	PINUS_00001228	XLOC_001197	-	u	q1:PIRA.1197	1	348
PIRA.1198.1	PINUS_00001229	XLOC_001198	-	u	q1:PIRA.1198	1	635
PIRA.1199.1	PINUS_00001230	XLOC_001199	-	u	q1:PIRA.1199	1	332
PIRA.1200.1	PINUS_00001231	XLOC_001200	-	u	q1:PIRA.1200	1	856
PIRA.1201.1	PINUS_00001232	XLOC_001201	-	u	q1:PIRA.1201	1	403
PIRA.1202.1	PINUS_00001233	XLOC_001202	-	u	q1:PIRA.1202	1	581
PIRA.1203.1	PINUS_00001234	XLOC_001203	-	u	q1:PIRA.1203	1	226
PIRA.1204.1	PINUS_00001235	XLOC_001204	-	u	q1:PIRA.1204	1	474
PIRA.1205.1	PINUS_00001236	XLOC_001205	-	u	q1:PIRA.1205	1	221
PIRA.1206.1	PINUS_00001237	XLOC_001206	-	u	q1:PIRA.1206	1	326
PIRA.1207.1	PINUS_00001238	XLOC_001207	-	u	q1:PIRA.1207	2	448
PIRA.1208.1	PINUS_00001239	XLOC_001208	-	u	q1:PIRA.1208	1	1049
PIRA.1209.1	PINUS_00001240	XLOC_001209	-	u	q1:PIRA.1209	1	212
PIRA.1210.1	PINUS_00001241	XLOC_001210	-	u	q1:PIRA.1210	1	591
PIRA.1211.1	PINUS_00001242	XLOC_001211	-	u	q1:PIRA.1211	2	355
PIRA.1212.1	PINUS_00001243	XLOC_001212	-	u	q1:PIRA.1212	1	661
PIRA.1213.1	PINUS_00001244	XLOC_001213	-	u	q1:PIRA.1213	1	596
PIRA.1214.1	PINUS_00001245	XLOC_001214	-	u	q1:PIRA.1214	1	243
PIRA.1215.1	PINUS_00001246	XLOC_001215	-	u	q1:PIRA.1215	1	293
PIRA.1216.1	PINUS_00001247	XLOC_001216	-	u	q1:PIRA.1216	1	323
PIRA.1217.1	PINUS_00001248	XLOC_001217	-	u	q1:PIRA.1217	1	214
PIRA.1218.1	PINUS_00001249	XLOC_001218	-	u	q1:PIRA.1218	1	1603
PIRA.1219.1	PINUS_00001250	XLOC_001219	-	u	q1:PIRA.1219	1	337
PIRA.1220.1	PINUS_00001251	XLOC_001220	-	u	q1:PIRA.1220	1	249
PIRA.1221.1	PINUS_00001252	XLOC_001221	-	u	q1:PIRA.1221	1	264
PIRA.1222.1	PINUS_00001253	XLOC_001222	-	u	q1:PIRA.1222	1	229
PIRA.1223.1	PINUS_00001254	XLOC_001223	-	u	q1:PIRA.1223	1	810
PIRA.1224.1	PINUS_00001255	XLOC_001224	-	u	q1:PIRA.1224	1	327
PIRA.1225.1	PINUS_00001256	XLOC_001225	-	u	q1:PIRA.1225	1	213
PIRA.1226.1	PINUS_00001257	XLOC_001226	-	u	q1:PIRA.1226	1	237
PIRA.1227.1	PINUS_00001258	XLOC_001227	-	u	q1:PIRA.1227	3	1150
PIRA.1227.2	PINUS_00001259	XLOC_001227	-	u	q1:PIRA.1227	3	1127
PIRA.1228.1	PINUS_00001260	XLOC_001228	-	u	q1:PIRA.1228	1	240
PIRA.1229.1	PINUS_00001261	XLOC_001229	-	u	q1:PIRA.1229	1	263
PIRA.1230.1	PINUS_00001262	XLOC_001230	-	u	q1:PIRA.1230	1	546
PIRA.1231.1	PINUS_00001263	XLOC_001231	-	u	q1:PIRA.1231	1	450
PIRA.1232.1	PINUS_00001264	XLOC_001232	-	u	q1:PIRA.1232	1	221
PIRA.1233.1	PINUS_00001265	XLOC_001233	-	u	q1:PIRA.1233	2	1290
PIRA.1234.1	PINUS_00001266	XLOC_001234	-	u	q1:PIRA.1234	1	243
PIRA.1235.1	PINUS_00001267	XLOC_001235	-	u	q1:PIRA.1235	1	252
PIRA.1236.1	PINUS_00001268	XLOC_001236	-	u	q1:PIRA.1236	1	606
PIRA.1237.1	PINUS_00001269	XLOC_001237	-	u	q1:PIRA.1237	1	1299
PIRA.1238.1	PINUS_00001270	XLOC_001238	-	u	q1:PIRA.1238	4	790
PIRA.1239.1	PINUS_00001271	XLOC_001239	-	u	q1:PIRA.1239	3	966
PIRA.1240.1	PINUS_00001272	XLOC_001240	-	u	q1:PIRA.1240	1	385
PIRA.1241.1	PINUS_00001273	XLOC_001241	-	u	q1:PIRA.1241	1	573
PIRA.1242.1	PINUS_00001274	XLOC_001242	-	u	q1:PIRA.1242	1	569
PIRA.1243.1	PINUS_00001275	XLOC_001243	-	u	q1:PIRA.1243	1	316
PIRA.1244.1	PINUS_00001276	XLOC_001244	-	u	q1:PIRA.1244	1	893
PIRA.1245.1	PINUS_00001277	XLOC_001245	-	u	q1:PIRA.1245	1	368
PIRA.1246.1	PINUS_00001278	XLOC_001246	-	u	q1:PIRA.1246	1	254
PIRA.1247.1	PINUS_00001279	XLOC_001247	-	u	q1:PIRA.1247	1	262
PIRA.1248.1	PINUS_00001280	XLOC_001248	-	u	q1:PIRA.1248	2	300
PIRA.1249.1	PINUS_00001281	XLOC_001249	-	u	q1:PIRA.1249	1	899
PIRA.1250.1	PINUS_00001282	XLOC_001250	-	u	q1:PIRA.1250	1	205
PIRA.1251.1	PINUS_00001283	XLOC_001251	-	u	q1:PIRA.1251	1	461
PIRA.1252.1	PINUS_00001284	XLOC_001252	-	u	q1:PIRA.1252	1	558
PIRA.1253.1	PINUS_00001285	XLOC_001253	-	u	q1:PIRA.1253	1	207
PIRA.1254.1	PINUS_00001286	XLOC_001254	-	u	q1:PIRA.1254	1	255
PIRA.1255.1	PINUS_00001287	XLOC_001255	-	u	q1:PIRA.1255	2	257
PIRA.1256.1	PINUS_00001288	XLOC_001256	-	u	q1:PIRA.1256	1	553
PIRA.1257.1	PINUS_00001289	XLOC_001257	-	u	q1:PIRA.1257	3	536
PIRA.1258.1	PINUS_00001290	XLOC_001258	-	u	q1:PIRA.1258	1	544
PIRA.1259.1	PINUS_00001291	XLOC_001259	-	u	q1:PIRA.1259	1	342
PIRA.1260.1	PINUS_00001292	XLOC_001260	-	u	q1:PIRA.1260	1	1339
PIRA.1261.1	PINUS_00001293	XLOC_001261	-	u	q1:PIRA.1261	1	245
PIRA.1262.1	PINUS_00001294	XLOC_001262	-	u	q1:PIRA.1262	3	800
PIRA.1263.1	PINUS_00001295	XLOC_001263	-	u	q1:PIRA.1263	1	1168
PIRA.1264.1	PINUS_00001296	XLOC_001264	-	u	q1:PIRA.1264	1	275
PIRA.1265.1	PINUS_00001297	XLOC_001265	-	u	q1:PIRA.1265	1	220
PIRA.1266.1	PINUS_00001298	XLOC_001266	-	u	q1:PIRA.1266	1	235
PIRA.1267.1	PINUS_00001299	XLOC_001267	-	u	q1:PIRA.1267	1	1483
PIRA.1268.1	PINUS_00001300	XLOC_001268	-	u	q1:PIRA.1268	1	426
PIRA.1269.1	PINUS_00001301	XLOC_001269	-	u	q1:PIRA.1269	1	619
PIRA.1270.1	PINUS_00001302	XLOC_001270	-	u	q1:PIRA.1270	1	1197
PIRA.1271.1	PINUS_00001303	XLOC_001271	-	u	q1:PIRA.1271	1	442
PIRA.1272.1	PINUS_00001304	XLOC_001272	-	u	q1:PIRA.1272	1	207
PIRA.1273.1	PINUS_00001305	XLOC_001273	-	u	q1:PIRA.1273	2	335
PIRA.1274.1	PINUS_00001306	XLOC_001274	-	u	q1:PIRA.1274	2	725
PIRA.1274.2	PINUS_00001307	XLOC_001274	-	u	q1:PIRA.1274	3	644
PIRA.1275.1	PINUS_00001308	XLOC_001275	-	u	q1:PIRA.1275	1	356
PIRA.1276.1	PINUS_00001309	XLOC_001276	-	u	q1:PIRA.1276	1	210
PIRA.1277.1	PINUS_00001310	XLOC_001277	-	u	q1:PIRA.1277	1	218
PIRA.1278.1	PINUS_00001311	XLOC_001278	-	u	q1:PIRA.1278	1	335
PIRA.1279.1	PINUS_00001312	XLOC_001279	-	u	q1:PIRA.1279	1	400
PIRA.1280.1	PINUS_00001313	XLOC_001280	-	u	q1:PIRA.1280	1	342
PIRA.1281.1	PINUS_00001314	XLOC_001281	-	u	q1:PIRA.1281	2	479
PIRA.1281.2	PINUS_00001315	XLOC_001281	-	u	q1:PIRA.1281	2	281
PIRA.1282.1	PINUS_00001316	XLOC_001282	-	u	q1:PIRA.1282	1	810
PIRA.1283.1	PINUS_00001317	XLOC_001283	-	u	q1:PIRA.1283	2	210
PIRA.1284.1	PINUS_00001318	XLOC_001284	-	u	q1:PIRA.1284	2	638
PIRA.1285.1	PINUS_00001319	XLOC_001285	-	u	q1:PIRA.1285	1	226
PIRA.1286.1	PINUS_00001320	XLOC_001286	-	u	q1:PIRA.1286	1	637
PIRA.1287.1	PINUS_00001321	XLOC_001287	-	u	q1:PIRA.1287	1	1691
PIRA.1288.1	PINUS_00001322	XLOC_001288	-	u	q1:PIRA.1288	2	809
PIRA.1289.1	PINUS_00001323	XLOC_001289	-	u	q1:PIRA.1289	1	555
PIRA.1290.1	PINUS_00001324	XLOC_001290	-	u	q1:PIRA.1290	2	361
PIRA.1291.1	PINUS_00001325	XLOC_001291	-	u	q1:PIRA.1291	2	892
PIRA.1292.1	PINUS_00001326	XLOC_001292	-	u	q1:PIRA.1292	1	410
PIRA.1293.1	PINUS_00001327	XLOC_001293	-	u	q1:PIRA.1293	1	1065
PIRA.1294.1	PINUS_00001328	XLOC_001294	-	u	q1:PIRA.1294	1	801
PIRA.1295.1	PINUS_00001329	XLOC_001295	-	u	q1:PIRA.1295	1	1635
PIRA.1296.1	PINUS_00001330	XLOC_001296	-	u	q1:PIRA.1296	1	405
PIRA.1297.1	PINUS_00001331	XLOC_001297	-	u	q1:PIRA.1297	1	224
PIRA.1298.1	PINUS_00001332	XLOC_001298	-	u	q1:PIRA.1298	1	212
PIRA.1299.1	PINUS_00001333	XLOC_001299	-	u	q1:PIRA.1299	1	383
PIRA.1300.1	PINUS_00001334	XLOC_001300	-	u	q1:PIRA.1300	1	296
PIRA.1301.1	PINUS_00001335	XLOC_001301	-	u	q1:PIRA.1301	1	1146
PIRA.1302.1	PINUS_00001336	XLOC_001302	-	u	q1:PIRA.1302	1	1309
PIRA.1303.1	PINUS_00001337	XLOC_001303	-	u	q1:PIRA.1303	1	465
PIRA.1304.1	PINUS_00001338	XLOC_001304	-	u	q1:PIRA.1304	1	200
PIRA.1305.1	PINUS_00001339	XLOC_001305	-	u	q1:PIRA.1305	1	620
PIRA.1306.1	PINUS_00001340	XLOC_001306	-	u	q1:PIRA.1306	1	235
PIRA.1307.1	PINUS_00001341	XLOC_001307	-	u	q1:PIRA.1307	2	437
PIRA.1308.1	PINUS_00001342	XLOC_001308	-	u	q1:PIRA.1308	1	210
PIRA.1309.1	PINUS_00001343	XLOC_001309	-	u	q1:PIRA.1309	1	327
PIRA.1310.1	PINUS_00001344	XLOC_001310	-	u	q1:PIRA.1310	1	335
PIRA.1311.1	PINUS_00001345	XLOC_001311	-	u	q1:PIRA.1311	1	1280
PIRA.1312.1	PINUS_00001346	XLOC_001312	-	u	q1:PIRA.1312	1	660
PIRA.1313.1	PINUS_00001347	XLOC_001313	-	u	q1:PIRA.1313	3	1476
PIRA.1314.1	PINUS_00001348	XLOC_001314	-	u	q1:PIRA.1314	1	1059
PIRA.1315.1	PINUS_00001349	XLOC_001315	-	u	q1:PIRA.1315	1	1028
PIRA.1316.1	PINUS_00001350	XLOC_001316	-	u	q1:PIRA.1316	1	405
PIRA.1317.1	PINUS_00001351	XLOC_001317	-	u	q1:PIRA.1317	1	260
PIRA.1318.1	PINUS_00001352	XLOC_001318	-	u	q1:PIRA.1318	1	280
PIRA.1319.1	PINUS_00001353	XLOC_001319	-	u	q1:PIRA.1319	1	1197
PIRA.1320.1	PINUS_00001354	XLOC_001320	-	u	q1:PIRA.1320	1	245
PIRA.1321.1	PINUS_00001355	XLOC_001321	-	u	q1:PIRA.1321	2	774
PIRA.1322.1	PINUS_00001356	XLOC_001322	-	u	q1:PIRA.1322	1	434
PIRA.1323.1	PINUS_00001357	XLOC_001323	-	u	q1:PIRA.1323	1	1246
PIRA.1324.1	PINUS_00001358	XLOC_001324	-	u	q1:PIRA.1324	1	209
PIRA.1325.1	PINUS_00001359	XLOC_001325	-	u	q1:PIRA.1325	1	1050
PIRA.1327.1	PINUS_00001360	XLOC_001326	-	u	q1:PIRA.1327	1	272
PIRA.1326.1	PINUS_00001361	XLOC_001327	-	u	q1:PIRA.1326	1	240
PIRA.1328.1	PINUS_00001362	XLOC_001328	-	u	q1:PIRA.1328	1	265
PIRA.1329.1	PINUS_00001363	XLOC_001329	-	u	q1:PIRA.1329	1	214
PIRA.1330.1	PINUS_00001364	XLOC_001330	-	u	q1:PIRA.1330	2	325
PIRA.1331.1	PINUS_00001365	XLOC_001331	-	u	q1:PIRA.1331	1	585
PIRA.1332.1	PINUS_00001366	XLOC_001332	-	u	q1:PIRA.1332	2	550
PIRA.1332.2	PINUS_00001367	XLOC_001332	-	u	q1:PIRA.1332	3	436
PIRA.1333.1	PINUS_00001368	XLOC_001333	-	u	q1:PIRA.1333	3	427
PIRA.1333.2	PINUS_00001369	XLOC_001333	-	u	q1:PIRA.1333	3	330
PIRA.1333.3	PINUS_00001370	XLOC_001333	-	u	q1:PIRA.1333	3	429
PIRA.1334.1	PINUS_00001371	XLOC_001334	-	u	q1:PIRA.1334	1	207
PIRA.1335.1	PINUS_00001372	XLOC_001335	-	u	q1:PIRA.1335	1	258
PIRA.1337.1	PINUS_00001373	XLOC_001336	-	u	q1:PIRA.1337	2	904
PIRA.1336.1	PINUS_00001374	XLOC_001337	-	u	q1:PIRA.1336	2	695
PIRA.1338.1	PINUS_00001375	XLOC_001338	-	u	q1:PIRA.1338	2	608
PIRA.1339.1	PINUS_00001376	XLOC_001339	-	u	q1:PIRA.1339	1	489
PIRA.1340.1	PINUS_00001377	XLOC_001340	-	u	q1:PIRA.1340	2	1246
PIRA.1341.1	PINUS_00001378	XLOC_001341	-	u	q1:PIRA.1341	1	1903
PIRA.1342.1	PINUS_00001379	XLOC_001342	-	u	q1:PIRA.1342	1	465
PIRA.1343.1	PINUS_00001380	XLOC_001343	-	u	q1:PIRA.1343	1	236
PIRA.1344.1	PINUS_00001381	XLOC_001344	-	u	q1:PIRA.1344	2	335
PIRA.1345.1	PINUS_00001382	XLOC_001345	-	u	q1:PIRA.1345	1	377
PIRA.1346.1	PINUS_00001383	XLOC_001346	-	u	q1:PIRA.1346	1	1583
PIRA.1347.1	PINUS_00001384	XLOC_001347	-	u	q1:PIRA.1347	1	873
PIRA.1348.1	PINUS_00001385	XLOC_001348	-	u	q1:PIRA.1348	3	1173
PIRA.1348.2	PINUS_00001386	XLOC_001348	-	u	q1:PIRA.1348	4	1151
PIRA.1349.1	PINUS_00001387	XLOC_001349	-	u	q1:PIRA.1349	2	720
PIRA.1350.1	PINUS_00001388	XLOC_001350	-	u	q1:PIRA.1350	1	258
PIRA.1351.1	PINUS_00001389	XLOC_001351	-	u	q1:PIRA.1351	1	670
PIRA.1352.1	PINUS_00001390	XLOC_001352	-	u	q1:PIRA.1352	1	2013
PIRA.1353.1	PINUS_00001391	XLOC_001353	-	u	q1:PIRA.1353	3	1203
PIRA.1354.1	PINUS_00001392	XLOC_001354	-	u	q1:PIRA.1354	1	216
PIRA.1355.1	PINUS_00001393	XLOC_001355	-	u	q1:PIRA.1355	1	206
PIRA.1356.1	PINUS_00001394	XLOC_001356	-	u	q1:PIRA.1356	1	258
PIRA.1357.1	PINUS_00001395	XLOC_001357	-	u	q1:PIRA.1357	1	575
PIRA.1358.1	PINUS_00001396	XLOC_001358	-	u	q1:PIRA.1358	1	850
PIRA.1359.1	PINUS_00001397	XLOC_001359	-	u	q1:PIRA.1359	1	639
PIRA.1360.1	PINUS_00001398	XLOC_001360	-	u	q1:PIRA.1360	1	649
PIRA.1361.1	PINUS_00001399	XLOC_001361	-	u	q1:PIRA.1361	1	340
PIRA.1362.1	PINUS_00001400	XLOC_001362	-	u	q1:PIRA.1362	1	850
PIRA.1363.1	PINUS_00001401	XLOC_001363	-	u	q1:PIRA.1363	1	571
PIRA.1364.1	PINUS_00001402	XLOC_001364	-	u	q1:PIRA.1364	1	205
PIRA.1365.1	PINUS_00001403	XLOC_001365	-	u	q1:PIRA.1365	1	497
PIRA.1366.1	PINUS_00001404	XLOC_001366	-	u	q1:PIRA.1366	1	534
PIRA.1367.1	PINUS_00001405	XLOC_001367	-	u	q1:PIRA.1367	1	334
PIRA.1368.1	PINUS_00001406	XLOC_001368	-	u	q1:PIRA.1368	1	393
PIRA.1369.1	PINUS_00001407	XLOC_001369	-	u	q1:PIRA.1369	1	424
PIRA.1370.1	PINUS_00001408	XLOC_001370	-	u	q1:PIRA.1370	1	512
PIRA.1371.1	PINUS_00001409	XLOC_001371	-	u	q1:PIRA.1371	1	866
PIRA.1372.1	PINUS_00001410	XLOC_001372	-	u	q1:PIRA.1372	1	448
PIRA.1373.1	PINUS_00001411	XLOC_001373	-	u	q1:PIRA.1373	1	202
PIRA.1374.1	PINUS_00001412	XLOC_001374	-	u	q1:PIRA.1374	1	974
PIRA.1375.1	PINUS_00001413	XLOC_001375	-	u	q1:PIRA.1375	1	1145
PIRA.1376.1	PINUS_00001414	XLOC_001376	-	u	q1:PIRA.1376	1	355
PIRA.1377.1	PINUS_00001415	XLOC_001377	-	u	q1:PIRA.1377	1	280
PIRA.1378.1	PINUS_00001416	XLOC_001378	-	u	q1:PIRA.1378	1	993
PIRA.1379.1	PINUS_00001417	XLOC_001379	-	u	q1:PIRA.1379	1	1166
PIRA.1380.1	PINUS_00001418	XLOC_001380	-	u	q1:PIRA.1380	1	239
PIRA.1381.1	PINUS_00001419	XLOC_001381	-	u	q1:PIRA.1381	1	628
PIRA.1382.1	PINUS_00001420	XLOC_001382	-	u	q1:PIRA.1382	1	354
PIRA.1383.1	PINUS_00001421	XLOC_001383	-	u	q1:PIRA.1383	1	335
PIRA.1384.1	PINUS_00001422	XLOC_001384	-	u	q1:PIRA.1384	1	633
PIRA.1385.1	PINUS_00001423	XLOC_001385	-	u	q1:PIRA.1385	1	570
PIRA.1386.1	PINUS_00001424	XLOC_001386	-	u	q1:PIRA.1386	1	1412
PIRA.1387.1	PINUS_00001425	XLOC_001387	-	u	q1:PIRA.1387	1	221
PIRA.1388.1	PINUS_00001426	XLOC_001388	-	u	q1:PIRA.1388	1	244
PIRA.1389.1	PINUS_00001427	XLOC_001389	-	u	q1:PIRA.1389	2	249
PIRA.1390.1	PINUS_00001428	XLOC_001390	-	u	q1:PIRA.1390	1	735
PIRA.1391.1	PINUS_00001429	XLOC_001391	-	u	q1:PIRA.1391	1	602
PIRA.1392.1	PINUS_00001430	XLOC_001392	-	u	q1:PIRA.1392	2	803
PIRA.1393.1	PINUS_00001431	XLOC_001393	-	u	q1:PIRA.1393	1	606
PIRA.1394.1	PINUS_00001432	XLOC_001394	-	u	q1:PIRA.1394	1	506
PIRA.1395.1	PINUS_00001433	XLOC_001395	-	u	q1:PIRA.1395	1	680
PIRA.1396.1	PINUS_00001434	XLOC_001396	-	u	q1:PIRA.1396	2	329
PIRA.1396.2	PINUS_00001435	XLOC_001396	-	u	q1:PIRA.1396	3	371
PIRA.1396.3	PINUS_00001436	XLOC_001396	-	u	q1:PIRA.1396	3	389
PIRA.1396.4	PINUS_00001437	XLOC_001396	-	u	q1:PIRA.1396	2	325
PIRA.1396.5	PINUS_00001438	XLOC_001396	-	u	q1:PIRA.1396	3	367
PIRA.1396.6	PINUS_00001439	XLOC_001396	-	u	q1:PIRA.1396	3	405
PIRA.1397.1	PINUS_00001440	XLOC_001397	-	u	q1:PIRA.1397	5	812
PIRA.1398.1	PINUS_00001441	XLOC_001398	-	u	q1:PIRA.1398	4	721
PIRA.1399.1	PINUS_00001442	XLOC_001399	-	u	q1:PIRA.1399	2	564
PIRA.1400.1	PINUS_00001443	XLOC_001400	-	u	q1:PIRA.1400	2	348
PIRA.1401.1	PINUS_00001444	XLOC_001401	-	u	q1:PIRA.1401	1	581
PIRA.1402.1	PINUS_00001445	XLOC_001402	-	u	q1:PIRA.1402	1	1485
PIRA.1402.2	PINUS_00001446	XLOC_001402	-	u	q1:PIRA.1402	2	1413
PIRA.1403.1	PINUS_00001447	XLOC_001403	-	u	q1:PIRA.1403	1	259
PIRA.1404.1	PINUS_00001448	XLOC_001404	-	u	q1:PIRA.1404	1	538
PIRA.1405.1	PINUS_00001449	XLOC_001405	-	u	q1:PIRA.1405	1	1476
PIRA.1406.1	PINUS_00001450	XLOC_001406	-	u	q1:PIRA.1406	1	218
PIRA.1407.1	PINUS_00001451	XLOC_001407	-	u	q1:PIRA.1407	2	295
PIRA.1408.1	PINUS_00001452	XLOC_001408	-	u	q1:PIRA.1408	1	1341
PIRA.1409.1	PINUS_00001453	XLOC_001409	-	u	q1:PIRA.1409	2	748
PIRA.1410.1	PINUS_00001454	XLOC_001410	-	u	q1:PIRA.1410	1	239
PIRA.1411.1	PINUS_00001455	XLOC_001411	-	u	q1:PIRA.1411	1	558
PIRA.1412.1	PINUS_00001456	XLOC_001412	-	u	q1:PIRA.1412	1	1095
PIRA.1413.1	PINUS_00001457	XLOC_001413	-	u	q1:PIRA.1413	1	237
PIRA.1414.1	PINUS_00001458	XLOC_001414	-	u	q1:PIRA.1414	1	703
PIRA.1415.1	PINUS_00001459	XLOC_001415	-	u	q1:PIRA.1415	1	658
PIRA.1416.1	PINUS_00001460	XLOC_001416	-	u	q1:PIRA.1416	1	870
PIRA.1417.1	PINUS_00001461	XLOC_001417	-	u	q1:PIRA.1417	2	953
PIRA.1418.1	PINUS_00001462	XLOC_001418	-	u	q1:PIRA.1418	1	248
PIRA.1419.1	PINUS_00001463	XLOC_001419	-	u	q1:PIRA.1419	1	996
PIRA.1420.1	PINUS_00001464	XLOC_001420	-	u	q1:PIRA.1420	1	622
PIRA.1421.1	PINUS_00001465	XLOC_001421	-	u	q1:PIRA.1421	1	1065
PIRA.1422.1	PINUS_00001466	XLOC_001422	-	u	q1:PIRA.1422	2	417
PIRA.1422.2	PINUS_00001467	XLOC_001422	-	u	q1:PIRA.1422	2	378
PIRA.1423.1	PINUS_00001468	XLOC_001423	-	u	q1:PIRA.1423	1	461
PIRA.1424.1	PINUS_00001469	XLOC_001424	-	u	q1:PIRA.1424	2	327
PIRA.1425.1	PINUS_00001470	XLOC_001425	-	u	q1:PIRA.1425	1	666
PIRA.1426.1	PINUS_00001471	XLOC_001426	-	u	q1:PIRA.1426	1	378
PIRA.1427.1	PINUS_00001472	XLOC_001427	-	u	q1:PIRA.1427	1	316
PIRA.1428.1	PINUS_00001473	XLOC_001428	-	u	q1:PIRA.1428	1	655
PIRA.1429.1	PINUS_00001474	XLOC_001429	-	u	q1:PIRA.1429	1	248
PIRA.1430.1	PINUS_00001475	XLOC_001430	-	u	q1:PIRA.1430	2	637
PIRA.1431.1	PINUS_00001476	XLOC_001431	-	u	q1:PIRA.1431	1	301
PIRA.1432.1	PINUS_00001477	XLOC_001432	-	u	q1:PIRA.1432	1	274
PIRA.1433.1	PINUS_00001478	XLOC_001433	-	u	q1:PIRA.1433	2	434
PIRA.1434.1	PINUS_00001479	XLOC_001434	-	u	q1:PIRA.1434	1	615
PIRA.1436.1	PINUS_00001480	XLOC_001435	-	u	q1:PIRA.1436	2	306
PIRA.1435.1	PINUS_00001481	XLOC_001436	-	u	q1:PIRA.1435	3	388
PIRA.1437.1	PINUS_00001482	XLOC_001437	-	u	q1:PIRA.1437	1	349
PIRA.1438.1	PINUS_00001483	XLOC_001438	-	u	q1:PIRA.1438	2	1094
PIRA.1438.2	PINUS_00001484	XLOC_001438	-	u	q1:PIRA.1438	2	1116
PIRA.1439.1	PINUS_00001485	XLOC_001439	-	u	q1:PIRA.1439	1	393
PIRA.1440.1	PINUS_00001486	XLOC_001440	-	u	q1:PIRA.1440	2	657
PIRA.1441.1	PINUS_00001487	XLOC_001441	-	u	q1:PIRA.1441	1	890
PIRA.1442.1	PINUS_00001488	XLOC_001442	-	u	q1:PIRA.1442	1	211
PIRA.1443.1	PINUS_00001489	XLOC_001443	-	u	q1:PIRA.1443	1	306
PIRA.1444.1	PINUS_00001490	XLOC_001444	-	u	q1:PIRA.1444	1	389
PIRA.1445.1	PINUS_00001491	XLOC_001445	-	u	q1:PIRA.1445	1	291
PIRA.1446.1	PINUS_00001492	XLOC_001446	-	u	q1:PIRA.1446	2	558
PIRA.1447.1	PINUS_00001493	XLOC_001447	-	u	q1:PIRA.1447	3	1105
PIRA.1448.1	PINUS_00001494	XLOC_001448	-	u	q1:PIRA.1448	1	233
PIRA.1449.1	PINUS_00001495	XLOC_001449	-	u	q1:PIRA.1449	1	306
PIRA.1450.1	PINUS_00001496	XLOC_001450	-	u	q1:PIRA.1450	1	998
PIRA.1451.1	PINUS_00001497	XLOC_001451	-	u	q1:PIRA.1451	1	453
PIRA.1452.1	PINUS_00001498	XLOC_001452	-	u	q1:PIRA.1452	1	363
PIRA.1453.1	PINUS_00001499	XLOC_001453	-	u	q1:PIRA.1453	1	393
PIRA.1454.1	PINUS_00001500	XLOC_001454	-	u	q1:PIRA.1454	1	224
PIRA.1455.1	PINUS_00001501	XLOC_001455	-	u	q1:PIRA.1455	1	523
PIRA.1456.1	PINUS_00001502	XLOC_001456	-	u	q1:PIRA.1456	1	481
PIRA.1457.1	PINUS_00001503	XLOC_001457	-	u	q1:PIRA.1457	1	347
PIRA.1458.1	PINUS_00001504	XLOC_001458	-	u	q1:PIRA.1458	1	266
PIRA.1459.1	PINUS_00001505	XLOC_001459	-	u	q1:PIRA.1459	2	278
PIRA.1460.1	PINUS_00001506	XLOC_001460	-	u	q1:PIRA.1460	1	250
PIRA.1461.1	PINUS_00001507	XLOC_001461	-	u	q1:PIRA.1461	1	218
PIRA.1462.1	PINUS_00001508	XLOC_001462	-	u	q1:PIRA.1462	2	219
PIRA.1463.1	PINUS_00001509	XLOC_001463	-	u	q1:PIRA.1463	1	684
PIRA.1464.1	PINUS_00001510	XLOC_001464	-	u	q1:PIRA.1464	3	355
PIRA.1465.1	PINUS_00001511	XLOC_001465	-	u	q1:PIRA.1465	4	510
PIRA.1465.2	PINUS_00001512	XLOC_001465	-	u	q1:PIRA.1465	3	534
PIRA.1466.1	PINUS_00001513	XLOC_001466	-	u	q1:PIRA.1466	1	322
PIRA.1467.1	PINUS_00001514	XLOC_001467	-	u	q1:PIRA.1467	1	1215
PIRA.1468.1	PINUS_00001515	XLOC_001468	-	u	q1:PIRA.1468	1	566
PIRA.1469.1	PINUS_00001516	XLOC_001469	-	u	q1:PIRA.1469	1	277
PIRA.1470.1	PINUS_00001517	XLOC_001470	-	u	q1:PIRA.1470	1	1186
PIRA.1471.1	PINUS_00001518	XLOC_001471	-	u	q1:PIRA.1471	1	264
PIRA.1472.1	PINUS_00001519	XLOC_001472	-	u	q1:PIRA.1472	1	203
PIRA.1473.1	PINUS_00001520	XLOC_001473	-	u	q1:PIRA.1473	1	1044
PIRA.1474.1	PINUS_00001521	XLOC_001474	-	u	q1:PIRA.1474	2	1226
PIRA.1475.1	PINUS_00001522	XLOC_001475	-	u	q1:PIRA.1475	1	1390
PIRA.1476.1	PINUS_00001523	XLOC_001476	-	u	q1:PIRA.1476	1	234
PIRA.1477.1	PINUS_00001524	XLOC_001477	-	u	q1:PIRA.1477	3	512
PIRA.1478.1	PINUS_00001525	XLOC_001478	-	u	q1:PIRA.1478	1	729
PIRA.1479.1	PINUS_00001526	XLOC_001479	-	u	q1:PIRA.1479	1	305
PIRA.1480.1	PINUS_00001527	XLOC_001480	-	u	q1:PIRA.1480	4	633
PIRA.1481.1	PINUS_00001528	XLOC_001481	-	u	q1:PIRA.1481	1	1063
PIRA.1482.1	PINUS_00001529	XLOC_001482	-	u	q1:PIRA.1482	1	400
PIRA.1483.1	PINUS_00001530	XLOC_001483	-	u	q1:PIRA.1483	2	385
PIRA.1484.1	PINUS_00001531	XLOC_001484	-	u	q1:PIRA.1484	1	229
PIRA.1485.1	PINUS_00001532	XLOC_001485	-	u	q1:PIRA.1485	3	664
PIRA.1486.1	PINUS_00001533	XLOC_001486	-	u	q1:PIRA.1486	1	969
PIRA.1487.1	PINUS_00001534	XLOC_001487	-	u	q1:PIRA.1487	1	642
PIRA.1488.1	PINUS_00001535	XLOC_001488	-	u	q1:PIRA.1488	1	428
PIRA.1489.1	PINUS_00001536	XLOC_001489	-	u	q1:PIRA.1489	2	287
PIRA.1490.1	PINUS_00001537	XLOC_001490	-	u	q1:PIRA.1490	1	1102
PIRA.1491.1	PINUS_00001538	XLOC_001491	-	u	q1:PIRA.1491	1	370
PIRA.1492.1	PINUS_00001539	XLOC_001492	-	u	q1:PIRA.1492	2	502
PIRA.1493.1	PINUS_00001540	XLOC_001493	-	u	q1:PIRA.1493	2	1086
PIRA.1493.2	PINUS_00001541	XLOC_001493	-	u	q1:PIRA.1493	1	1132
PIRA.1494.1	PINUS_00001542	XLOC_001494	-	u	q1:PIRA.1494	1	648
PIRA.1495.1	PINUS_00001543	XLOC_001495	-	u	q1:PIRA.1495	1	1602
PIRA.1496.1	PINUS_00001544	XLOC_001496	-	u	q1:PIRA.1496	4	584
PIRA.1497.1	PINUS_00001545	XLOC_001497	-	u	q1:PIRA.1497	1	289
PIRA.1498.1	PINUS_00001546	XLOC_001498	-	u	q1:PIRA.1498	1	314
PIRA.1499.1	PINUS_00001547	XLOC_001499	-	u	q1:PIRA.1499	2	346
PIRA.1500.1	PINUS_00001548	XLOC_001500	-	u	q1:PIRA.1500	4	931
PIRA.1501.1	PINUS_00001549	XLOC_001501	-	u	q1:PIRA.1501	1	231
PIRA.1502.1	PINUS_00001550	XLOC_001502	-	u	q1:PIRA.1502	1	207
PIRA.1503.1	PINUS_00001551	XLOC_001503	-	u	q1:PIRA.1503	1	1712
PIRA.1504.1	PINUS_00001552	XLOC_001504	-	u	q1:PIRA.1504	1	410
PIRA.1505.1	PINUS_00001553	XLOC_001505	-	u	q1:PIRA.1505	1	558
PIRA.1506.1	PINUS_00001554	XLOC_001506	-	u	q1:PIRA.1506	1	488
PIRA.1507.1	PINUS_00001555	XLOC_001507	-	u	q1:PIRA.1507	2	565
PIRA.1508.1	PINUS_00001556	XLOC_001508	-	u	q1:PIRA.1508	1	217
PIRA.1509.1	PINUS_00001557	XLOC_001509	-	u	q1:PIRA.1509	1	1136
PIRA.1510.1	PINUS_00001558	XLOC_001510	-	u	q1:PIRA.1510	1	253
PIRA.1511.1	PINUS_00001559	XLOC_001511	-	u	q1:PIRA.1511	2	212
PIRA.1512.1	PINUS_00001560	XLOC_001512	-	u	q1:PIRA.1512	1	717
PIRA.1513.1	PINUS_00001561	XLOC_001513	-	u	q1:PIRA.1513	1	353
PIRA.1514.1	PINUS_00001562	XLOC_001514	-	u	q1:PIRA.1514	1	615
PIRA.1515.1	PINUS_00001563	XLOC_001515	-	u	q1:PIRA.1515	2	1095
PIRA.1515.2	PINUS_00001564	XLOC_001515	-	u	q1:PIRA.1515	2	715
PIRA.1516.1	PINUS_00001565	XLOC_001516	-	u	q1:PIRA.1516	1	371
PIRA.1517.1	PINUS_00001566	XLOC_001517	-	u	q1:PIRA.1517	1	1130
PIRA.1518.1	PINUS_00001567	XLOC_001518	-	u	q1:PIRA.1518	1	336
PIRA.1519.1	PINUS_00001568	XLOC_001519	-	u	q1:PIRA.1519	1	431
PIRA.1520.1	PINUS_00001569	XLOC_001520	-	u	q1:PIRA.1520	1	215
PIRA.1521.1	PINUS_00001570	XLOC_001521	-	u	q1:PIRA.1521	1	243
PIRA.1522.1	PINUS_00001571	XLOC_001522	-	u	q1:PIRA.1522	1	550
PIRA.1523.1	PINUS_00001572	XLOC_001523	-	u	q1:PIRA.1523	1	252
PIRA.1524.1	PINUS_00001573	XLOC_001524	-	u	q1:PIRA.1524	2	372
PIRA.1525.1	PINUS_00001574	XLOC_001525	-	u	q1:PIRA.1525	1	332
PIRA.1526.1	PINUS_00001575	XLOC_001526	-	u	q1:PIRA.1526	1	263
PIRA.1527.1	PINUS_00001576	XLOC_001527	-	u	q1:PIRA.1527	1	711
PIRA.1528.1	PINUS_00001577	XLOC_001528	-	u	q1:PIRA.1528	1	1574
PIRA.1529.1	PINUS_00001578	XLOC_001529	-	u	q1:PIRA.1529	1	409
PIRA.1530.1	PINUS_00001579	XLOC_001530	-	u	q1:PIRA.1530	1	1834
PIRA.1531.1	PINUS_00001580	XLOC_001531	-	u	q1:PIRA.1531	1	370
PIRA.1532.1	PINUS_00001581	XLOC_001532	-	u	q1:PIRA.1532	1	218
PIRA.1533.1	PINUS_00001582	XLOC_001533	-	u	q1:PIRA.1533	1	639
PIRA.1534.1	PINUS_00001583	XLOC_001534	-	u	q1:PIRA.1534	1	413
PIRA.1535.1	PINUS_00001584	XLOC_001535	-	u	q1:PIRA.1535	3	234
PIRA.1536.1	PINUS_00001585	XLOC_001536	-	u	q1:PIRA.1536	1	225
PIRA.1537.1	PINUS_00001586	XLOC_001537	-	u	q1:PIRA.1537	1	793
PIRA.1538.1	PINUS_00001587	XLOC_001538	-	u	q1:PIRA.1538	2	579
PIRA.1539.1	PINUS_00001588	XLOC_001539	-	u	q1:PIRA.1539	1	532
PIRA.1540.1	PINUS_00001589	XLOC_001540	-	u	q1:PIRA.1540	1	387
PIRA.1541.1	PINUS_00001590	XLOC_001541	-	u	q1:PIRA.1541	1	283
PIRA.1542.1	PINUS_00001591	XLOC_001542	-	u	q1:PIRA.1542	4	746
PIRA.1543.1	PINUS_00001592	XLOC_001543	-	u	q1:PIRA.1543	1	596
PIRA.1544.1	PINUS_00001593	XLOC_001544	-	u	q1:PIRA.1544	1	783
PIRA.1545.1	PINUS_00001594	XLOC_001545	-	u	q1:PIRA.1545	1	545
PIRA.1546.1	PINUS_00001595	XLOC_001546	-	u	q1:PIRA.1546	1	228
PIRA.1547.1	PINUS_00001596	XLOC_001547	-	u	q1:PIRA.1547	1	212
PIRA.1548.1	PINUS_00001597	XLOC_001548	-	u	q1:PIRA.1548	1	357
PIRA.1549.1	PINUS_00001598	XLOC_001549	-	u	q1:PIRA.1549	1	724
PIRA.1550.1	PINUS_00001599	XLOC_001550	-	u	q1:PIRA.1550	1	411
PIRA.1551.1	PINUS_00001600	XLOC_001551	-	u	q1:PIRA.1551	3	460
PIRA.1552.1	PINUS_00001601	XLOC_001552	-	u	q1:PIRA.1552	1	518
PIRA.1553.1	PINUS_00001602	XLOC_001553	-	u	q1:PIRA.1553	1	516
PIRA.1554.1	PINUS_00001603	XLOC_001554	-	u	q1:PIRA.1554	1	654
PIRA.1555.1	PINUS_00001604	XLOC_001555	-	u	q1:PIRA.1555	1	660
PIRA.1556.1	PINUS_00001605	XLOC_001556	-	u	q1:PIRA.1556	1	452
PIRA.1557.1	PINUS_00001606	XLOC_001557	-	u	q1:PIRA.1557	1	929
PIRA.1558.1	PINUS_00001607	XLOC_001558	-	u	q1:PIRA.1558	1	1382
PIRA.1559.1	PINUS_00001608	XLOC_001559	-	u	q1:PIRA.1559	2	598
PIRA.1560.1	PINUS_00001609	XLOC_001560	-	u	q1:PIRA.1560	1	1890
PIRA.1561.1	PINUS_00001610	XLOC_001561	-	u	q1:PIRA.1561	1	313
PIRA.1562.1	PINUS_00001611	XLOC_001562	-	u	q1:PIRA.1562	1	384
PIRA.1562.2	PINUS_00001612	XLOC_001562	-	u	q1:PIRA.1562	2	291
PIRA.1563.1	PINUS_00001613	XLOC_001563	-	u	q1:PIRA.1563	1	772
PIRA.1564.1	PINUS_00001614	XLOC_001564	-	u	q1:PIRA.1564	2	278
PIRA.1565.1	PINUS_00001615	XLOC_001565	-	u	q1:PIRA.1565	1	1047
PIRA.1566.1	PINUS_00001616	XLOC_001566	-	u	q1:PIRA.1566	4	535
PIRA.1567.1	PINUS_00001617	XLOC_001567	-	u	q1:PIRA.1567	1	277
PIRA.1568.1	PINUS_00001618	XLOC_001568	-	u	q1:PIRA.1568	1	254
PIRA.1569.1	PINUS_00001619	XLOC_001569	-	u	q1:PIRA.1569	1	281
PIRA.1570.1	PINUS_00001620	XLOC_001570	-	u	q1:PIRA.1570	3	730
PIRA.1571.1	PINUS_00001621	XLOC_001571	-	u	q1:PIRA.1571	2	468
PIRA.1572.1	PINUS_00001622	XLOC_001572	-	u	q1:PIRA.1572	2	326
PIRA.1573.1	PINUS_00001623	XLOC_001573	-	u	q1:PIRA.1573	1	367
PIRA.1574.1	PINUS_00001624	XLOC_001574	-	u	q1:PIRA.1574	1	417
PIRA.1575.1	PINUS_00001625	XLOC_001575	-	u	q1:PIRA.1575	1	537
PIRA.1576.1	PINUS_00001626	XLOC_001576	-	u	q1:PIRA.1576	1	234
PIRA.1577.1	PINUS_00001627	XLOC_001577	-	u	q1:PIRA.1577	2	548
PIRA.1578.1	PINUS_00001628	XLOC_001578	-	u	q1:PIRA.1578	1	1333
PIRA.1579.1	PINUS_00001629	XLOC_001579	-	u	q1:PIRA.1579	1	236
PIRA.1580.1	PINUS_00001630	XLOC_001580	-	u	q1:PIRA.1580	1	1163
PIRA.1581.1	PINUS_00001631	XLOC_001581	-	u	q1:PIRA.1581	1	780
PIRA.1581.2	PINUS_00001632	XLOC_001581	-	u	q1:PIRA.1581	2	625
PIRA.1582.1	PINUS_00001633	XLOC_001582	-	u	q1:PIRA.1582	1	685
PIRA.1583.1	PINUS_00001634	XLOC_001583	-	u	q1:PIRA.1583	1	1020
PIRA.1584.1	PINUS_00001635	XLOC_001584	-	u	q1:PIRA.1584	1	345
PIRA.1585.1	PINUS_00001636	XLOC_001585	-	u	q1:PIRA.1585	1	624
PIRA.1586.1	PINUS_00001637	XLOC_001586	-	u	q1:PIRA.1586	1	394
PIRA.1587.1	PINUS_00001638	XLOC_001587	-	u	q1:PIRA.1587	1	335
PIRA.1588.1	PINUS_00001639	XLOC_001588	-	u	q1:PIRA.1588	1	243
PIRA.1589.1	PINUS_00001640	XLOC_001589	-	u	q1:PIRA.1589	2	228
PIRA.1590.1	PINUS_00001641	XLOC_001590	-	u	q1:PIRA.1590	2	569
PIRA.1591.1	PINUS_00001642	XLOC_001591	-	u	q1:PIRA.1591	1	305
PIRA.1592.1	PINUS_00001643	XLOC_001592	-	u	q1:PIRA.1592	1	206
PIRA.1593.1	PINUS_00001644	XLOC_001593	-	u	q1:PIRA.1593	1	1337
PIRA.1594.1	PINUS_00001645	XLOC_001594	-	u	q1:PIRA.1594	1	254
PIRA.1595.1	PINUS_00001646	XLOC_001595	-	u	q1:PIRA.1595	5	721
PIRA.1596.1	PINUS_00001647	XLOC_001596	-	u	q1:PIRA.1596	1	270
PIRA.1597.1	PINUS_00001648	XLOC_001597	-	u	q1:PIRA.1597	1	722
PIRA.1598.1	PINUS_00001649	XLOC_001598	-	u	q1:PIRA.1598	1	208
PIRA.1599.1	PINUS_00001650	XLOC_001599	-	u	q1:PIRA.1599	1	849
PIRA.1600.1	PINUS_00001651	XLOC_001600	-	u	q1:PIRA.1600	1	1204
PIRA.1601.1	PINUS_00001652	XLOC_001601	-	u	q1:PIRA.1601	1	1616
PIRA.1602.1	PINUS_00001653	XLOC_001602	-	u	q1:PIRA.1602	1	319
PIRA.1603.1	PINUS_00001654	XLOC_001603	-	u	q1:PIRA.1603	1	234
PIRA.1604.1	PINUS_00001655	XLOC_001604	-	u	q1:PIRA.1604	1	307
PIRA.1605.1	PINUS_00001656	XLOC_001605	-	u	q1:PIRA.1605	1	256
PIRA.1606.1	PINUS_00001657	XLOC_001606	-	u	q1:PIRA.1606	2	319
PIRA.1607.1	PINUS_00001658	XLOC_001607	-	u	q1:PIRA.1607	1	278
PIRA.1608.1	PINUS_00001659	XLOC_001608	-	u	q1:PIRA.1608	2	367
PIRA.1609.1	PINUS_00001660	XLOC_001609	-	u	q1:PIRA.1609	1	1883
PIRA.1610.1	PINUS_00001661	XLOC_001610	-	u	q1:PIRA.1610	1	1540
PIRA.1610.2	PINUS_00001662	XLOC_001610	-	u	q1:PIRA.1610	2	1404
PIRA.1611.1	PINUS_00001663	XLOC_001611	-	u	q1:PIRA.1611	1	624
PIRA.1612.1	PINUS_00001664	XLOC_001612	-	u	q1:PIRA.1612	1	257
PIRA.1613.1	PINUS_00001665	XLOC_001613	-	u	q1:PIRA.1613	1	226
PIRA.1614.1	PINUS_00001666	XLOC_001614	-	u	q1:PIRA.1614	1	489
PIRA.1615.1	PINUS_00001667	XLOC_001615	-	u	q1:PIRA.1615	1	330
PIRA.1616.1	PINUS_00001668	XLOC_001616	-	u	q1:PIRA.1616	1	211
PIRA.1617.1	PINUS_00001669	XLOC_001617	-	u	q1:PIRA.1617	1	331
PIRA.1618.1	PINUS_00001670	XLOC_001618	-	u	q1:PIRA.1618	1	330
PIRA.1619.1	PINUS_00001671	XLOC_001619	-	u	q1:PIRA.1619	1	250
PIRA.1620.1	PINUS_00001672	XLOC_001620	-	u	q1:PIRA.1620	1	1312
PIRA.1621.1	PINUS_00001673	XLOC_001621	-	u	q1:PIRA.1621	1	727
PIRA.1622.1	PINUS_00001674	XLOC_001622	-	u	q1:PIRA.1622	1	1705
PIRA.1623.1	PINUS_00001675	XLOC_001623	-	u	q1:PIRA.1623	1	650
PIRA.1624.1	PINUS_00001676	XLOC_001624	-	u	q1:PIRA.1624	2	400
PIRA.1625.1	PINUS_00001677	XLOC_001625	-	u	q1:PIRA.1625	2	387
PIRA.1626.1	PINUS_00001678	XLOC_001626	-	u	q1:PIRA.1626	1	1105
PIRA.1627.1	PINUS_00001679	XLOC_001627	-	u	q1:PIRA.1627	1	472
PIRA.1628.1	PINUS_00001680	XLOC_001628	-	u	q1:PIRA.1628	1	354
PIRA.1629.1	PINUS_00001681	XLOC_001629	-	u	q1:PIRA.1629	1	276
PIRA.1630.1	PINUS_00001682	XLOC_001630	-	u	q1:PIRA.1630	1	670
PIRA.1631.1	PINUS_00001683	XLOC_001631	-	u	q1:PIRA.1631	1	239
PIRA.1632.1	PINUS_00001684	XLOC_001632	-	u	q1:PIRA.1632	1	214
PIRA.1633.1	PINUS_00001685	XLOC_001633	-	u	q1:PIRA.1633	2	305
PIRA.1634.1	PINUS_00001686	XLOC_001634	-	u	q1:PIRA.1634	2	1085
PIRA.1635.1	PINUS_00001687	XLOC_001635	-	u	q1:PIRA.1635	1	570
PIRA.1636.1	PINUS_00001688	XLOC_001636	-	u	q1:PIRA.1636	3	787
PIRA.1637.1	PINUS_00001689	XLOC_001637	-	u	q1:PIRA.1637	1	202
PIRA.1638.1	PINUS_00001690	XLOC_001638	-	u	q1:PIRA.1638	1	395
PIRA.1639.1	PINUS_00001691	XLOC_001639	-	u	q1:PIRA.1639	1	216
PIRA.1640.1	PINUS_00001692	XLOC_001640	-	u	q1:PIRA.1640	2	543
PIRA.1641.1	PINUS_00001693	XLOC_001641	-	u	q1:PIRA.1641	1	430
PIRA.1642.1	PINUS_00001694	XLOC_001642	-	u	q1:PIRA.1642	1	1098
PIRA.1643.1	PINUS_00001695	XLOC_001643	-	u	q1:PIRA.1643	1	223
PIRA.1644.1	PINUS_00001696	XLOC_001644	-	u	q1:PIRA.1644	1	308
PIRA.1645.1	PINUS_00001697	XLOC_001645	-	u	q1:PIRA.1645	2	324
PIRA.1646.1	PINUS_00001698	XLOC_001646	-	u	q1:PIRA.1646	1	659
PIRA.1647.1	PINUS_00001699	XLOC_001647	-	u	q1:PIRA.1647	1	1242
PIRA.1648.1	PINUS_00001700	XLOC_001648	-	u	q1:PIRA.1648	1	202
PIRA.1649.1	PINUS_00001701	XLOC_001649	-	u	q1:PIRA.1649	1	331
PIRA.1650.1	PINUS_00001702	XLOC_001650	-	u	q1:PIRA.1650	1	832
PIRA.1651.1	PINUS_00001703	XLOC_001651	-	u	q1:PIRA.1651	1	461
PIRA.1652.1	PINUS_00001704	XLOC_001652	-	u	q1:PIRA.1652	2	302
PIRA.1653.1	PINUS_00001705	XLOC_001653	-	u	q1:PIRA.1653	1	418
PIRA.1654.1	PINUS_00001706	XLOC_001654	-	u	q1:PIRA.1654	1	382
PIRA.1655.1	PINUS_00001707	XLOC_001655	-	u	q1:PIRA.1655	2	383
PIRA.1656.1	PINUS_00001708	XLOC_001656	-	u	q1:PIRA.1656	1	237
PIRA.1657.1	PINUS_00001709	XLOC_001657	-	u	q1:PIRA.1657	1	307
PIRA.1658.1	PINUS_00001710	XLOC_001658	-	u	q1:PIRA.1658	1	679
PIRA.1659.1	PINUS_00001711	XLOC_001659	-	u	q1:PIRA.1659	1	407
PIRA.1660.1	PINUS_00001712	XLOC_001660	-	u	q1:PIRA.1660	1	1850
PIRA.1661.1	PINUS_00001713	XLOC_001661	-	u	q1:PIRA.1661	1	371
PIRA.1662.1	PINUS_00001714	XLOC_001662	-	u	q1:PIRA.1662	1	233
PIRA.1663.1	PINUS_00001715	XLOC_001663	-	u	q1:PIRA.1663	1	325
PIRA.1664.1	PINUS_00001716	XLOC_001664	-	u	q1:PIRA.1664	4	680
PIRA.1665.1	PINUS_00001717	XLOC_001665	-	u	q1:PIRA.1665	1	1012
PIRA.1666.1	PINUS_00001718	XLOC_001666	-	u	q1:PIRA.1666	1	362
PIRA.1667.1	PINUS_00001719	XLOC_001667	-	u	q1:PIRA.1667	1	454
PIRA.1668.1	PINUS_00001720	XLOC_001668	-	u	q1:PIRA.1668	2	1033
PIRA.1669.1	PINUS_00001721	XLOC_001669	-	u	q1:PIRA.1669	1	255
PIRA.1670.1	PINUS_00001722	XLOC_001670	-	u	q1:PIRA.1670	1	229
PIRA.1671.1	PINUS_00001723	XLOC_001671	-	u	q1:PIRA.1671	2	622
PIRA.1671.2	PINUS_00001724	XLOC_001671	-	u	q1:PIRA.1671	2	591
PIRA.1672.1	PINUS_00001725	XLOC_001672	-	u	q1:PIRA.1672	1	276
PIRA.1673.1	PINUS_00001726	XLOC_001673	-	u	q1:PIRA.1673	1	426
PIRA.1674.1	PINUS_00001727	XLOC_001674	-	u	q1:PIRA.1674	1	403
PIRA.1675.1	PINUS_00001728	XLOC_001675	-	u	q1:PIRA.1675	1	871
PIRA.1676.1	PINUS_00001729	XLOC_001676	-	u	q1:PIRA.1676	3	724
PIRA.1677.1	PINUS_00001730	XLOC_001677	-	u	q1:PIRA.1677	1	398
PIRA.1678.1	PINUS_00001731	XLOC_001678	-	u	q1:PIRA.1678	1	596
PIRA.1679.1	PINUS_00001732	XLOC_001679	-	u	q1:PIRA.1679	3	2023
PIRA.1680.1	PINUS_00001733	XLOC_001680	-	u	q1:PIRA.1680	2	510
PIRA.1680.2	PINUS_00001734	XLOC_001680	-	u	q1:PIRA.1680	2	506
PIRA.1681.1	PINUS_00001735	XLOC_001681	-	u	q1:PIRA.1681	1	365
PIRA.1682.1	PINUS_00001736	XLOC_001682	-	u	q1:PIRA.1682	1	1249
PIRA.1683.1	PINUS_00001737	XLOC_001683	-	u	q1:PIRA.1683	1	687
PIRA.1684.1	PINUS_00001738	XLOC_001684	-	u	q1:PIRA.1684	3	981
PIRA.1685.1	PINUS_00001739	XLOC_001685	-	u	q1:PIRA.1685	1	325
PIRA.1686.1	PINUS_00001740	XLOC_001686	-	u	q1:PIRA.1686	1	1077
PIRA.1687.1	PINUS_00001741	XLOC_001687	-	u	q1:PIRA.1687	1	216
PIRA.1688.1	PINUS_00001742	XLOC_001688	-	u	q1:PIRA.1688	1	311
PIRA.1689.1	PINUS_00001743	XLOC_001689	-	u	q1:PIRA.1689	1	287
PIRA.1690.1	PINUS_00001744	XLOC_001690	-	u	q1:PIRA.1690	1	441
PIRA.1691.1	PINUS_00001745	XLOC_001691	-	u	q1:PIRA.1691	1	434
PIRA.1692.1	PINUS_00001746	XLOC_001692	-	u	q1:PIRA.1692	1	490
PIRA.1693.1	PINUS_00001747	XLOC_001693	-	u	q1:PIRA.1693	1	308
PIRA.1694.1	PINUS_00001748	XLOC_001694	-	u	q1:PIRA.1694	1	387
PIRA.1695.1	PINUS_00001749	XLOC_001695	-	u	q1:PIRA.1695	1	208
PIRA.1696.1	PINUS_00001750	XLOC_001696	-	u	q1:PIRA.1696	1	282
PIRA.1697.1	PINUS_00001751	XLOC_001697	-	u	q1:PIRA.1697	2	333
PIRA.1698.1	PINUS_00001752	XLOC_001698	-	u	q1:PIRA.1698	1	540
PIRA.1698.2	PINUS_00001753	XLOC_001698	-	u	q1:PIRA.1698	3	398
PIRA.1699.1	PINUS_00001754	XLOC_001699	-	u	q1:PIRA.1699	2	367
PIRA.1700.1	PINUS_00001755	XLOC_001700	-	u	q1:PIRA.1700	1	1757
PIRA.1701.1	PINUS_00001756	XLOC_001701	-	u	q1:PIRA.1701	2	638
PIRA.1702.1	PINUS_00001757	XLOC_001702	-	u	q1:PIRA.1702	2	433
PIRA.1703.1	PINUS_00001758	XLOC_001703	-	u	q1:PIRA.1703	1	371
PIRA.1704.1	PINUS_00001759	XLOC_001704	-	u	q1:PIRA.1704	7	1415
PIRA.1704.2	PINUS_00001760	XLOC_001704	-	u	q1:PIRA.1704	4	1274
PIRA.1705.1	PINUS_00001761	XLOC_001705	-	u	q1:PIRA.1705	1	476
PIRA.1706.1	PINUS_00001762	XLOC_001706	-	u	q1:PIRA.1706	2	858
PIRA.1707.1	PINUS_00001763	XLOC_001707	-	u	q1:PIRA.1707	1	412
PIRA.1708.1	PINUS_00001764	XLOC_001708	-	u	q1:PIRA.1708	4	1380
PIRA.1709.1	PINUS_00001765	XLOC_001709	-	u	q1:PIRA.1709	2	760
PIRA.1710.1	PINUS_00001766	XLOC_001710	-	u	q1:PIRA.1710	1	236
PIRA.1711.1	PINUS_00001767	XLOC_001711	-	u	q1:PIRA.1711	1	1591
PIRA.1712.1	PINUS_00001768	XLOC_001712	-	u	q1:PIRA.1712	1	242
PIRA.1713.1	PINUS_00001769	XLOC_001713	-	u	q1:PIRA.1713	1	571
PIRA.1714.1	PINUS_00001770	XLOC_001714	-	u	q1:PIRA.1714	1	283
PIRA.1715.1	PINUS_00001771	XLOC_001715	-	u	q1:PIRA.1715	1	542
PIRA.1716.1	PINUS_00001772	XLOC_001716	-	u	q1:PIRA.1716	1	781
PIRA.1717.1	PINUS_00001773	XLOC_001717	-	u	q1:PIRA.1717	1	219
PIRA.1718.1	PINUS_00001774	XLOC_001718	-	u	q1:PIRA.1718	1	306
PIRA.1719.1	PINUS_00001775	XLOC_001719	-	u	q1:PIRA.1719	1	631
PIRA.1720.1	PINUS_00001776	XLOC_001720	-	u	q1:PIRA.1720	1	202
PIRA.1721.1	PINUS_00001777	XLOC_001721	-	u	q1:PIRA.1721	1	692
PIRA.1722.1	PINUS_00001778	XLOC_001722	-	u	q1:PIRA.1722	4	1155
PIRA.1723.1	PINUS_00001779	XLOC_001723	-	u	q1:PIRA.1723	1	301
PIRA.1724.1	PINUS_00001780	XLOC_001724	-	u	q1:PIRA.1724	1	2339
PIRA.1725.1	PINUS_00001781	XLOC_001725	-	u	q1:PIRA.1725	1	320
PIRA.1726.1	PINUS_00001782	XLOC_001726	-	u	q1:PIRA.1726	2	245
PIRA.1727.1	PINUS_00001783	XLOC_001727	-	u	q1:PIRA.1727	2	234
PIRA.1728.1	PINUS_00001784	XLOC_001728	-	u	q1:PIRA.1728	1	1256
PIRA.1729.1	PINUS_00001785	XLOC_001729	-	u	q1:PIRA.1729	1	342
PIRA.1730.1	PINUS_00001786	XLOC_001730	-	u	q1:PIRA.1730	1	228
PIRA.1731.1	PINUS_00001787	XLOC_001731	-	u	q1:PIRA.1731	1	1634
PIRA.1732.1	PINUS_00001788	XLOC_001732	-	u	q1:PIRA.1732	4	1145
PIRA.1733.1	PINUS_00001789	XLOC_001733	-	u	q1:PIRA.1733	1	225
PIRA.1734.1	PINUS_00001790	XLOC_001734	-	u	q1:PIRA.1734	1	213
PIRA.1735.1	PINUS_00001791	XLOC_001735	-	u	q1:PIRA.1735	1	471
PIRA.1736.1	PINUS_00001792	XLOC_001736	-	u	q1:PIRA.1736	1	606
PIRA.1737.1	PINUS_00001793	XLOC_001737	-	u	q1:PIRA.1737	1	284
PIRA.1738.1	PINUS_00001794	XLOC_001738	-	u	q1:PIRA.1738	1	256
PIRA.1739.1	PINUS_00001795	XLOC_001739	-	u	q1:PIRA.1739	1	309
PIRA.1740.1	PINUS_00001796	XLOC_001740	-	u	q1:PIRA.1740	1	1692
PIRA.1740.2	PINUS_00001797	XLOC_001740	-	u	q1:PIRA.1740	2	1658
PIRA.1741.1	PINUS_00001798	XLOC_001741	-	u	q1:PIRA.1741	3	384
PIRA.1742.1	PINUS_00001799	XLOC_001742	-	u	q1:PIRA.1742	1	1083
PIRA.1743.1	PINUS_00001800	XLOC_001743	-	u	q1:PIRA.1743	1	502
PIRA.1744.1	PINUS_00001801	XLOC_001744	-	u	q1:PIRA.1744	1	238
PIRA.1745.1	PINUS_00001802	XLOC_001745	-	u	q1:PIRA.1745	1	233
PIRA.1746.1	PINUS_00001803	XLOC_001746	-	u	q1:PIRA.1746	1	333
PIRA.1747.1	PINUS_00001804	XLOC_001747	-	u	q1:PIRA.1747	2	368
PIRA.1748.1	PINUS_00001805	XLOC_001748	-	u	q1:PIRA.1748	1	1337
PIRA.1749.1	PINUS_00001806	XLOC_001749	-	u	q1:PIRA.1749	2	254
PIRA.1750.1	PINUS_00001807	XLOC_001750	-	u	q1:PIRA.1750	1	526
PIRA.1751.1	PINUS_00001808	XLOC_001751	-	u	q1:PIRA.1751	1	953
PIRA.1752.1	PINUS_00001809	XLOC_001752	-	u	q1:PIRA.1752	1	1601
PIRA.1753.1	PINUS_00001810	XLOC_001753	-	u	q1:PIRA.1753	1	253
PIRA.1754.1	PINUS_00001811	XLOC_001754	-	u	q1:PIRA.1754	1	420
PIRA.1755.1	PINUS_00001812	XLOC_001755	-	u	q1:PIRA.1755	2	270
PIRA.1756.1	PINUS_00001813	XLOC_001756	-	u	q1:PIRA.1756	1	984
PIRA.1757.1	PINUS_00001814	XLOC_001757	-	u	q1:PIRA.1757	1	399
PIRA.1758.1	PINUS_00001815	XLOC_001758	-	u	q1:PIRA.1758	2	218
PIRA.1759.1	PINUS_00001816	XLOC_001759	-	u	q1:PIRA.1759	1	204
PIRA.1760.1	PINUS_00001817	XLOC_001760	-	u	q1:PIRA.1760	1	605
PIRA.1761.1	PINUS_00001818	XLOC_001761	-	u	q1:PIRA.1761	1	200
PIRA.1763.1	PINUS_00001819	XLOC_001762	-	u	q1:PIRA.1763	1	311
PIRA.1762.1	PINUS_00001820	XLOC_001763	-	u	q1:PIRA.1762	1	220
PIRA.1764.1	PINUS_00001821	XLOC_001764	-	u	q1:PIRA.1764	3	2052
PIRA.1765.1	PINUS_00001822	XLOC_001765	-	u	q1:PIRA.1765	1	229
PIRA.1766.1	PINUS_00001823	XLOC_001766	-	u	q1:PIRA.1766	1	370
PIRA.1767.1	PINUS_00001824	XLOC_001767	-	u	q1:PIRA.1767	1	444
PIRA.1768.1	PINUS_00001825	XLOC_001768	-	u	q1:PIRA.1768	1	230
PIRA.1769.1	PINUS_00001826	XLOC_001769	-	u	q1:PIRA.1769	1	222
PIRA.1770.2	PINUS_00001827	XLOC_001770	-	u	q1:PIRA.1770	3	1227
PIRA.1770.1	PINUS_00001828	XLOC_001770	-	u	q1:PIRA.1770	3	1588
PIRA.1770.3	PINUS_00001829	XLOC_001770	-	u	q1:PIRA.1770	2	1305
PIRA.1770.4	PINUS_00001830	XLOC_001770	-	u	q1:PIRA.1770	2	1266
PIRA.1770.5	PINUS_00001831	XLOC_001770	-	u	q1:PIRA.1770	2	459
PIRA.1771.1	PINUS_00001832	XLOC_001771	-	u	q1:PIRA.1771	1	204
PIRA.1772.1	PINUS_00001833	XLOC_001772	-	u	q1:PIRA.1772	4	650
PIRA.1773.1	PINUS_00001834	XLOC_001773	-	u	q1:PIRA.1773	2	459
PIRA.1774.1	PINUS_00001835	XLOC_001774	-	u	q1:PIRA.1774	2	745
PIRA.1775.1	PINUS_00001836	XLOC_001775	-	u	q1:PIRA.1775	3	769
PIRA.1776.1	PINUS_00001837	XLOC_001776	-	u	q1:PIRA.1776	1	779
PIRA.1777.1	PINUS_00001838	XLOC_001777	-	u	q1:PIRA.1777	2	832
PIRA.1778.1	PINUS_00001839	XLOC_001778	-	u	q1:PIRA.1778	1	558
PIRA.1779.1	PINUS_00001840	XLOC_001779	-	u	q1:PIRA.1779	1	208
PIRA.1780.1	PINUS_00001841	XLOC_001780	-	u	q1:PIRA.1780	2	223
PIRA.1781.1	PINUS_00001842	XLOC_001781	-	u	q1:PIRA.1781	1	348
PIRA.1782.1	PINUS_00001843	XLOC_001782	-	u	q1:PIRA.1782	1	388
PIRA.1783.1	PINUS_00001844	XLOC_001783	-	u	q1:PIRA.1783	1	585
PIRA.1784.1	PINUS_00001845	XLOC_001784	-	u	q1:PIRA.1784	1	305
PIRA.1785.1	PINUS_00001846	XLOC_001785	-	u	q1:PIRA.1785	1	1402
PIRA.1786.1	PINUS_00001847	XLOC_001786	-	u	q1:PIRA.1786	2	303
PIRA.1787.1	PINUS_00001848	XLOC_001787	-	u	q1:PIRA.1787	1	512
PIRA.1788.1	PINUS_00001849	XLOC_001788	-	u	q1:PIRA.1788	2	734
PIRA.1789.1	PINUS_00001850	XLOC_001789	-	u	q1:PIRA.1789	1	293
PIRA.1790.1	PINUS_00001851	XLOC_001790	-	u	q1:PIRA.1790	1	467
PIRA.1791.1	PINUS_00001852	XLOC_001791	-	u	q1:PIRA.1791	1	321
PIRA.1792.1	PINUS_00001853	XLOC_001792	-	u	q1:PIRA.1792	1	863
PIRA.1793.1	PINUS_00001854	XLOC_001793	-	u	q1:PIRA.1793	1	206
PIRA.1794.1	PINUS_00001855	XLOC_001794	-	u	q1:PIRA.1794	1	486
PIRA.1795.1	PINUS_00001856	XLOC_001795	-	u	q1:PIRA.1795	1	301
PIRA.1796.1	PINUS_00001857	XLOC_001796	-	u	q1:PIRA.1796	1	210
PIRA.1797.1	PINUS_00001858	XLOC_001797	-	u	q1:PIRA.1797	2	546
PIRA.1798.1	PINUS_00001859	XLOC_001798	-	u	q1:PIRA.1798	1	269
PIRA.1799.1	PINUS_00001860	XLOC_001799	-	u	q1:PIRA.1799	1	1343
PIRA.1800.1	PINUS_00001861	XLOC_001800	-	u	q1:PIRA.1800	1	691
PIRA.1801.1	PINUS_00001862	XLOC_001801	-	u	q1:PIRA.1801	1	459
PIRA.1802.1	PINUS_00001863	XLOC_001802	-	u	q1:PIRA.1802	1	394
PIRA.1803.1	PINUS_00001864	XLOC_001803	-	u	q1:PIRA.1803	2	1158
PIRA.1804.1	PINUS_00001865	XLOC_001804	-	u	q1:PIRA.1804	1	571
PIRA.1805.1	PINUS_00001866	XLOC_001805	-	u	q1:PIRA.1805	1	949
PIRA.1806.1	PINUS_00001867	XLOC_001806	-	u	q1:PIRA.1806	1	466
PIRA.1807.1	PINUS_00001868	XLOC_001807	-	u	q1:PIRA.1807	1	1006
PIRA.1807.2	PINUS_00001869	XLOC_001807	-	u	q1:PIRA.1807	2	583
PIRA.1808.1	PINUS_00001870	XLOC_001808	-	u	q1:PIRA.1808	1	841
PIRA.1809.1	PINUS_00001871	XLOC_001809	-	u	q1:PIRA.1809	1	1657
PIRA.1810.1	PINUS_00001872	XLOC_001810	-	u	q1:PIRA.1810	3	438
PIRA.1811.1	PINUS_00001873	XLOC_001811	-	u	q1:PIRA.1811	1	214
PIRA.1812.1	PINUS_00001874	XLOC_001812	-	u	q1:PIRA.1812	4	635
PIRA.1813.1	PINUS_00001875	XLOC_001813	-	u	q1:PIRA.1813	1	1448
PIRA.1814.1	PINUS_00001876	XLOC_001814	-	u	q1:PIRA.1814	1	1578
PIRA.1815.1	PINUS_00001877	XLOC_001815	-	u	q1:PIRA.1815	1	1700
PIRA.1816.1	PINUS_00001878	XLOC_001816	-	u	q1:PIRA.1816	1	282
PIRA.1817.1	PINUS_00001879	XLOC_001817	-	u	q1:PIRA.1817	2	493
PIRA.1818.1	PINUS_00001880	XLOC_001818	-	u	q1:PIRA.1818	1	222
PIRA.1819.1	PINUS_00001881	XLOC_001819	-	u	q1:PIRA.1819	1	315
PIRA.1820.1	PINUS_00001882	XLOC_001820	-	u	q1:PIRA.1820	1	310
PIRA.1821.1	PINUS_00001883	XLOC_001821	-	u	q1:PIRA.1821	1	1766
PIRA.1822.1	PINUS_00001884	XLOC_001822	-	u	q1:PIRA.1822	1	220
PIRA.1823.1	PINUS_00001885	XLOC_001823	-	u	q1:PIRA.1823	1	592
PIRA.1824.1	PINUS_00001886	XLOC_001824	-	u	q1:PIRA.1824	2	730
PIRA.1825.1	PINUS_00001887	XLOC_001825	-	u	q1:PIRA.1825	1	208
PIRA.1826.1	PINUS_00001888	XLOC_001826	-	u	q1:PIRA.1826	1	559
PIRA.1827.1	PINUS_00001889	XLOC_001827	-	u	q1:PIRA.1827	1	1388
PIRA.1828.1	PINUS_00001890	XLOC_001828	-	u	q1:PIRA.1828	1	413
PIRA.1829.1	PINUS_00001891	XLOC_001829	-	u	q1:PIRA.1829	1	326
PIRA.1830.1	PINUS_00001892	XLOC_001830	-	u	q1:PIRA.1830	1	1269
PIRA.1831.1	PINUS_00001893	XLOC_001831	-	u	q1:PIRA.1831	1	549
PIRA.1832.1	PINUS_00001894	XLOC_001832	-	u	q1:PIRA.1832	1	283
PIRA.1833.1	PINUS_00001895	XLOC_001833	-	u	q1:PIRA.1833	1	357
PIRA.1834.1	PINUS_00001896	XLOC_001834	-	u	q1:PIRA.1834	2	890
PIRA.1835.1	PINUS_00001897	XLOC_001835	-	u	q1:PIRA.1835	1	223
PIRA.1836.1	PINUS_00001898	XLOC_001836	-	u	q1:PIRA.1836	1	274
PIRA.1837.1	PINUS_00001899	XLOC_001837	-	u	q1:PIRA.1837	1	206
PIRA.1838.1	PINUS_00001900	XLOC_001838	-	u	q1:PIRA.1838	1	738
PIRA.1839.1	PINUS_00001901	XLOC_001839	-	u	q1:PIRA.1839	1	450
PIRA.1840.1	PINUS_00001902	XLOC_001840	-	u	q1:PIRA.1840	1	596
PIRA.1841.1	PINUS_00001903	XLOC_001841	-	u	q1:PIRA.1841	1	220
PIRA.1842.1	PINUS_00001904	XLOC_001842	-	u	q1:PIRA.1842	1	510
PIRA.1843.1	PINUS_00001905	XLOC_001843	-	u	q1:PIRA.1843	1	1803
PIRA.1844.1	PINUS_00001906	XLOC_001844	-	u	q1:PIRA.1844	3	1247
PIRA.1844.2	PINUS_00001907	XLOC_001844	-	u	q1:PIRA.1844	4	1107
PIRA.1845.1	PINUS_00001908	XLOC_001845	-	u	q1:PIRA.1845	3	745
PIRA.1845.2	PINUS_00001909	XLOC_001845	-	u	q1:PIRA.1845	2	840
PIRA.1846.1	PINUS_00001910	XLOC_001846	-	u	q1:PIRA.1846	2	1715
PIRA.1846.2	PINUS_00001911	XLOC_001846	-	u	q1:PIRA.1846	3	1188
PIRA.1846.3	PINUS_00001912	XLOC_001846	-	u	q1:PIRA.1846	2	1770
PIRA.1847.1	PINUS_00001913	XLOC_001847	-	u	q1:PIRA.1847	1	620
PIRA.1848.1	PINUS_00001914	XLOC_001848	-	u	q1:PIRA.1848	1	1401
PIRA.1849.1	PINUS_00001915	XLOC_001849	-	u	q1:PIRA.1849	1	570
PIRA.1850.1	PINUS_00001916	XLOC_001850	-	u	q1:PIRA.1850	1	1155
PIRA.1851.1	PINUS_00001917	XLOC_001851	-	u	q1:PIRA.1851	4	1428
PIRA.1852.1	PINUS_00001918	XLOC_001852	-	u	q1:PIRA.1852	1	892
PIRA.1853.1	PINUS_00001919	XLOC_001853	-	u	q1:PIRA.1853	4	676
PIRA.1854.1	PINUS_00001920	XLOC_001854	-	u	q1:PIRA.1854	1	537
PIRA.1855.1	PINUS_00001921	XLOC_001855	-	u	q1:PIRA.1855	2	651
PIRA.1856.1	PINUS_00001922	XLOC_001856	-	u	q1:PIRA.1856	3	1665
PIRA.1857.1	PINUS_00001923	XLOC_001857	-	u	q1:PIRA.1857	1	387
PIRA.1858.1	PINUS_00001924	XLOC_001858	-	u	q1:PIRA.1858	1	554
PIRA.1859.1	PINUS_00001925	XLOC_001859	-	u	q1:PIRA.1859	1	851
PIRA.1860.1	PINUS_00001926	XLOC_001860	-	u	q1:PIRA.1860	1	329
PIRA.1861.1	PINUS_00001927	XLOC_001861	-	u	q1:PIRA.1861	1	990
PIRA.1861.2	PINUS_00001928	XLOC_001861	-	u	q1:PIRA.1861	2	815
PIRA.1862.1	PINUS_00001929	XLOC_001862	-	u	q1:PIRA.1862	1	272
PIRA.1863.1	PINUS_00001930	XLOC_001863	-	u	q1:PIRA.1863	1	264
PIRA.1864.1	PINUS_00001931	XLOC_001864	-	u	q1:PIRA.1864	1	203
PIRA.1865.1	PINUS_00001932	XLOC_001865	-	u	q1:PIRA.1865	1	443
PIRA.1866.1	PINUS_00001933	XLOC_001866	-	u	q1:PIRA.1866	1	203
PIRA.1867.1	PINUS_00001934	XLOC_001867	-	u	q1:PIRA.1867	1	877
PIRA.1868.1	PINUS_00001935	XLOC_001868	-	u	q1:PIRA.1868	1	516
PIRA.1869.1	PINUS_00001936	XLOC_001869	-	u	q1:PIRA.1869	1	470
PIRA.1870.1	PINUS_00001937	XLOC_001870	-	u	q1:PIRA.1870	1	1389
PIRA.1871.1	PINUS_00001938	XLOC_001871	-	u	q1:PIRA.1871	1	299
PIRA.1872.1	PINUS_00001939	XLOC_001872	-	u	q1:PIRA.1872	1	257
PIRA.1873.1	PINUS_00001940	XLOC_001873	-	u	q1:PIRA.1873	1	790
PIRA.1874.1	PINUS_00001941	XLOC_001874	-	u	q1:PIRA.1874	2	1323
PIRA.1875.1	PINUS_00001942	XLOC_001875	-	u	q1:PIRA.1875	1	283
PIRA.1876.1	PINUS_00001943	XLOC_001876	-	u	q1:PIRA.1876	1	555
PIRA.1877.1	PINUS_00001944	XLOC_001877	-	u	q1:PIRA.1877	1	706
PIRA.1878.1	PINUS_00001945	XLOC_001878	-	u	q1:PIRA.1878	1	1763
PIRA.1879.1	PINUS_00001946	XLOC_001879	-	u	q1:PIRA.1879	4	297
PIRA.1880.1	PINUS_00001947	XLOC_001880	-	u	q1:PIRA.1880	1	281
PIRA.1881.1	PINUS_00001948	XLOC_001881	-	u	q1:PIRA.1881	1	854
PIRA.1882.1	PINUS_00001949	XLOC_001882	-	u	q1:PIRA.1882	1	605
PIRA.1883.1	PINUS_00001950	XLOC_001883	-	u	q1:PIRA.1883	1	640
PIRA.1884.1	PINUS_00001951	XLOC_001884	-	u	q1:PIRA.1884	4	775
PIRA.1885.1	PINUS_00001952	XLOC_001885	-	u	q1:PIRA.1885	1	510
PIRA.1886.1	PINUS_00001953	XLOC_001886	-	u	q1:PIRA.1886	1	1649
PIRA.1887.1	PINUS_00001954	XLOC_001887	-	u	q1:PIRA.1887	3	1029
PIRA.1888.1	PINUS_00001955	XLOC_001888	-	u	q1:PIRA.1888	2	485
PIRA.1889.1	PINUS_00001956	XLOC_001889	-	u	q1:PIRA.1889	1	860
PIRA.1890.1	PINUS_00001957	XLOC_001890	-	u	q1:PIRA.1890	1	572
PIRA.1891.1	PINUS_00001958	XLOC_001891	-	u	q1:PIRA.1891	1	343
PIRA.1892.1	PINUS_00001959	XLOC_001892	-	u	q1:PIRA.1892	1	236
PIRA.1893.1	PINUS_00001960	XLOC_001893	-	u	q1:PIRA.1893	1	485
PIRA.1894.1	PINUS_00001961	XLOC_001894	-	u	q1:PIRA.1894	1	239
PIRA.1895.1	PINUS_00001962	XLOC_001895	-	u	q1:PIRA.1895	1	1151
PIRA.1896.1	PINUS_00001963	XLOC_001896	-	u	q1:PIRA.1896	1	210
PIRA.1897.1	PINUS_00001964	XLOC_001897	-	u	q1:PIRA.1897	3	1012
PIRA.1898.1	PINUS_00001965	XLOC_001898	-	u	q1:PIRA.1898	1	344
PIRA.1899.1	PINUS_00001966	XLOC_001899	-	u	q1:PIRA.1899	3	595
PIRA.1900.1	PINUS_00001967	XLOC_001900	-	u	q1:PIRA.1900	1	374
PIRA.1901.1	PINUS_00001968	XLOC_001901	-	u	q1:PIRA.1901	1	203
PIRA.1902.1	PINUS_00001969	XLOC_001902	-	u	q1:PIRA.1902	1	235
PIRA.1903.1	PINUS_00001970	XLOC_001903	-	u	q1:PIRA.1903	1	830
PIRA.1904.1	PINUS_00001971	XLOC_001904	-	u	q1:PIRA.1904	2	374
PIRA.1905.1	PINUS_00001972	XLOC_001905	-	u	q1:PIRA.1905	1	1008
PIRA.1906.1	PINUS_00001973	XLOC_001906	-	u	q1:PIRA.1906	1	249
PIRA.1907.1	PINUS_00001974	XLOC_001907	-	u	q1:PIRA.1907	1	2154
PIRA.1908.1	PINUS_00001975	XLOC_001908	-	u	q1:PIRA.1908	2	620
PIRA.1909.1	PINUS_00001976	XLOC_001909	-	u	q1:PIRA.1909	1	1162
PIRA.1910.1	PINUS_00001977	XLOC_001910	-	u	q1:PIRA.1910	1	768
PIRA.1911.1	PINUS_00001978	XLOC_001911	-	u	q1:PIRA.1911	1	419
PIRA.1912.1	PINUS_00001979	XLOC_001912	-	u	q1:PIRA.1912	1	494
PIRA.1913.1	PINUS_00001980	XLOC_001913	-	u	q1:PIRA.1913	1	349
PIRA.1914.1	PINUS_00001981	XLOC_001914	-	u	q1:PIRA.1914	1	266
PIRA.1915.1	PINUS_00001982	XLOC_001915	-	u	q1:PIRA.1915	1	226
PIRA.1916.1	PINUS_00001983	XLOC_001916	-	u	q1:PIRA.1916	2	587
PIRA.1917.1	PINUS_00001984	XLOC_001917	-	u	q1:PIRA.1917	1	267
PIRA.1918.1	PINUS_00001985	XLOC_001918	-	u	q1:PIRA.1918	1	1356
PIRA.1919.1	PINUS_00001986	XLOC_001919	-	u	q1:PIRA.1919	1	658
PIRA.1920.1	PINUS_00001987	XLOC_001920	-	u	q1:PIRA.1920	3	445
PIRA.1921.1	PINUS_00001988	XLOC_001921	-	u	q1:PIRA.1921	1	352
PIRA.1922.1	PINUS_00001989	XLOC_001922	-	u	q1:PIRA.1922	2	494
PIRA.1923.1	PINUS_00001990	XLOC_001923	-	u	q1:PIRA.1923	2	403
PIRA.1924.1	PINUS_00001991	XLOC_001924	-	u	q1:PIRA.1924	1	1623
PIRA.1925.1	PINUS_00001992	XLOC_001925	-	u	q1:PIRA.1925	1	205
PIRA.1926.1	PINUS_00001993	XLOC_001926	-	u	q1:PIRA.1926	1	1603
PIRA.1926.2	PINUS_00001994	XLOC_001926	-	u	q1:PIRA.1926	2	1520
PIRA.1927.1	PINUS_00001995	XLOC_001927	-	u	q1:PIRA.1927	1	747
PIRA.1928.1	PINUS_00001996	XLOC_001928	-	u	q1:PIRA.1928	1	386
PIRA.1929.1	PINUS_00001997	XLOC_001929	-	u	q1:PIRA.1929	1	248
PIRA.1930.1	PINUS_00001998	XLOC_001930	-	u	q1:PIRA.1930	1	727
[truncated: 131,376 more rows]

## Sheet: TS3
Table S3: Genomic information of the unique transcriptome assembled for P. pinea
transcript_id	Query transfrag id	Query locus id	Reference gene id	classcode	gene_id	exons	length
PIPI.1.1	PINUS_00000001	XLOC_000001	-	u	q1:PIPI.1	1	244
PIPI.2.1	PINUS_00000002	XLOC_000002	-	u	q1:PIPI.2	1	286
PIPI.3.1	PINUS_00000003	XLOC_000003	-	u	q1:PIPI.3	1	227
PIPI.4.1	PINUS_00000004	XLOC_000004	-	u	q1:PIPI.4	3	257
PIPI.5.1	PINUS_00000005	XLOC_000005	-	u	q1:PIPI.5	1	225
PIPI.6.1	PINUS_00000006	XLOC_000006	-	u	q1:PIPI.6	1	327
PIPI.7.2	PINUS_00000007	XLOC_000007	-	u	q1:PIPI.7	2	379
PIPI.7.1	PINUS_00000008	XLOC_000007	-	u	q1:PIPI.7	2	510
PIPI.7.3	PINUS_00000009	XLOC_000007	-	u	q1:PIPI.7	3	459
PIPI.7.4	PINUS_00000010	XLOC_000007	-	u	q1:PIPI.7	3	450
PIPI.7.5	PINUS_00000011	XLOC_000007	-	u	q1:PIPI.7	3	415
PIPI.8.1	PINUS_00000012	XLOC_000008	-	u	q1:PIPI.8	1	200
PIPI.9.1	PINUS_00000013	XLOC_000009	-	u	q1:PIPI.9	1	476
PIPI.10.1	PINUS_00000014	XLOC_000010	-	u	q1:PIPI.10	1	224
PIPI.11.1	PINUS_00000015	XLOC_000011	-	u	q1:PIPI.11	1	220
PIPI.12.1	PINUS_00000016	XLOC_000012	-	u	q1:PIPI.12	1	244
PIPI.13.1	PINUS_00000017	XLOC_000013	-	u	q1:PIPI.13	1	386
PIPI.14.1	PINUS_00000018	XLOC_000014	-	u	q1:PIPI.14	1	513
PIPI.15.1	PINUS_00000019	XLOC_000015	-	u	q1:PIPI.15	1	202
PIPI.16.1	PINUS_00000020	XLOC_000016	-	u	q1:PIPI.16	2	207
PIPI.17.1	PINUS_00000021	XLOC_000017	-	u	q1:PIPI.17	1	473
PIPI.18.1	PINUS_00000022	XLOC_000018	-	u	q1:PIPI.18	1	443
PIPI.19.1	PINUS_00000023	XLOC_000019	-	u	q1:PIPI.19	1	239
PIPI.20.1	PINUS_00000024	XLOC_000020	-	u	q1:PIPI.20	1	432
PIPI.21.1	PINUS_00000025	XLOC_000021	-	u	q1:PIPI.21	1	200
PIPI.22.1	PINUS_00000026	XLOC_000022	-	u	q1:PIPI.22	1	621
PIPI.23.1	PINUS_00000027	XLOC_000023	-	u	q1:PIPI.23	1	298
PIPI.24.1	PINUS_00000028	XLOC_000024	-	u	q1:PIPI.24	1	467
PIPI.25.1	PINUS_00000029	XLOC_000025	-	u	q1:PIPI.25	2	352
PIPI.26.1	PINUS_00000030	XLOC_000026	-	u	q1:PIPI.26	1	421
PIPI.27.1	PINUS_00000031	XLOC_000027	-	u	q1:PIPI.27	1	455
PIPI.28.1	PINUS_00000032	XLOC_000028	-	u	q1:PIPI.28	1	266
PIPI.29.1	PINUS_00000033	XLOC_000029	-	u	q1:PIPI.29	1	344
PIPI.30.1	PINUS_00000034	XLOC_000030	-	u	q1:PIPI.30	1	268
PIPI.31.1	PINUS_00000035	XLOC_000031	-	u	q1:PIPI.31	1	325
PIPI.32.1	PINUS_00000036	XLOC_000032	-	u	q1:PIPI.32	1	336
PIPI.33.1	PINUS_00000037	XLOC_000033	-	u	q1:PIPI.33	1	655
PIPI.34.1	PINUS_00000038	XLOC_000034	-	u	q1:PIPI.34	1	371
PIPI.35.1	PINUS_00000039	XLOC_000035	-	u	q1:PIPI.35	1	280
PIPI.36.1	PINUS_00000040	XLOC_000036	-	u	q1:PIPI.36	1	233
PIPI.37.1	PINUS_00000041	XLOC_000037	-	u	q1:PIPI.37	1	213
PIPI.38.1	PINUS_00000042	XLOC_000038	-	u	q1:PIPI.38	1	246
PIPI.39.1	PINUS_00000043	XLOC_000039	-	u	q1:PIPI.39	1	233
PIPI.40.1	PINUS_00000044	XLOC_000040	-	u	q1:PIPI.40	1	344
PIPI.41.1	PINUS_00000045	XLOC_000041	-	u	q1:PIPI.41	1	218
PIPI.42.1	PINUS_00000046	XLOC_000042	-	u	q1:PIPI.42	1	255
PIPI.43.1	PINUS_00000047	XLOC_000043	-	u	q1:PIPI.43	1	310
PIPI.44.1	PINUS_00000048	XLOC_000044	-	u	q1:PIPI.44	1	207
PIPI.45.1	PINUS_00000049	XLOC_000045	-	u	q1:PIPI.45	1	237
PIPI.46.1	PINUS_00000050	XLOC_000046	-	u	q1:PIPI.46	3	357
PIPI.47.1	PINUS_00000051	XLOC_000047	-	u	q1:PIPI.47	1	243
PIPI.48.1	PINUS_00000052	XLOC_000048	-	u	q1:PIPI.48	1	416
PIPI.49.1	PINUS_00000053	XLOC_000049	-	u	q1:PIPI.49	1	239
PIPI.50.1	PINUS_00000054	XLOC_000050	-	u	q1:PIPI.50	1	558
PIPI.51.1	PINUS_00000055	XLOC_000051	-	u	q1:PIPI.51	1	293
PIPI.52.1	PINUS_00000056	XLOC_000052	-	u	q1:PIPI.52	2	314
PIPI.52.2	PINUS_00000057	XLOC_000052	-	u	q1:PIPI.52	2	239
PIPI.53.1	PINUS_00000058	XLOC_000053	-	u	q1:PIPI.53	1	225
PIPI.54.1	PINUS_00000059	XLOC_000054	-	u	q1:PIPI.54	1	206
PIPI.55.1	PINUS_00000060	XLOC_000055	-	u	q1:PIPI.55	1	720
PIPI.56.1	PINUS_00000061	XLOC_000056	-	u	q1:PIPI.56	1	243
PIPI.57.1	PINUS_00000062	XLOC_000057	-	u	q1:PIPI.57	1	275
PIPI.58.1	PINUS_00000063	XLOC_000058	-	u	q1:PIPI.58	1	360
PIPI.59.1	PINUS_00000064	XLOC_000059	-	u	q1:PIPI.59	2	254
PIPI.60.1	PINUS_00000065	XLOC_000060	-	u	q1:PIPI.60	1	450
PIPI.61.1	PINUS_00000066	XLOC_000061	-	u	q1:PIPI.61	1	260
PIPI.62.1	PINUS_00000067	XLOC_000062	-	u	q1:PIPI.62	1	758
PIPI.63.1	PINUS_00000068	XLOC_000063	-	u	q1:PIPI.63	1	258
PIPI.64.1	PINUS_00000069	XLOC_000064	-	u	q1:PIPI.64	1	369
PIPI.65.1	PINUS_00000070	XLOC_000065	-	u	q1:PIPI.65	1	327
PIPI.66.1	PINUS_00000071	XLOC_000066	-	u	q1:PIPI.66	1	496
PIPI.67.1	PINUS_00000072	XLOC_000067	-	u	q1:PIPI.67	1	331
PIPI.68.1	PINUS_00000073	XLOC_000068	-	u	q1:PIPI.68	1	631
PIPI.69.1	PINUS_00000074	XLOC_000069	-	u	q1:PIPI.69	2	212
PIPI.70.1	PINUS_00000075	XLOC_000070	-	u	q1:PIPI.70	1	362
PIPI.71.1	PINUS_00000076	XLOC_000071	-	u	q1:PIPI.71	1	203
PIPI.72.1	PINUS_00000077	XLOC_000072	-	u	q1:PIPI.72	1	443
PIPI.73.1	PINUS_00000078	XLOC_000073	-	u	q1:PIPI.73	1	359
PIPI.74.1	PINUS_00000079	XLOC_000074	-	u	q1:PIPI.74	1	235
PIPI.75.1	PINUS_00000080	XLOC_000075	-	u	q1:PIPI.75	1	696
PIPI.76.1	PINUS_00000081	XLOC_000076	-	u	q1:PIPI.76	1	528
PIPI.77.1	PINUS_00000082	XLOC_000077	-	u	q1:PIPI.77	1	214
PIPI.78.1	PINUS_00000083	XLOC_000078	-	u	q1:PIPI.78	1	233
PIPI.79.1	PINUS_00000084	XLOC_000079	-	u	q1:PIPI.79	1	365
PIPI.80.1	PINUS_00000085	XLOC_000080	-	u	q1:PIPI.80	1	559
PIPI.81.1	PINUS_00000086	XLOC_000081	-	u	q1:PIPI.81	1	221
PIPI.82.1	PINUS_00000087	XLOC_000082	-	u	q1:PIPI.82	1	249
PIPI.83.1	PINUS_00000088	XLOC_000083	-	u	q1:PIPI.83	1	348
PIPI.84.1	PINUS_00000089	XLOC_000084	-	u	q1:PIPI.84	1	378
PIPI.85.1	PINUS_00000090	XLOC_000085	-	u	q1:PIPI.85	1	254
PIPI.86.1	PINUS_00000091	XLOC_000086	-	u	q1:PIPI.86	1	538
PIPI.87.1	PINUS_00000092	XLOC_000087	-	u	q1:PIPI.87	1	495
PIPI.88.1	PINUS_00000093	XLOC_000088	-	u	q1:PIPI.88	1	239
PIPI.89.1	PINUS_00000094	XLOC_000089	-	u	q1:PIPI.89	1	836
PIPI.90.1	PINUS_00000095	XLOC_000090	-	u	q1:PIPI.90	1	286
PIPI.91.1	PINUS_00000096	XLOC_000091	-	u	q1:PIPI.91	1	489
PIPI.92.1	PINUS_00000097	XLOC_000092	-	u	q1:PIPI.92	1	543
PIPI.93.1	PINUS_00000098	XLOC_000093	-	u	q1:PIPI.93	1	323
PIPI.94.1	PINUS_00000099	XLOC_000094	-	u	q1:PIPI.94	1	647
PIPI.95.1	PINUS_00000100	XLOC_000095	-	u	q1:PIPI.95	1	619
PIPI.96.1	PINUS_00000101	XLOC_000096	-	u	q1:PIPI.96	1	352
PIPI.97.1	PINUS_00000102	XLOC_000097	-	u	q1:PIPI.97	1	370
PIPI.98.1	PINUS_00000103	XLOC_000098	-	u	q1:PIPI.98	1	371
PIPI.99.1	PINUS_00000104	XLOC_000099	-	u	q1:PIPI.99	1	399
PIPI.100.1	PINUS_00000105	XLOC_000100	-	u	q1:PIPI.100	1	234
PIPI.101.1	PINUS_00000106	XLOC_000101	-	u	q1:PIPI.101	1	583
PIPI.102.1	PINUS_00000107	XLOC_000102	-	u	q1:PIPI.102	1	881
PIPI.103.1	PINUS_00000108	XLOC_000103	-	u	q1:PIPI.103	1	224
PIPI.104.1	PINUS_00000109	XLOC_000104	-	u	q1:PIPI.104	1	394
PIPI.105.1	PINUS_00000110	XLOC_000105	-	u	q1:PIPI.105	2	326
PIPI.106.1	PINUS_00000111	XLOC_000106	-	u	q1:PIPI.106	1	282
PIPI.107.1	PINUS_00000112	XLOC_000107	-	u	q1:PIPI.107	1	233
PIPI.108.1	PINUS_00000113	XLOC_000108	-	u	q1:PIPI.108	1	246
PIPI.109.1	PINUS_00000114	XLOC_000109	-	u	q1:PIPI.109	1	215
PIPI.110.1	PINUS_00000115	XLOC_000110	-	u	q1:PIPI.110	1	909
PIPI.111.1	PINUS_00000116	XLOC_000111	-	u	q1:PIPI.111	1	858
PIPI.112.1	PINUS_00000117	XLOC_000112	-	u	q1:PIPI.112	1	601
PIPI.113.1	PINUS_00000118	XLOC_000113	-	u	q1:PIPI.113	1	530
PIPI.114.1	PINUS_00000119	XLOC_000114	-	u	q1:PIPI.114	1	337
PIPI.115.1	PINUS_00000120	XLOC_000115	-	u	q1:PIPI.115	1	423
PIPI.116.1	PINUS_00000121	XLOC_000116	-	u	q1:PIPI.116	1	234
PIPI.117.1	PINUS_00000122	XLOC_000117	-	u	q1:PIPI.117	1	816
PIPI.118.1	PINUS_00000123	XLOC_000118	-	u	q1:PIPI.118	1	294
PIPI.119.1	PINUS_00000124	XLOC_000119	-	u	q1:PIPI.119	2	446
PIPI.120.1	PINUS_00000125	XLOC_000120	-	u	q1:PIPI.120	1	214
PIPI.121.1	PINUS_00000126	XLOC_000121	-	u	q1:PIPI.121	1	212
PIPI.122.1	PINUS_00000127	XLOC_000122	-	u	q1:PIPI.122	1	376
PIPI.123.1	PINUS_00000128	XLOC_000123	-	u	q1:PIPI.123	1	249
PIPI.124.1	PINUS_00000129	XLOC_000124	-	u	q1:PIPI.124	1	260
PIPI.125.1	PINUS_00000130	XLOC_000125	-	u	q1:PIPI.125	1	467
PIPI.126.1	PINUS_00000131	XLOC_000126	-	u	q1:PIPI.126	1	251
PIPI.127.1	PINUS_00000132	XLOC_000127	-	u	q1:PIPI.127	1	317
PIPI.128.1	PINUS_00000133	XLOC_000128	-	u	q1:PIPI.128	1	242
PIPI.129.1	PINUS_00000134	XLOC_000129	-	u	q1:PIPI.129	2	342
PIPI.130.1	PINUS_00000135	XLOC_000130	-	u	q1:PIPI.130	1	639
PIPI.131.1	PINUS_00000136	XLOC_000131	-	u	q1:PIPI.131	1	795
PIPI.132.1	PINUS_00000137	XLOC_000132	-	u	q1:PIPI.132	1	231
PIPI.133.1	PINUS_00000138	XLOC_000133	-	u	q1:PIPI.133	1	244
PIPI.134.1	PINUS_00000139	XLOC_000134	-	u	q1:PIPI.134	1	615
PIPI.135.1	PINUS_00000140	XLOC_000135	-	u	q1:PIPI.135	1	326
PIPI.136.1	PINUS_00000141	XLOC_000136	-	u	q1:PIPI.136	1	799
PIPI.137.1	PINUS_00000142	XLOC_000137	-	u	q1:PIPI.137	1	249
PIPI.138.1	PINUS_00000143	XLOC_000138	-	u	q1:PIPI.138	1	379
PIPI.139.1	PINUS_00000144	XLOC_000139	-	u	q1:PIPI.139	1	509
PIPI.140.1	PINUS_00000145	XLOC_000140	-	u	q1:PIPI.140	1	230
PIPI.141.1	PINUS_00000146	XLOC_000141	-	u	q1:PIPI.141	1	327
PIPI.142.1	PINUS_00000147	XLOC_000142	-	u	q1:PIPI.142	1	391
PIPI.143.1	PINUS_00000148	XLOC_000143	-	u	q1:PIPI.143	1	287
PIPI.144.1	PINUS_00000149	XLOC_000144	-	u	q1:PIPI.144	1	403
PIPI.145.1	PINUS_00000150	XLOC_000145	-	u	q1:PIPI.145	1	518
PIPI.146.1	PINUS_00000151	XLOC_000146	-	u	q1:PIPI.146	1	325
PIPI.147.1	PINUS_00000152	XLOC_000147	-	u	q1:PIPI.147	1	249
PIPI.148.1	PINUS_00000153	XLOC_000148	-	u	q1:PIPI.148	1	300
PIPI.149.1	PINUS_00000154	XLOC_000149	-	u	q1:PIPI.149	1	640
PIPI.150.1	PINUS_00000155	XLOC_000150	-	u	q1:PIPI.150	1	683
PIPI.151.1	PINUS_00000156	XLOC_000151	-	u	q1:PIPI.151	1	282
PIPI.152.1	PINUS_00000157	XLOC_000152	-	u	q1:PIPI.152	1	232
PIPI.153.1	PINUS_00000158	XLOC_000153	-	u	q1:PIPI.153	1	204
PIPI.154.1	PINUS_00000159	XLOC_000154	-	u	q1:PIPI.154	1	305
PIPI.155.1	PINUS_00000160	XLOC_000155	-	u	q1:PIPI.155	1	245
PIPI.156.1	PINUS_00000161	XLOC_000156	-	u	q1:PIPI.156	1	607
PIPI.157.1	PINUS_00000162	XLOC_000157	-	u	q1:PIPI.157	1	618
PIPI.158.1	PINUS_00000163	XLOC_000158	-	u	q1:PIPI.158	1	260
PIPI.159.1	PINUS_00000164	XLOC_000159	-	u	q1:PIPI.159	1	205
PIPI.160.1	PINUS_00000165	XLOC_000160	-	u	q1:PIPI.160	1	467
PIPI.161.1	PINUS_00000166	XLOC_000161	-	u	q1:PIPI.161	1	377
PIPI.162.1	PINUS_00000167	XLOC_000162	-	u	q1:PIPI.162	1	246
PIPI.163.1	PINUS_00000168	XLOC_000163	-	u	q1:PIPI.163	1	251
PIPI.164.1	PINUS_00000169	XLOC_000164	-	u	q1:PIPI.164	1	712
PIPI.165.1	PINUS_00000170	XLOC_000165	-	u	q1:PIPI.165	1	622
PIPI.166.1	PINUS_00000171	XLOC_000166	-	u	q1:PIPI.166	1	461
PIPI.167.1	PINUS_00000172	XLOC_000167	-	u	q1:PIPI.167	1	231
PIPI.168.1	PINUS_00000173	XLOC_000168	-	u	q1:PIPI.168	1	1028
PIPI.169.1	PINUS_00000174	XLOC_000169	-	u	q1:PIPI.169	1	541
PIPI.170.1	PINUS_00000175	XLOC_000170	-	u	q1:PIPI.170	1	294
PIPI.171.1	PINUS_00000176	XLOC_000171	-	u	q1:PIPI.171	1	229
PIPI.172.1	PINUS_00000177	XLOC_000172	-	u	q1:PIPI.172	1	210
PIPI.173.1	PINUS_00000178	XLOC_000173	-	u	q1:PIPI.173	1	834
PIPI.174.1	PINUS_00000179	XLOC_000174	-	u	q1:PIPI.174	1	435
PIPI.175.1	PINUS_00000180	XLOC_000175	-	u	q1:PIPI.175	1	1036
PIPI.176.1	PINUS_00000181	XLOC_000176	-	u	q1:PIPI.176	1	518
PIPI.177.1	PINUS_00000182	XLOC_000177	-	u	q1:PIPI.177	1	346
PIPI.178.1	PINUS_00000183	XLOC_000178	-	u	q1:PIPI.178	1	568
PIPI.179.1	PINUS_00000184	XLOC_000179	-	u	q1:PIPI.179	1	307
PIPI.180.1	PINUS_00000185	XLOC_000180	-	u	q1:PIPI.180	1	715
PIPI.181.1	PINUS_00000186	XLOC_000181	-	u	q1:PIPI.181	1	221
PIPI.182.1	PINUS_00000187	XLOC_000182	-	u	q1:PIPI.182	1	983
PIPI.183.1	PINUS_00000188	XLOC_000183	-	u	q1:PIPI.183	1	320
PIPI.184.1	PINUS_00000189	XLOC_000184	-	u	q1:PIPI.184	1	247
PIPI.185.1	PINUS_00000190	XLOC_000185	-	u	q1:PIPI.185	1	215
PIPI.186.1	PINUS_00000191	XLOC_000186	-	u	q1:PIPI.186	1	343
PIPI.187.1	PINUS_00000192	XLOC_000187	-	u	q1:PIPI.187	1	230
PIPI.188.1	PINUS_00000193	XLOC_000188	-	u	q1:PIPI.188	1	491
PIPI.189.1	PINUS_00000194	XLOC_000189	-	u	q1:PIPI.189	1	425
PIPI.190.1	PINUS_00000195	XLOC_000190	-	u	q1:PIPI.190	1	408
PIPI.191.1	PINUS_00000196	XLOC_000191	-	u	q1:PIPI.191	3	274
PIPI.192.1	PINUS_00000197	XLOC_000192	-	u	q1:PIPI.192	2	422
PIPI.193.1	PINUS_00000198	XLOC_000193	-	u	q1:PIPI.193	1	728
PIPI.194.1	PINUS_00000199	XLOC_000194	-	u	q1:PIPI.194	1	520
PIPI.195.1	PINUS_00000200	XLOC_000195	-	u	q1:PIPI.195	1	251
PIPI.196.1	PINUS_00000201	XLOC_000196	-	u	q1:PIPI.196	2	717
PIPI.197.1	PINUS_00000202	XLOC_000197	-	u	q1:PIPI.197	1	212
PIPI.198.1	PINUS_00000203	XLOC_000198	-	u	q1:PIPI.198	1	662
PIPI.199.1	PINUS_00000204	XLOC_000199	-	u	q1:PIPI.199	1	744
PIPI.200.1	PINUS_00000205	XLOC_000200	-	u	q1:PIPI.200	2	241
PIPI.201.1	PINUS_00000206	XLOC_000201	-	u	q1:PIPI.201	1	225
PIPI.202.1	PINUS_00000207	XLOC_000202	-	u	q1:PIPI.202	1	220
PIPI.203.1	PINUS_00000208	XLOC_000203	-	u	q1:PIPI.203	1	605
PIPI.204.1	PINUS_00000209	XLOC_000204	-	u	q1:PIPI.204	1	217
PIPI.205.1	PINUS_00000210	XLOC_000205	-	u	q1:PIPI.205	1	263
PIPI.206.1	PINUS_00000211	XLOC_000206	-	u	q1:PIPI.206	1	855
PIPI.207.1	PINUS_00000212	XLOC_000207	-	u	q1:PIPI.207	1	289
PIPI.208.1	PINUS_00000213	XLOC_000208	-	u	q1:PIPI.208	1	838
PIPI.209.1	PINUS_00000214	XLOC_000209	-	u	q1:PIPI.209	1	382
PIPI.210.1	PINUS_00000215	XLOC_000210	-	u	q1:PIPI.210	1	260
PIPI.211.1	PINUS_00000216	XLOC_000211	-	u	q1:PIPI.211	1	453
PIPI.212.1	PINUS_00000217	XLOC_000212	-	u	q1:PIPI.212	1	310
PIPI.213.1	PINUS_00000218	XLOC_000213	-	u	q1:PIPI.213	1	460
PIPI.214.1	PINUS_00000219	XLOC_000214	-	u	q1:PIPI.214	1	868
PIPI.215.1	PINUS_00000220	XLOC_000215	-	u	q1:PIPI.215	1	207
PIPI.216.1	PINUS_00000221	XLOC_000216	-	u	q1:PIPI.216	2	477
PIPI.217.1	PINUS_00000222	XLOC_000217	-	u	q1:PIPI.217	1	988
PIPI.218.1	PINUS_00000223	XLOC_000218	-	u	q1:PIPI.218	1	227
PIPI.219.1	PINUS_00000224	XLOC_000219	-	u	q1:PIPI.219	1	676
PIPI.220.1	PINUS_00000225	XLOC_000220	-	u	q1:PIPI.220	2	316
PIPI.221.1	PINUS_00000226	XLOC_000221	-	u	q1:PIPI.221	1	510
PIPI.222.1	PINUS_00000227	XLOC_000222	-	u	q1:PIPI.222	1	533
PIPI.222.2	PINUS_00000228	XLOC_000222	-	u	q1:PIPI.222	2	444
PIPI.223.1	PINUS_00000229	XLOC_000223	-	u	q1:PIPI.223	1	645
PIPI.224.1	PINUS_00000230	XLOC_000224	-	u	q1:PIPI.224	1	215
PIPI.225.1	PINUS_00000231	XLOC_000225	-	u	q1:PIPI.225	1	430
PIPI.226.1	PINUS_00000232	XLOC_000226	-	u	q1:PIPI.226	1	207
PIPI.227.1	PINUS_00000233	XLOC_000227	-	u	q1:PIPI.227	1	534
PIPI.228.1	PINUS_00000234	XLOC_000228	-	u	q1:PIPI.228	1	405
PIPI.229.1	PINUS_00000235	XLOC_000229	-	u	q1:PIPI.229	1	845
PIPI.230.1	PINUS_00000236	XLOC_000230	-	u	q1:PIPI.230	1	242
PIPI.231.1	PINUS_00000237	XLOC_000231	-	u	q1:PIPI.231	1	304
PIPI.232.1	PINUS_00000238	XLOC_000232	-	u	q1:PIPI.232	1	289
PIPI.233.1	PINUS_00000239	XLOC_000233	-	u	q1:PIPI.233	1	215
PIPI.234.1	PINUS_00000240	XLOC_000234	-	u	q1:PIPI.234	1	489
PIPI.235.1	PINUS_00000241	XLOC_000235	-	u	q1:PIPI.235	1	209
PIPI.236.1	PINUS_00000242	XLOC_000236	-	u	q1:PIPI.236	1	230
PIPI.237.1	PINUS_00000243	XLOC_000237	-	u	q1:PIPI.237	1	219
PIPI.238.1	PINUS_00000244	XLOC_000238	-	u	q1:PIPI.238	1	685
PIPI.239.1	PINUS_00000245	XLOC_000239	-	u	q1:PIPI.239	1	227
PIPI.240.1	PINUS_00000246	XLOC_000240	-	u	q1:PIPI.240	1	387
PIPI.241.1	PINUS_00000247	XLOC_000241	-	u	q1:PIPI.241	1	760
PIPI.242.1	PINUS_00000248	XLOC_000242	-	u	q1:PIPI.242	1	599
PIPI.243.1	PINUS_00000249	XLOC_000243	-	u	q1:PIPI.243	1	285
PIPI.244.1	PINUS_00000250	XLOC_000244	-	u	q1:PIPI.244	1	203
PIPI.245.1	PINUS_00000251	XLOC_000245	-	u	q1:PIPI.245	1	509
PIPI.246.1	PINUS_00000252	XLOC_000246	-	u	q1:PIPI.246	1	387
PIPI.247.1	PINUS_00000253	XLOC_000247	-	u	q1:PIPI.247	1	400
PIPI.248.1	PINUS_00000254	XLOC_000248	-	u	q1:PIPI.248	2	203
PIPI.249.1	PINUS_00000255	XLOC_000249	-	u	q1:PIPI.249	1	239
PIPI.250.1	PINUS_00000256	XLOC_000250	-	u	q1:PIPI.250	1	239
PIPI.251.1	PINUS_00000257	XLOC_000251	-	u	q1:PIPI.251	1	417
PIPI.252.1	PINUS_00000258	XLOC_000252	-	u	q1:PIPI.252	1	226
PIPI.253.1	PINUS_00000259	XLOC_000253	-	u	q1:PIPI.253	1	510
PIPI.254.1	PINUS_00000260	XLOC_000254	-	u	q1:PIPI.254	1	670
PIPI.255.1	PINUS_00000261	XLOC_000255	-	u	q1:PIPI.255	1	224
PIPI.256.1	PINUS_00000262	XLOC_000256	-	u	q1:PIPI.256	1	277
PIPI.257.1	PINUS_00000263	XLOC_000257	-	u	q1:PIPI.257	1	391
PIPI.258.1	PINUS_00000264	XLOC_000258	-	u	q1:PIPI.258	1	250
PIPI.259.1	PINUS_00000265	XLOC_000259	-	u	q1:PIPI.259	1	238
PIPI.260.1	PINUS_00000266	XLOC_000260	-	u	q1:PIPI.260	1	475
PIPI.261.1	PINUS_00000267	XLOC_000261	-	u	q1:PIPI.261	1	223
PIPI.262.1	PINUS_00000268	XLOC_000262	-	u	q1:PIPI.262	1	327
PIPI.263.1	PINUS_00000269	XLOC_000263	-	u	q1:PIPI.263	2	241
PIPI.264.1	PINUS_00000270	XLOC_000264	-	u	q1:PIPI.264	1	441
PIPI.265.1	PINUS_00000271	XLOC_000265	-	u	q1:PIPI.265	1	601
PIPI.266.1	PINUS_00000272	XLOC_000266	-	u	q1:PIPI.266	1	419
PIPI.267.1	PINUS_00000273	XLOC_000267	-	u	q1:PIPI.267	1	227
PIPI.268.1	PINUS_00000274	XLOC_000268	-	u	q1:PIPI.268	1	230
PIPI.269.1	PINUS_00000275	XLOC_000269	-	u	q1:PIPI.269	1	823
PIPI.270.1	PINUS_00000276	XLOC_000270	-	u	q1:PIPI.270	1	657
PIPI.271.1	PINUS_00000277	XLOC_000271	-	u	q1:PIPI.271	1	904
PIPI.272.1	PINUS_00000278	XLOC_000272	-	u	q1:PIPI.272	1	567
PIPI.273.1	PINUS_00000279	XLOC_000273	-	u	q1:PIPI.273	1	426
PIPI.274.1	PINUS_00000280	XLOC_000274	-	u	q1:PIPI.274	3	466
PIPI.275.1	PINUS_00000281	XLOC_000275	-	u	q1:PIPI.275	1	299
PIPI.276.1	PINUS_00000282	XLOC_000276	-	u	q1:PIPI.276	1	349
PIPI.277.1	PINUS_00000283	XLOC_000277	-	u	q1:PIPI.277	1	835
PIPI.278.1	PINUS_00000284	XLOC_000278	-	u	q1:PIPI.278	1	353
PIPI.279.1	PINUS_00000285	XLOC_000279	-	u	q1:PIPI.279	1	266
PIPI.280.1	PINUS_00000286	XLOC_000280	-	u	q1:PIPI.280	1	426
PIPI.281.1	PINUS_00000287	XLOC_000281	-	u	q1:PIPI.281	1	902
PIPI.282.1	PINUS_00000288	XLOC_000282	-	u	q1:PIPI.282	2	643
PIPI.283.1	PINUS_00000289	XLOC_000283	-	u	q1:PIPI.283	1	231
PIPI.284.1	PINUS_00000290	XLOC_000284	-	u	q1:PIPI.284	1	312
PIPI.285.1	PINUS_00000291	XLOC_000285	-	u	q1:PIPI.285	1	202
PIPI.286.1	PINUS_00000292	XLOC_000286	-	u	q1:PIPI.286	1	581
PIPI.287.1	PINUS_00000293	XLOC_000287	-	u	q1:PIPI.287	1	291
PIPI.288.1	PINUS_00000294	XLOC_000288	-	u	q1:PIPI.288	1	484
PIPI.289.1	PINUS_00000295	XLOC_000289	-	u	q1:PIPI.289	1	722
PIPI.290.1	PINUS_00000296	XLOC_000290	-	u	q1:PIPI.290	1	987
PIPI.291.1	PINUS_00000297	XLOC_000291	-	u	q1:PIPI.291	1	1254
PIPI.292.1	PINUS_00000298	XLOC_000292	-	u	q1:PIPI.292	1	401
PIPI.293.1	PINUS_00000299	XLOC_000293	-	u	q1:PIPI.293	1	363
PIPI.294.1	PINUS_00000300	XLOC_000294	-	u	q1:PIPI.294	1	237
PIPI.295.1	PINUS_00000301	XLOC_000295	-	u	q1:PIPI.295	1	254
PIPI.296.1	PINUS_00000302	XLOC_000296	-	u	q1:PIPI.296	1	935
PIPI.297.1	PINUS_00000303	XLOC_000297	-	u	q1:PIPI.297	1	231
PIPI.298.1	PINUS_00000304	XLOC_000298	-	u	q1:PIPI.298	1	421
PIPI.299.1	PINUS_00000305	XLOC_000299	-	u	q1:PIPI.299	1	201
PIPI.300.1	PINUS_00000306	XLOC_000300	-	u	q1:PIPI.300	1	523
PIPI.301.1	PINUS_00000307	XLOC_000301	-	u	q1:PIPI.301	1	371
PIPI.302.1	PINUS_00000308	XLOC_000302	-	u	q1:PIPI.302	1	312
PIPI.303.1	PINUS_00000309	XLOC_000303	-	u	q1:PIPI.303	1	282
PIPI.304.1	PINUS_00000310	XLOC_000304	-	u	q1:PIPI.304	1	369
PIPI.305.1	PINUS_00000311	XLOC_000305	-	u	q1:PIPI.305	1	524
PIPI.306.1	PINUS_00000312	XLOC_000306	-	u	q1:PIPI.306	3	536
PIPI.307.1	PINUS_00000313	XLOC_000307	-	u	q1:PIPI.307	1	264
PIPI.308.1	PINUS_00000314	XLOC_000308	-	u	q1:PIPI.308	1	415
PIPI.309.1	PINUS_00000315	XLOC_000309	-	u	q1:PIPI.309	1	495
PIPI.310.1	PINUS_00000316	XLOC_000310	-	u	q1:PIPI.310	1	263
PIPI.311.1	PINUS_00000317	XLOC_000311	-	u	q1:PIPI.311	1	684
PIPI.312.1	PINUS_00000318	XLOC_000312	-	u	q1:PIPI.312	1	944
PIPI.313.1	PINUS_00000319	XLOC_000313	-	u	q1:PIPI.313	1	917
PIPI.314.1	PINUS_00000320	XLOC_000314	-	u	q1:PIPI.314	1	1136
PIPI.315.1	PINUS_00000321	XLOC_000315	-	u	q1:PIPI.315	1	247
PIPI.316.1	PINUS_00000322	XLOC_000316	-	u	q1:PIPI.316	1	282
PIPI.317.1	PINUS_00000323	XLOC_000317	-	u	q1:PIPI.317	1	1231
PIPI.318.1	PINUS_00000324	XLOC_000318	-	u	q1:PIPI.318	1	426
PIPI.319.1	PINUS_00000325	XLOC_000319	-	u	q1:PIPI.319	3	578
PIPI.320.1	PINUS_00000326	XLOC_000320	-	u	q1:PIPI.320	1	392
PIPI.321.1	PINUS_00000327	XLOC_000321	-	u	q1:PIPI.321	2	626
PIPI.322.1	PINUS_00000328	XLOC_000322	-	u	q1:PIPI.322	1	334
PIPI.323.1	PINUS_00000329	XLOC_000323	-	u	q1:PIPI.323	1	1062
PIPI.324.1	PINUS_00000330	XLOC_000324	-	u	q1:PIPI.324	2	561
PIPI.325.1	PINUS_00000331	XLOC_000325	-	u	q1:PIPI.325	1	261
PIPI.326.1	PINUS_00000332	XLOC_000326	-	u	q1:PIPI.326	1	205
PIPI.327.1	PINUS_00000333	XLOC_000327	-	u	q1:PIPI.327	1	218
PIPI.328.1	PINUS_00000334	XLOC_000328	-	u	q1:PIPI.328	1	238
PIPI.329.1	PINUS_00000335	XLOC_000329	-	u	q1:PIPI.329	1	360
PIPI.330.1	PINUS_00000336	XLOC_000330	-	u	q1:PIPI.330	3	272
PIPI.331.1	PINUS_00000337	XLOC_000331	-	u	q1:PIPI.331	1	561
PIPI.332.1	PINUS_00000338	XLOC_000332	-	u	q1:PIPI.332	1	767
PIPI.333.1	PINUS_00000339	XLOC_000333	-	u	q1:PIPI.333	1	845
PIPI.334.1	PINUS_00000340	XLOC_000334	-	u	q1:PIPI.334	1	427
PIPI.335.1	PINUS_00000341	XLOC_000335	-	u	q1:PIPI.335	1	569
PIPI.336.1	PINUS_00000342	XLOC_000336	-	u	q1:PIPI.336	1	299
PIPI.337.1	PINUS_00000343	XLOC_000337	-	u	q1:PIPI.337	1	409
PIPI.338.1	PINUS_00000344	XLOC_000338	-	u	q1:PIPI.338	1	794
PIPI.339.1	PINUS_00000345	XLOC_000339	-	u	q1:PIPI.339	1	262
PIPI.340.1	PINUS_00000346	XLOC_000340	-	u	q1:PIPI.340	2	630
PIPI.341.1	PINUS_00000347	XLOC_000341	-	u	q1:PIPI.341	1	280
PIPI.342.1	PINUS_00000348	XLOC_000342	-	u	q1:PIPI.342	1	1145
PIPI.343.1	PINUS_00000349	XLOC_000343	-	u	q1:PIPI.343	1	407
PIPI.344.1	PINUS_00000350	XLOC_000344	-	u	q1:PIPI.344	1	202
PIPI.345.1	PINUS_00000351	XLOC_000345	-	u	q1:PIPI.345	1	230
PIPI.346.1	PINUS_00000352	XLOC_000346	-	u	q1:PIPI.346	1	200
PIPI.347.1	PINUS_00000353	XLOC_000347	-	u	q1:PIPI.347	1	538
PIPI.348.1	PINUS_00000354	XLOC_000348	-	u	q1:PIPI.348	1	715
PIPI.349.1	PINUS_00000355	XLOC_000349	-	u	q1:PIPI.349	1	530
PIPI.350.1	PINUS_00000356	XLOC_000350	-	u	q1:PIPI.350	1	223
PIPI.351.1	PINUS_00000357	XLOC_000351	-	u	q1:PIPI.351	1	380
PIPI.352.1	PINUS_00000358	XLOC_000352	-	u	q1:PIPI.352	2	238
PIPI.353.1	PINUS_00000359	XLOC_000353	-	u	q1:PIPI.353	1	436
PIPI.354.1	PINUS_00000360	XLOC_000354	-	u	q1:PIPI.354	3	448
PIPI.355.1	PINUS_00000361	XLOC_000355	-	u	q1:PIPI.355	1	1153
PIPI.356.1	PINUS_00000362	XLOC_000356	-	u	q1:PIPI.356	1	218
PIPI.357.1	PINUS_00000363	XLOC_000357	-	u	q1:PIPI.357	1	683
PIPI.358.1	PINUS_00000364	XLOC_000358	-	u	q1:PIPI.358	1	838
PIPI.359.1	PINUS_00000365	XLOC_000359	-	u	q1:PIPI.359	1	388
PIPI.360.1	PINUS_00000366	XLOC_000360	-	u	q1:PIPI.360	1	982
PIPI.361.1	PINUS_00000367	XLOC_000361	-	u	q1:PIPI.361	1	1392
PIPI.362.1	PINUS_00000368	XLOC_000362	-	u	q1:PIPI.362	1	334
PIPI.363.1	PINUS_00000369	XLOC_000363	-	u	q1:PIPI.363	1	892
PIPI.364.1	PINUS_00000370	XLOC_000364	-	u	q1:PIPI.364	1	1201
PIPI.365.1	PINUS_00000371	XLOC_000365	-	u	q1:PIPI.365	1	641
PIPI.366.1	PINUS_00000372	XLOC_000366	-	u	q1:PIPI.366	1	211
PIPI.367.1	PINUS_00000373	XLOC_000367	-	u	q1:PIPI.367	6	390
PIPI.368.1	PINUS_00000374	XLOC_000368	-	u	q1:PIPI.368	1	325
PIPI.369.1	PINUS_00000375	XLOC_000369	-	u	q1:PIPI.369	1	228
PIPI.370.1	PINUS_00000376	XLOC_000370	-	u	q1:PIPI.370	1	516
PIPI.371.1	PINUS_00000377	XLOC_000371	-	u	q1:PIPI.371	1	825
PIPI.372.1	PINUS_00000378	XLOC_000372	-	u	q1:PIPI.372	1	308
PIPI.373.1	PINUS_00000379	XLOC_000373	-	u	q1:PIPI.373	1	1141
PIPI.374.1	PINUS_00000380	XLOC_000374	-	u	q1:PIPI.374	1	326
PIPI.375.1	PINUS_00000381	XLOC_000375	-	u	q1:PIPI.375	1	902
PIPI.376.1	PINUS_00000382	XLOC_000376	-	u	q1:PIPI.376	1	211
PIPI.377.1	PINUS_00000383	XLOC_000377	-	u	q1:PIPI.377	1	329
PIPI.378.1	PINUS_00000384	XLOC_000378	-	u	q1:PIPI.378	1	215
PIPI.379.1	PINUS_00000385	XLOC_000379	-	u	q1:PIPI.379	1	451
PIPI.380.1	PINUS_00000386	XLOC_000380	-	u	q1:PIPI.380	1	254
PIPI.381.1	PINUS_00000387	XLOC_000381	-	u	q1:PIPI.381	1	836
PIPI.382.1	PINUS_00000388	XLOC_000382	-	u	q1:PIPI.382	1	211
PIPI.383.1	PINUS_00000389	XLOC_000383	-	u	q1:PIPI.383	1	1383
PIPI.384.1	PINUS_00000390	XLOC_000384	-	u	q1:PIPI.384	1	881
PIPI.385.1	PINUS_00000391	XLOC_000385	-	u	q1:PIPI.385	1	370
PIPI.386.1	PINUS_00000392	XLOC_000386	-	u	q1:PIPI.386	1	206
PIPI.387.1	PINUS_00000393	XLOC_000387	-	u	q1:PIPI.387	2	293
PIPI.388.1	PINUS_00000394	XLOC_000388	-	u	q1:PIPI.388	1	625
PIPI.389.1	PINUS_00000395	XLOC_000389	-	u	q1:PIPI.389	1	210
PIPI.390.1	PINUS_00000396	XLOC_000390	-	u	q1:PIPI.390	1	293
PIPI.391.1	PINUS_00000397	XLOC_000391	-	u	q1:PIPI.391	1	204
PIPI.392.1	PINUS_00000398	XLOC_000392	-	u	q1:PIPI.392	1	643
PIPI.393.1	PINUS_00000399	XLOC_000393	-	u	q1:PIPI.393	1	502
PIPI.394.1	PINUS_00000400	XLOC_000394	-	u	q1:PIPI.394	1	211
PIPI.395.1	PINUS_00000401	XLOC_000395	-	u	q1:PIPI.395	1	1429
PIPI.396.1	PINUS_00000402	XLOC_000396	-	u	q1:PIPI.396	2	291
PIPI.397.1	PINUS_00000403	XLOC_000397	-	u	q1:PIPI.397	1	363
PIPI.398.1	PINUS_00000404	XLOC_000398	-	u	q1:PIPI.398	1	625
PIPI.399.1	PINUS_00000405	XLOC_000399	-	u	q1:PIPI.399	1	252
PIPI.400.1	PINUS_00000406	XLOC_000400	-	u	q1:PIPI.400	1	825
PIPI.401.1	PINUS_00000407	XLOC_000401	-	u	q1:PIPI.401	1	413
PIPI.402.1	PINUS_00000408	XLOC_000402	-	u	q1:PIPI.402	1	396
PIPI.403.1	PINUS_00000409	XLOC_000403	-	u	q1:PIPI.403	1	258
PIPI.404.1	PINUS_00000410	XLOC_000404	-	u	q1:PIPI.404	1	713
PIPI.405.1	PINUS_00000411	XLOC_000405	-	u	q1:PIPI.405	1	203
PIPI.406.1	PINUS_00000412	XLOC_000406	-	u	q1:PIPI.406	1	278
PIPI.407.1	PINUS_00000413	XLOC_000407	-	u	q1:PIPI.407	1	1404
PIPI.408.1	PINUS_00000414	XLOC_000408	-	u	q1:PIPI.408	1	399
PIPI.409.1	PINUS_00000415	XLOC_000409	-	u	q1:PIPI.409	1	448
PIPI.410.1	PINUS_00000416	XLOC_000410	-	u	q1:PIPI.410	1	387
PIPI.411.1	PINUS_00000417	XLOC_000411	-	u	q1:PIPI.411	2	201
PIPI.412.1	PINUS_00000418	XLOC_000412	-	u	q1:PIPI.412	1	967
PIPI.413.1	PINUS_00000419	XLOC_000413	-	u	q1:PIPI.413	1	1241
PIPI.414.1	PINUS_00000420	XLOC_000414	-	u	q1:PIPI.414	1	662
PIPI.415.1	PINUS_00000421	XLOC_000415	-	u	q1:PIPI.415	1	412
PIPI.416.1	PINUS_00000422	XLOC_000416	-	u	q1:PIPI.416	1	272
PIPI.417.1	PINUS_00000423	XLOC_000417	-	u	q1:PIPI.417	1	202
PIPI.418.1	PINUS_00000424	XLOC_000418	-	u	q1:PIPI.418	1	423
PIPI.419.1	PINUS_00000425	XLOC_000419	-	u	q1:PIPI.419	1	292
PIPI.420.1	PINUS_00000426	XLOC_000420	-	u	q1:PIPI.420	1	241
PIPI.421.1	PINUS_00000427	XLOC_000421	-	u	q1:PIPI.421	2	356
PIPI.422.1	PINUS_00000428	XLOC_000422	-	u	q1:PIPI.422	1	220
PIPI.423.1	PINUS_00000429	XLOC_000423	-	u	q1:PIPI.423	2	349
PIPI.424.1	PINUS_00000430	XLOC_000424	-	u	q1:PIPI.424	1	203
PIPI.425.1	PINUS_00000431	XLOC_000425	-	u	q1:PIPI.425	1	872
PIPI.426.1	PINUS_00000432	XLOC_000426	-	u	q1:PIPI.426	1	1164
PIPI.427.1	PINUS_00000433	XLOC_000427	-	u	q1:PIPI.427	1	1190
PIPI.428.1	PINUS_00000434	XLOC_000428	-	u	q1:PIPI.428	1	569
PIPI.429.1	PINUS_00000435	XLOC_000429	-	u	q1:PIPI.429	1	528
PIPI.430.1	PINUS_00000436	XLOC_000430	-	u	q1:PIPI.430	1	565
PIPI.431.1	PINUS_00000437	XLOC_000431	-	u	q1:PIPI.431	1	399
PIPI.432.1	PINUS_00000438	XLOC_000432	-	u	q1:PIPI.432	1	469
PIPI.433.1	PINUS_00000439	XLOC_000433	-	u	q1:PIPI.433	1	215
PIPI.434.1	PINUS_00000440	XLOC_000434	-	u	q1:PIPI.434	1	243
PIPI.435.1	PINUS_00000441	XLOC_000435	-	u	q1:PIPI.435	1	209
PIPI.436.1	PINUS_00000442	XLOC_000436	-	u	q1:PIPI.436	1	370
PIPI.437.1	PINUS_00000443	XLOC_000437	-	u	q1:PIPI.437	1	1302
PIPI.438.1	PINUS_00000444	XLOC_000438	-	u	q1:PIPI.438	1	1346
PIPI.439.1	PINUS_00000445	XLOC_000439	-	u	q1:PIPI.439	1	590
PIPI.440.1	PINUS_00000446	XLOC_000440	-	u	q1:PIPI.440	1	895
PIPI.441.1	PINUS_00000447	XLOC_000441	-	u	q1:PIPI.441	1	404
PIPI.442.1	PINUS_00000448	XLOC_000442	-	u	q1:PIPI.442	1	232
PIPI.443.1	PINUS_00000449	XLOC_000443	-	u	q1:PIPI.443	2	742
PIPI.444.1	PINUS_00000450	XLOC_000444	-	u	q1:PIPI.444	1	508
PIPI.445.1	PINUS_00000451	XLOC_000445	-	u	q1:PIPI.445	1	217
PIPI.446.1	PINUS_00000452	XLOC_000446	-	u	q1:PIPI.446	1	291
PIPI.447.1	PINUS_00000453	XLOC_000447	-	u	q1:PIPI.447	1	420
PIPI.448.1	PINUS_00000454	XLOC_000448	-	u	q1:PIPI.448	1	262
PIPI.449.1	PINUS_00000455	XLOC_000449	-	u	q1:PIPI.449	1	374
PIPI.450.1	PINUS_00000456	XLOC_000450	-	u	q1:PIPI.450	1	451
PIPI.451.1	PINUS_00000457	XLOC_000451	-	u	q1:PIPI.451	1	514
PIPI.452.1	PINUS_00000458	XLOC_000452	-	u	q1:PIPI.452	1	211
PIPI.453.1	PINUS_00000459	XLOC_000453	-	u	q1:PIPI.453	1	889
PIPI.454.1	PINUS_00000460	XLOC_000454	-	u	q1:PIPI.454	1	655
PIPI.455.1	PINUS_00000461	XLOC_000455	-	u	q1:PIPI.455	1	210
PIPI.456.1	PINUS_00000462	XLOC_000456	-	u	q1:PIPI.456	2	425
PIPI.457.1	PINUS_00000463	XLOC_000457	-	u	q1:PIPI.457	1	344
PIPI.458.1	PINUS_00000464	XLOC_000458	-	u	q1:PIPI.458	1	213
PIPI.459.1	PINUS_00000465	XLOC_000459	-	u	q1:PIPI.459	1	329
PIPI.460.1	PINUS_00000466	XLOC_000460	-	u	q1:PIPI.460	1	1230
PIPI.461.1	PINUS_00000467	XLOC_000461	-	u	q1:PIPI.461	1	609
PIPI.462.1	PINUS_00000468	XLOC_000462	-	u	q1:PIPI.462	1	892
PIPI.463.1	PINUS_00000469	XLOC_000463	-	u	q1:PIPI.463	1	213
PIPI.464.1	PINUS_00000470	XLOC_000464	-	u	q1:PIPI.464	1	281
PIPI.465.1	PINUS_00000471	XLOC_000465	-	u	q1:PIPI.465	1	1379
PIPI.466.1	PINUS_00000472	XLOC_000466	-	u	q1:PIPI.466	1	470
PIPI.467.1	PINUS_00000473	XLOC_000467	-	u	q1:PIPI.467	1	488
PIPI.468.1	PINUS_00000474	XLOC_000468	-	u	q1:PIPI.468	1	776
PIPI.469.1	PINUS_00000475	XLOC_000469	-	u	q1:PIPI.469	1	909
PIPI.470.1	PINUS_00000476	XLOC_000470	-	u	q1:PIPI.470	1	257
PIPI.471.1	PINUS_00000477	XLOC_000471	-	u	q1:PIPI.471	1	940
PIPI.472.1	PINUS_00000478	XLOC_000472	-	u	q1:PIPI.472	1	1063
PIPI.473.1	PINUS_00000479	XLOC_000473	-	u	q1:PIPI.473	1	333
PIPI.474.1	PINUS_00000480	XLOC_000474	-	u	q1:PIPI.474	1	967
PIPI.475.1	PINUS_00000481	XLOC_000475	-	u	q1:PIPI.475	1	361
PIPI.476.1	PINUS_00000482	XLOC_000476	-	u	q1:PIPI.476	1	202
PIPI.477.1	PINUS_00000483	XLOC_000477	-	u	q1:PIPI.477	2	212
PIPI.478.1	PINUS_00000484	XLOC_000478	-	u	q1:PIPI.478	1	383
PIPI.479.1	PINUS_00000485	XLOC_000479	-	u	q1:PIPI.479	1	1087
PIPI.480.1	PINUS_00000486	XLOC_000480	-	u	q1:PIPI.480	1	357
PIPI.481.1	PINUS_00000487	XLOC_000481	-	u	q1:PIPI.481	1	716
PIPI.482.1	PINUS_00000488	XLOC_000482	-	u	q1:PIPI.482	1	540
PIPI.483.1	PINUS_00000489	XLOC_000483	-	u	q1:PIPI.483	1	1083
PIPI.484.1	PINUS_00000490	XLOC_000484	-	u	q1:PIPI.484	1	744
PIPI.485.1	PINUS_00000491	XLOC_000485	-	u	q1:PIPI.485	2	367
PIPI.486.1	PINUS_00000492	XLOC_000486	-	u	q1:PIPI.486	2	1206
PIPI.487.1	PINUS_00000493	XLOC_000487	-	u	q1:PIPI.487	1	200
PIPI.488.1	PINUS_00000494	XLOC_000488	-	u	q1:PIPI.488	1	328
PIPI.489.1	PINUS_00000495	XLOC_000489	-	u	q1:PIPI.489	1	879
PIPI.490.1	PINUS_00000496	XLOC_000490	-	u	q1:PIPI.490	1	300
PIPI.491.1	PINUS_00000497	XLOC_000491	-	u	q1:PIPI.491	2	400
PIPI.492.1	PINUS_00000498	XLOC_000492	-	u	q1:PIPI.492	1	535
PIPI.493.1	PINUS_00000499	XLOC_000493	-	u	q1:PIPI.493	1	786
PIPI.494.1	PINUS_00000500	XLOC_000494	-	u	q1:PIPI.494	1	232
PIPI.495.1	PINUS_00000501	XLOC_000495	-	u	q1:PIPI.495	1	255
PIPI.496.1	PINUS_00000502	XLOC_000496	-	u	q1:PIPI.496	2	785
PIPI.497.1	PINUS_00000503	XLOC_000497	-	u	q1:PIPI.497	1	918
PIPI.498.1	PINUS_00000504	XLOC_000498	-	u	q1:PIPI.498	1	1593
PIPI.499.1	PINUS_00000505	XLOC_000499	-	u	q1:PIPI.499	1	574
PIPI.500.1	PINUS_00000506	XLOC_000500	-	u	q1:PIPI.500	1	1563
PIPI.501.1	PINUS_00000507	XLOC_000501	-	u	q1:PIPI.501	2	248
PIPI.502.1	PINUS_00000508	XLOC_000502	-	u	q1:PIPI.502	1	391
PIPI.503.1	PINUS_00000509	XLOC_000503	-	u	q1:PIPI.503	1	1297
PIPI.504.1	PINUS_00000510	XLOC_000504	-	u	q1:PIPI.504	1	257
PIPI.505.1	PINUS_00000511	XLOC_000505	-	u	q1:PIPI.505	2	466
PIPI.506.1	PINUS_00000512	XLOC_000506	-	u	q1:PIPI.506	1	1189
PIPI.507.1	PINUS_00000513	XLOC_000507	-	u	q1:PIPI.507	1	241
PIPI.508.1	PINUS_00000514	XLOC_000508	-	u	q1:PIPI.508	1	252
PIPI.509.1	PINUS_00000515	XLOC_000509	-	u	q1:PIPI.509	1	232
PIPI.510.1	PINUS_00000516	XLOC_000510	-	u	q1:PIPI.510	1	377
PIPI.511.1	PINUS_00000517	XLOC_000511	-	u	q1:PIPI.511	1	588
PIPI.512.1	PINUS_00000518	XLOC_000512	-	u	q1:PIPI.512	1	1423
PIPI.513.1	PINUS_00000519	XLOC_000513	-	u	q1:PIPI.513	1	209
PIPI.514.1	PINUS_00000520	XLOC_000514	-	u	q1:PIPI.514	1	677
PIPI.515.1	PINUS_00000521	XLOC_000515	-	u	q1:PIPI.515	1	1343
PIPI.516.1	PINUS_00000522	XLOC_000516	-	u	q1:PIPI.516	1	349
PIPI.517.1	PINUS_00000523	XLOC_000517	-	u	q1:PIPI.517	1	277
PIPI.518.1	PINUS_00000524	XLOC_000518	-	u	q1:PIPI.518	1	244
PIPI.519.1	PINUS_00000525	XLOC_000519	-	u	q1:PIPI.519	1	352
PIPI.520.1	PINUS_00000526	XLOC_000520	-	u	q1:PIPI.520	1	215
PIPI.521.1	PINUS_00000527	XLOC_000521	-	u	q1:PIPI.521	3	571
PIPI.522.1	PINUS_00000528	XLOC_000522	-	u	q1:PIPI.522	1	368
PIPI.523.1	PINUS_00000529	XLOC_000523	-	u	q1:PIPI.523	1	253
PIPI.524.1	PINUS_00000530	XLOC_000524	-	u	q1:PIPI.524	1	956
PIPI.525.1	PINUS_00000531	XLOC_000525	-	u	q1:PIPI.525	4	459
PIPI.526.1	PINUS_00000532	XLOC_000526	-	u	q1:PIPI.526	1	893
PIPI.527.1	PINUS_00000533	XLOC_000527	-	u	q1:PIPI.527	1	228
PIPI.528.1	PINUS_00000534	XLOC_000528	-	u	q1:PIPI.528	1	303
PIPI.529.1	PINUS_00000535	XLOC_000529	-	u	q1:PIPI.529	1	254
PIPI.530.1	PINUS_00000536	XLOC_000530	-	u	q1:PIPI.530	1	438
PIPI.531.1	PINUS_00000537	XLOC_000531	-	u	q1:PIPI.531	1	329
PIPI.532.1	PINUS_00000538	XLOC_000532	-	u	q1:PIPI.532	1	612
PIPI.533.1	PINUS_00000539	XLOC_000533	-	u	q1:PIPI.533	1	229
PIPI.534.1	PINUS_00000540	XLOC_000534	-	u	q1:PIPI.534	1	696
PIPI.535.1	PINUS_00000541	XLOC_000535	-	u	q1:PIPI.535	1	302
PIPI.536.1	PINUS_00000542	XLOC_000536	-	u	q1:PIPI.536	1	1066
PIPI.537.1	PINUS_00000543	XLOC_000537	-	u	q1:PIPI.537	1	296
PIPI.538.1	PINUS_00000544	XLOC_000538	-	u	q1:PIPI.538	1	628
PIPI.539.1	PINUS_00000545	XLOC_000539	-	u	q1:PIPI.539	1	649
PIPI.540.1	PINUS_00000546	XLOC_000540	-	u	q1:PIPI.540	1	1024
PIPI.541.1	PINUS_00000547	XLOC_000541	-	u	q1:PIPI.541	1	384
PIPI.542.1	PINUS_00000548	XLOC_000542	-	u	q1:PIPI.542	1	1570
PIPI.543.1	PINUS_00000549	XLOC_000543	-	u	q1:PIPI.543	1	260
PIPI.544.1	PINUS_00000550	XLOC_000544	-	u	q1:PIPI.544	1	1082
PIPI.545.1	PINUS_00000551	XLOC_000545	-	u	q1:PIPI.545	1	444
PIPI.546.1	PINUS_00000552	XLOC_000546	-	u	q1:PIPI.546	4	406
PIPI.547.1	PINUS_00000553	XLOC_000547	-	u	q1:PIPI.547	1	458
PIPI.548.1	PINUS_00000554	XLOC_000548	-	u	q1:PIPI.548	1	388
PIPI.549.1	PINUS_00000555	XLOC_000549	-	u	q1:PIPI.549	1	236
PIPI.550.1	PINUS_00000556	XLOC_000550	-	u	q1:PIPI.550	1	1366
PIPI.551.1	PINUS_00000557	XLOC_000551	-	u	q1:PIPI.551	1	224
PIPI.552.1	PINUS_00000558	XLOC_000552	-	u	q1:PIPI.552	1	440
PIPI.553.1	PINUS_00000559	XLOC_000553	-	u	q1:PIPI.553	1	1573
PIPI.554.1	PINUS_00000560	XLOC_000554	-	u	q1:PIPI.554	1	1200
PIPI.555.1	PINUS_00000561	XLOC_000555	-	u	q1:PIPI.555	1	1373
PIPI.556.1	PINUS_00000562	XLOC_000556	-	u	q1:PIPI.556	1	671
PIPI.557.1	PINUS_00000563	XLOC_000557	-	u	q1:PIPI.557	1	354
PIPI.558.1	PINUS_00000564	XLOC_000558	-	u	q1:PIPI.558	1	484
PIPI.559.1	PINUS_00000565	XLOC_000559	-	u	q1:PIPI.559	1	213
PIPI.560.1	PINUS_00000566	XLOC_000560	-	u	q1:PIPI.560	1	244
PIPI.561.1	PINUS_00000567	XLOC_000561	-	u	q1:PIPI.561	1	403
PIPI.562.1	PINUS_00000568	XLOC_000562	-	u	q1:PIPI.562	1	504
PIPI.563.1	PINUS_00000569	XLOC_000563	-	u	q1:PIPI.563	1	722
PIPI.564.1	PINUS_00000570	XLOC_000564	-	u	q1:PIPI.564	1	921
PIPI.565.1	PINUS_00000571	XLOC_000565	-	u	q1:PIPI.565	1	403
PIPI.566.1	PINUS_00000572	XLOC_000566	-	u	q1:PIPI.566	1	1292
PIPI.567.1	PINUS_00000573	XLOC_000567	-	u	q1:PIPI.567	1	1545
PIPI.568.1	PINUS_00000574	XLOC_000568	-	u	q1:PIPI.568	1	633
PIPI.569.1	PINUS_00000575	XLOC_000569	-	u	q1:PIPI.569	1	242
PIPI.570.1	PINUS_00000576	XLOC_000570	-	u	q1:PIPI.570	1	273
PIPI.571.1	PINUS_00000577	XLOC_000571	-	u	q1:PIPI.571	1	200
PIPI.572.1	PINUS_00000578	XLOC_000572	-	u	q1:PIPI.572	1	958
PIPI.573.1	PINUS_00000579	XLOC_000573	-	u	q1:PIPI.573	1	511
PIPI.574.1	PINUS_00000580	XLOC_000574	-	u	q1:PIPI.574	1	1427
PIPI.575.1	PINUS_00000581	XLOC_000575	-	u	q1:PIPI.575	2	389
PIPI.576.1	PINUS_00000582	XLOC_000576	-	u	q1:PIPI.576	1	507
PIPI.577.1	PINUS_00000583	XLOC_000577	-	u	q1:PIPI.577	1	247
PIPI.578.1	PINUS_00000584	XLOC_000578	-	u	q1:PIPI.578	1	435
PIPI.579.1	PINUS_00000585	XLOC_000579	-	u	q1:PIPI.579	1	502
PIPI.580.1	PINUS_00000586	XLOC_000580	-	u	q1:PIPI.580	1	1556
PIPI.581.1	PINUS_00000587	XLOC_000581	-	u	q1:PIPI.581	1	289
PIPI.582.1	PINUS_00000588	XLOC_000582	-	u	q1:PIPI.582	1	318
PIPI.583.1	PINUS_00000589	XLOC_000583	-	u	q1:PIPI.583	1	363
PIPI.584.1	PINUS_00000590	XLOC_000584	-	u	q1:PIPI.584	1	328
PIPI.585.1	PINUS_00000591	XLOC_000585	-	u	q1:PIPI.585	2	368
PIPI.586.1	PINUS_00000592	XLOC_000586	-	u	q1:PIPI.586	1	232
PIPI.587.1	PINUS_00000593	XLOC_000587	-	u	q1:PIPI.587	1	208
PIPI.588.1	PINUS_00000594	XLOC_000588	-	u	q1:PIPI.588	1	260
PIPI.589.1	PINUS_00000595	XLOC_000589	-	u	q1:PIPI.589	1	1113
PIPI.590.1	PINUS_00000596	XLOC_000590	-	u	q1:PIPI.590	1	931
PIPI.591.1	PINUS_00000597	XLOC_000591	-	u	q1:PIPI.591	1	225
PIPI.592.1	PINUS_00000598	XLOC_000592	-	u	q1:PIPI.592	1	524
PIPI.593.1	PINUS_00000599	XLOC_000593	-	u	q1:PIPI.593	1	528
PIPI.594.1	PINUS_00000600	XLOC_000594	-	u	q1:PIPI.594	1	238
PIPI.595.1	PINUS_00000601	XLOC_000595	-	u	q1:PIPI.595	1	980
PIPI.596.1	PINUS_00000602	XLOC_000596	-	u	q1:PIPI.596	1	249
PIPI.597.1	PINUS_00000603	XLOC_000597	-	u	q1:PIPI.597	1	232
PIPI.598.1	PINUS_00000604	XLOC_000598	-	u	q1:PIPI.598	1	859
PIPI.599.1	PINUS_00000605	XLOC_000599	-	u	q1:PIPI.599	1	482
PIPI.600.1	PINUS_00000606	XLOC_000600	-	u	q1:PIPI.600	1	985
PIPI.601.1	PINUS_00000607	XLOC_000601	-	u	q1:PIPI.601	1	275
PIPI.602.1	PINUS_00000608	XLOC_000602	-	u	q1:PIPI.602	1	639
PIPI.603.1	PINUS_00000609	XLOC_000603	-	u	q1:PIPI.603	1	470
PIPI.604.1	PINUS_00000610	XLOC_000604	-	u	q1:PIPI.604	1	366
PIPI.605.1	PINUS_00000611	XLOC_000605	-	u	q1:PIPI.605	1	323
PIPI.606.1	PINUS_00000612	XLOC_000606	-	u	q1:PIPI.606	1	1159
PIPI.607.1	PINUS_00000613	XLOC_000607	-	u	q1:PIPI.607	1	298
PIPI.608.1	PINUS_00000614	XLOC_000608	-	u	q1:PIPI.608	1	267
PIPI.609.1	PINUS_00000615	XLOC_000609	-	u	q1:PIPI.609	1	618
PIPI.610.1	PINUS_00000616	XLOC_000610	-	u	q1:PIPI.610	1	592
PIPI.611.1	PINUS_00000617	XLOC_000611	-	u	q1:PIPI.611	1	660
PIPI.612.1	PINUS_00000618	XLOC_000612	-	u	q1:PIPI.612	1	452
PIPI.613.1	PINUS_00000619	XLOC_000613	-	u	q1:PIPI.613	1	302
PIPI.614.1	PINUS_00000620	XLOC_000614	-	u	q1:PIPI.614	1	1754
PIPI.615.1	PINUS_00000621	XLOC_000615	-	u	q1:PIPI.615	1	915
PIPI.616.1	PINUS_00000622	XLOC_000616	-	u	q1:PIPI.616	1	1227
PIPI.617.1	PINUS_00000623	XLOC_000617	-	u	q1:PIPI.617	1	303
PIPI.618.1	PINUS_00000624	XLOC_000618	-	u	q1:PIPI.618	2	223
PIPI.619.1	PINUS_00000625	XLOC_000619	-	u	q1:PIPI.619	1	640
PIPI.620.1	PINUS_00000626	XLOC_000620	-	u	q1:PIPI.620	1	498
PIPI.621.1	PINUS_00000627	XLOC_000621	-	u	q1:PIPI.621	1	878
PIPI.622.1	PINUS_00000628	XLOC_000622	-	u	q1:PIPI.622	1	391
PIPI.623.1	PINUS_00000629	XLOC_000623	-	u	q1:PIPI.623	1	606
PIPI.624.1	PINUS_00000630	XLOC_000624	-	u	q1:PIPI.624	1	242
PIPI.625.1	PINUS_00000631	XLOC_000625	-	u	q1:PIPI.625	1	979
PIPI.626.1	PINUS_00000632	XLOC_000626	-	u	q1:PIPI.626	1	444
PIPI.627.1	PINUS_00000633	XLOC_000627	-	u	q1:PIPI.627	1	363
PIPI.628.1	PINUS_00000634	XLOC_000628	-	u	q1:PIPI.628	1	1014
PIPI.629.1	PINUS_00000635	XLOC_000629	-	u	q1:PIPI.629	1	333
PIPI.630.1	PINUS_00000636	XLOC_000630	-	u	q1:PIPI.630	1	478
PIPI.631.1	PINUS_00000637	XLOC_000631	-	u	q1:PIPI.631	1	443
PIPI.632.1	PINUS_00000638	XLOC_000632	-	u	q1:PIPI.632	1	457
PIPI.633.1	PINUS_00000639	XLOC_000633	-	u	q1:PIPI.633	1	233
PIPI.634.1	PINUS_00000640	XLOC_000634	-	u	q1:PIPI.634	1	822
PIPI.635.1	PINUS_00000641	XLOC_000635	-	u	q1:PIPI.635	1	269
PIPI.636.1	PINUS_00000642	XLOC_000636	-	u	q1:PIPI.636	1	327
PIPI.637.1	PINUS_00000643	XLOC_000637	-	u	q1:PIPI.637	1	301
PIPI.638.1	PINUS_00000644	XLOC_000638	-	u	q1:PIPI.638	1	383
PIPI.639.1	PINUS_00000645	XLOC_000639	-	u	q1:PIPI.639	2	364
PIPI.640.1	PINUS_00000646	XLOC_000640	-	u	q1:PIPI.640	1	533
PIPI.641.1	PINUS_00000647	XLOC_000641	-	u	q1:PIPI.641	1	275
PIPI.642.1	PINUS_00000648	XLOC_000642	-	u	q1:PIPI.642	1	792
PIPI.643.1	PINUS_00000649	XLOC_000643	-	u	q1:PIPI.643	1	879
PIPI.644.1	PINUS_00000650	XLOC_000644	-	u	q1:PIPI.644	1	346
PIPI.645.1	PINUS_00000651	XLOC_000645	-	u	q1:PIPI.645	2	372
PIPI.646.1	PINUS_00000652	XLOC_000646	-	u	q1:PIPI.646	2	1035
PIPI.647.1	PINUS_00000653	XLOC_000647	-	u	q1:PIPI.647	2	228
PIPI.648.1	PINUS_00000654	XLOC_000648	-	u	q1:PIPI.648	1	392
PIPI.649.1	PINUS_00000655	XLOC_000649	-	u	q1:PIPI.649	1	301
PIPI.650.1	PINUS_00000656	XLOC_000650	-	u	q1:PIPI.650	1	216
PIPI.651.1	PINUS_00000657	XLOC_000651	-	u	q1:PIPI.651	1	397
PIPI.652.1	PINUS_00000658	XLOC_000652	-	u	q1:PIPI.652	1	666
PIPI.653.1	PINUS_00000659	XLOC_000653	-	u	q1:PIPI.653	1	387
PIPI.654.1	PINUS_00000660	XLOC_000654	-	u	q1:PIPI.654	1	209
PIPI.655.1	PINUS_00000661	XLOC_000655	-	u	q1:PIPI.655	1	493
PIPI.656.1	PINUS_00000662	XLOC_000656	-	u	q1:PIPI.656	1	1326
PIPI.657.1	PINUS_00000663	XLOC_000657	-	u	q1:PIPI.657	2	648
PIPI.658.1	PINUS_00000664	XLOC_000658	-	u	q1:PIPI.658	1	441
PIPI.659.1	PINUS_00000665	XLOC_000659	-	u	q1:PIPI.659	1	347
PIPI.660.1	PINUS_00000666	XLOC_000660	-	u	q1:PIPI.660	1	234
PIPI.661.1	PINUS_00000667	XLOC_000661	-	u	q1:PIPI.661	1	323
PIPI.662.1	PINUS_00000668	XLOC_000662	-	u	q1:PIPI.662	1	220
PIPI.663.1	PINUS_00000669	XLOC_000663	-	u	q1:PIPI.663	2	461
PIPI.664.1	PINUS_00000670	XLOC_000664	-	u	q1:PIPI.664	2	540
PIPI.665.1	PINUS_00000671	XLOC_000665	-	u	q1:PIPI.665	1	1133
PIPI.666.1	PINUS_00000672	XLOC_000666	-	u	q1:PIPI.666	1	1311
PIPI.667.1	PINUS_00000673	XLOC_000667	-	u	q1:PIPI.667	1	223
PIPI.668.1	PINUS_00000674	XLOC_000668	-	u	q1:PIPI.668	1	237
PIPI.669.1	PINUS_00000675	XLOC_000669	-	u	q1:PIPI.669	1	239
PIPI.670.1	PINUS_00000676	XLOC_000670	-	u	q1:PIPI.670	1	223
PIPI.671.1	PINUS_00000677	XLOC_000671	-	u	q1:PIPI.671	2	704
PIPI.672.1	PINUS_00000678	XLOC_000672	-	u	q1:PIPI.672	1	1301
PIPI.673.1	PINUS_00000679	XLOC_000673	-	u	q1:PIPI.673	1	1341
PIPI.674.1	PINUS_00000680	XLOC_000674	-	u	q1:PIPI.674	1	272
PIPI.674.2	PINUS_00000681	XLOC_000674	-	u	q1:PIPI.674	2	236
PIPI.675.1	PINUS_00000682	XLOC_000675	-	u	q1:PIPI.675	2	266
PIPI.676.1	PINUS_00000683	XLOC_000676	-	u	q1:PIPI.676	1	207
PIPI.677.1	PINUS_00000684	XLOC_000677	-	u	q1:PIPI.677	1	275
PIPI.678.1	PINUS_00000685	XLOC_000678	-	u	q1:PIPI.678	1	375
PIPI.679.1	PINUS_00000686	XLOC_000679	-	u	q1:PIPI.679	1	245
PIPI.680.1	PINUS_00000687	XLOC_000680	-	u	q1:PIPI.680	2	265
PIPI.681.1	PINUS_00000688	XLOC_000681	-	u	q1:PIPI.681	1	1307
PIPI.682.1	PINUS_00000689	XLOC_000682	-	u	q1:PIPI.682	1	417
PIPI.683.1	PINUS_00000690	XLOC_000683	-	u	q1:PIPI.683	1	205
PIPI.684.1	PINUS_00000691	XLOC_000684	-	u	q1:PIPI.684	1	476
PIPI.685.1	PINUS_00000692	XLOC_000685	-	u	q1:PIPI.685	2	522
PIPI.686.1	PINUS_00000693	XLOC_000686	-	u	q1:PIPI.686	2	1223
PIPI.687.1	PINUS_00000694	XLOC_000687	-	u	q1:PIPI.687	2	393
PIPI.688.1	PINUS_00000695	XLOC_000688	-	u	q1:PIPI.688	1	321
PIPI.689.1	PINUS_00000696	XLOC_000689	-	u	q1:PIPI.689	1	387
PIPI.690.1	PINUS_00000697	XLOC_000690	-	u	q1:PIPI.690	1	1127
PIPI.691.1	PINUS_00000698	XLOC_000691	-	u	q1:PIPI.691	1	554
PIPI.692.1	PINUS_00000699	XLOC_000692	-	u	q1:PIPI.692	1	934
PIPI.693.1	PINUS_00000700	XLOC_000693	-	u	q1:PIPI.693	1	238
PIPI.694.1	PINUS_00000701	XLOC_000694	-	u	q1:PIPI.694	1	1554
PIPI.695.1	PINUS_00000702	XLOC_000695	-	u	q1:PIPI.695	1	250
PIPI.696.1	PINUS_00000703	XLOC_000696	-	u	q1:PIPI.696	1	311
PIPI.697.1	PINUS_00000704	XLOC_000697	-	u	q1:PIPI.697	1	238
PIPI.698.1	PINUS_00000705	XLOC_000698	-	u	q1:PIPI.698	1	220
PIPI.699.1	PINUS_00000706	XLOC_000699	-	u	q1:PIPI.699	1	250
PIPI.700.1	PINUS_00000707	XLOC_000700	-	u	q1:PIPI.700	1	221
PIPI.701.1	PINUS_00000708	XLOC_000701	-	u	q1:PIPI.701	1	561
PIPI.702.1	PINUS_00000709	XLOC_000702	-	u	q1:PIPI.702	1	1184
PIPI.703.1	PINUS_00000710	XLOC_000703	-	u	q1:PIPI.703	1	222
PIPI.704.1	PINUS_00000711	XLOC_000704	-	u	q1:PIPI.704	1	246
PIPI.705.1	PINUS_00000712	XLOC_000705	-	u	q1:PIPI.705	3	710
PIPI.706.1	PINUS_00000713	XLOC_000706	-	u	q1:PIPI.706	1	999
PIPI.707.1	PINUS_00000714	XLOC_000707	-	u	q1:PIPI.707	1	609
PIPI.708.1	PINUS_00000715	XLOC_000708	-	u	q1:PIPI.708	1	808
PIPI.709.1	PINUS_00000716	XLOC_000709	-	u	q1:PIPI.709	1	369
PIPI.710.1	PINUS_00000717	XLOC_000710	-	u	q1:PIPI.710	1	907
PIPI.711.1	PINUS_00000718	XLOC_000711	-	u	q1:PIPI.711	1	1629
PIPI.712.1	PINUS_00000719	XLOC_000712	-	u	q1:PIPI.712	1	285
PIPI.713.1	PINUS_00000720	XLOC_000713	-	u	q1:PIPI.713	1	344
PIPI.714.1	PINUS_00000721	XLOC_000714	-	u	q1:PIPI.714	1	208
PIPI.715.1	PINUS_00000722	XLOC_000715	-	u	q1:PIPI.715	1	237
PIPI.716.1	PINUS_00000723	XLOC_000716	-	u	q1:PIPI.716	1	475
PIPI.717.1	PINUS_00000724	XLOC_000717	-	u	q1:PIPI.717	2	427
PIPI.718.1	PINUS_00000725	XLOC_000718	-	u	q1:PIPI.718	1	271
PIPI.719.1	PINUS_00000726	XLOC_000719	-	u	q1:PIPI.719	1	256
PIPI.720.1	PINUS_00000727	XLOC_000720	-	u	q1:PIPI.720	2	258
PIPI.721.1	PINUS_00000728	XLOC_000721	-	u	q1:PIPI.721	1	508
PIPI.722.1	PINUS_00000729	XLOC_000722	-	u	q1:PIPI.722	1	282
PIPI.723.1	PINUS_00000730	XLOC_000723	-	u	q1:PIPI.723	1	341
PIPI.724.1	PINUS_00000731	XLOC_000724	-	u	q1:PIPI.724	1	227
PIPI.725.1	PINUS_00000732	XLOC_000725	-	u	q1:PIPI.725	1	238
PIPI.726.1	PINUS_00000733	XLOC_000726	-	u	q1:PIPI.726	1	361
PIPI.727.1	PINUS_00000734	XLOC_000727	-	u	q1:PIPI.727	1	366
PIPI.728.1	PINUS_00000735	XLOC_000728	-	u	q1:PIPI.728	1	1004
PIPI.729.1	PINUS_00000736	XLOC_000729	-	u	q1:PIPI.729	1	216
PIPI.730.1	PINUS_00000737	XLOC_000730	-	u	q1:PIPI.730	2	255
PIPI.731.1	PINUS_00000738	XLOC_000731	-	u	q1:PIPI.731	1	235
PIPI.732.1	PINUS_00000739	XLOC_000732	-	u	q1:PIPI.732	1	367
PIPI.733.1	PINUS_00000740	XLOC_000733	-	u	q1:PIPI.733	1	244
PIPI.734.1	PINUS_00000741	XLOC_000734	-	u	q1:PIPI.734	1	750
PIPI.735.1	PINUS_00000742	XLOC_000735	-	u	q1:PIPI.735	1	483
PIPI.736.1	PINUS_00000743	XLOC_000736	-	u	q1:PIPI.736	1	773
PIPI.737.1	PINUS_00000744	XLOC_000737	-	u	q1:PIPI.737	1	1485
PIPI.738.1	PINUS_00000745	XLOC_000738	-	u	q1:PIPI.738	1	245
PIPI.739.1	PINUS_00000746	XLOC_000739	-	u	q1:PIPI.739	2	284
PIPI.740.1	PINUS_00000747	XLOC_000740	-	u	q1:PIPI.740	2	377
PIPI.741.1	PINUS_00000748	XLOC_000741	-	u	q1:PIPI.741	1	1713
PIPI.742.1	PINUS_00000749	XLOC_000742	-	u	q1:PIPI.742	1	225
PIPI.743.1	PINUS_00000750	XLOC_000743	-	u	q1:PIPI.743	3	430
PIPI.744.1	PINUS_00000751	XLOC_000744	-	u	q1:PIPI.744	2	496
PIPI.745.1	PINUS_00000752	XLOC_000745	-	u	q1:PIPI.745	1	403
PIPI.746.1	PINUS_00000753	XLOC_000746	-	u	q1:PIPI.746	1	264
PIPI.747.1	PINUS_00000754	XLOC_000747	-	u	q1:PIPI.747	1	204
PIPI.748.1	PINUS_00000755	XLOC_000748	-	u	q1:PIPI.748	1	645
PIPI.749.1	PINUS_00000756	XLOC_000749	-	u	q1:PIPI.749	1	820
PIPI.750.1	PINUS_00000757	XLOC_000750	-	u	q1:PIPI.750	1	388
PIPI.751.1	PINUS_00000758	XLOC_000751	-	u	q1:PIPI.751	2	295
PIPI.752.1	PINUS_00000759	XLOC_000752	-	u	q1:PIPI.752	1	1063
PIPI.753.1	PINUS_00000760	XLOC_000753	-	u	q1:PIPI.753	1	1954
PIPI.754.1	PINUS_00000761	XLOC_000754	-	u	q1:PIPI.754	1	380
PIPI.755.1	PINUS_00000762	XLOC_000755	-	u	q1:PIPI.755	1	306
PIPI.756.1	PINUS_00000763	XLOC_000756	-	u	q1:PIPI.756	1	1206
PIPI.757.1	PINUS_00000764	XLOC_000757	-	u	q1:PIPI.757	1	216
PIPI.758.1	PINUS_00000765	XLOC_000758	-	u	q1:PIPI.758	1	389
PIPI.759.1	PINUS_00000766	XLOC_000759	-	u	q1:PIPI.759	1	334
PIPI.760.1	PINUS_00000767	XLOC_000760	-	u	q1:PIPI.760	1	300
PIPI.761.1	PINUS_00000768	XLOC_000761	-	u	q1:PIPI.761	1	279
PIPI.762.1	PINUS_00000769	XLOC_000762	-	u	q1:PIPI.762	1	231
PIPI.763.1	PINUS_00000770	XLOC_000763	-	u	q1:PIPI.763	1	288
PIPI.764.1	PINUS_00000771	XLOC_000764	-	u	q1:PIPI.764	1	455
PIPI.765.1	PINUS_00000772	XLOC_000765	-	u	q1:PIPI.765	1	349
PIPI.766.1	PINUS_00000773	XLOC_000766	-	u	q1:PIPI.766	1	560
PIPI.767.1	PINUS_00000774	XLOC_000767	-	u	q1:PIPI.767	1	359
PIPI.768.1	PINUS_00000775	XLOC_000768	-	u	q1:PIPI.768	1	1978
PIPI.769.1	PINUS_00000776	XLOC_000769	-	u	q1:PIPI.769	1	731
PIPI.770.1	PINUS_00000777	XLOC_000770	-	u	q1:PIPI.770	1	429
PIPI.771.1	PINUS_00000778	XLOC_000771	-	u	q1:PIPI.771	1	850
PIPI.772.1	PINUS_00000779	XLOC_000772	-	u	q1:PIPI.772	1	338
PIPI.773.1	PINUS_00000780	XLOC_000773	-	u	q1:PIPI.773	2	316
PIPI.774.1	PINUS_00000781	XLOC_000774	-	u	q1:PIPI.774	1	1104
PIPI.775.1	PINUS_00000782	XLOC_000775	-	u	q1:PIPI.775	1	272
PIPI.776.1	PINUS_00000783	XLOC_000776	-	u	q1:PIPI.776	1	1056
PIPI.777.1	PINUS_00000784	XLOC_000777	-	u	q1:PIPI.777	2	243
PIPI.778.1	PINUS_00000785	XLOC_000778	-	u	q1:PIPI.778	1	797
PIPI.779.1	PINUS_00000786	XLOC_000779	-	u	q1:PIPI.779	1	1214
PIPI.780.1	PINUS_00000787	XLOC_000780	-	u	q1:PIPI.780	2	351
PIPI.781.1	PINUS_00000788	XLOC_000781	-	u	q1:PIPI.781	1	224
PIPI.782.1	PINUS_00000789	XLOC_000782	-	u	q1:PIPI.782	1	1038
PIPI.783.1	PINUS_00000790	XLOC_000783	-	u	q1:PIPI.783	1	621
PIPI.785.1	PINUS_00000791	XLOC_000784	-	u	q1:PIPI.785	2	927
PIPI.784.1	PINUS_00000792	XLOC_000785	-	u	q1:PIPI.784	2	695
PIPI.786.1	PINUS_00000793	XLOC_000786	-	u	q1:PIPI.786	2	354
PIPI.787.1	PINUS_00000794	XLOC_000787	-	u	q1:PIPI.787	1	308
PIPI.788.1	PINUS_00000795	XLOC_000788	-	u	q1:PIPI.788	1	343
PIPI.789.1	PINUS_00000796	XLOC_000789	-	u	q1:PIPI.789	1	1906
PIPI.790.1	PINUS_00000797	XLOC_000790	-	u	q1:PIPI.790	1	1505
PIPI.791.1	PINUS_00000798	XLOC_000791	-	u	q1:PIPI.791	3	874
PIPI.792.1	PINUS_00000799	XLOC_000792	-	u	q1:PIPI.792	1	260
PIPI.793.1	PINUS_00000800	XLOC_000793	-	u	q1:PIPI.793	1	211
PIPI.794.1	PINUS_00000801	XLOC_000794	-	u	q1:PIPI.794	1	730
PIPI.795.1	PINUS_00000802	XLOC_000795	-	u	q1:PIPI.795	1	1709
PIPI.796.1	PINUS_00000803	XLOC_000796	-	u	q1:PIPI.796	1	265
PIPI.797.1	PINUS_00000804	XLOC_000797	-	u	q1:PIPI.797	1	330
PIPI.798.1	PINUS_00000805	XLOC_000798	-	u	q1:PIPI.798	1	244
PIPI.799.1	PINUS_00000806	XLOC_000799	-	u	q1:PIPI.799	1	813
PIPI.800.1	PINUS_00000807	XLOC_000800	-	u	q1:PIPI.800	1	891
PIPI.801.1	PINUS_00000808	XLOC_000801	-	u	q1:PIPI.801	1	420
PIPI.802.1	PINUS_00000809	XLOC_000802	-	u	q1:PIPI.802	1	306
PIPI.803.1	PINUS_00000810	XLOC_000803	-	u	q1:PIPI.803	1	1457
PIPI.804.1	PINUS_00000811	XLOC_000804	-	u	q1:PIPI.804	1	783
PIPI.805.1	PINUS_00000812	XLOC_000805	-	u	q1:PIPI.805	1	236
PIPI.806.1	PINUS_00000813	XLOC_000806	-	u	q1:PIPI.806	1	294
PIPI.807.1	PINUS_00000814	XLOC_000807	-	u	q1:PIPI.807	1	855
PIPI.808.1	PINUS_00000815	XLOC_000808	-	u	q1:PIPI.808	1	271
PIPI.809.1	PINUS_00000816	XLOC_000809	-	u	q1:PIPI.809	1	495
PIPI.810.1	PINUS_00000817	XLOC_000810	-	u	q1:PIPI.810	1	289
PIPI.811.1	PINUS_00000818	XLOC_000811	-	u	q1:PIPI.811	1	760
PIPI.812.1	PINUS_00000819	XLOC_000812	-	u	q1:PIPI.812	1	267
PIPI.813.1	PINUS_00000820	XLOC_000813	-	u	q1:PIPI.813	1	222
PIPI.814.1	PINUS_00000821	XLOC_000814	-	u	q1:PIPI.814	1	214
PIPI.815.1	PINUS_00000822	XLOC_000815	-	u	q1:PIPI.815	1	212
PIPI.816.1	PINUS_00000823	XLOC_000816	-	u	q1:PIPI.816	1	997
PIPI.817.1	PINUS_00000824	XLOC_000817	-	u	q1:PIPI.817	1	1797
PIPI.818.1	PINUS_00000825	XLOC_000818	-	u	q1:PIPI.818	3	239
PIPI.819.1	PINUS_00000826	XLOC_000819	-	u	q1:PIPI.819	1	297
PIPI.820.1	PINUS_00000827	XLOC_000820	-	u	q1:PIPI.820	1	1822
PIPI.821.1	PINUS_00000828	XLOC_000821	-	u	q1:PIPI.821	1	641
PIPI.822.1	PINUS_00000829	XLOC_000822	-	u	q1:PIPI.822	1	348
PIPI.823.1	PINUS_00000830	XLOC_000823	-	u	q1:PIPI.823	1	214
PIPI.824.1	PINUS_00000831	XLOC_000824	-	u	q1:PIPI.824	1	1658
PIPI.825.1	PINUS_00000832	XLOC_000825	-	u	q1:PIPI.825	1	384
PIPI.826.1	PINUS_00000833	XLOC_000826	-	u	q1:PIPI.826	2	244
PIPI.827.1	PINUS_00000834	XLOC_000827	-	u	q1:PIPI.827	1	1244
PIPI.828.1	PINUS_00000835	XLOC_000828	-	u	q1:PIPI.828	1	221
PIPI.829.1	PINUS_00000836	XLOC_000829	-	u	q1:PIPI.829	1	246
PIPI.830.1	PINUS_00000837	XLOC_000830	-	u	q1:PIPI.830	1	273
PIPI.831.1	PINUS_00000838	XLOC_000831	-	u	q1:PIPI.831	1	352
PIPI.832.1	PINUS_00000839	XLOC_000832	-	u	q1:PIPI.832	1	547
PIPI.833.1	PINUS_00000840	XLOC_000833	-	u	q1:PIPI.833	1	708
PIPI.834.1	PINUS_00000841	XLOC_000834	-	u	q1:PIPI.834	1	221
PIPI.835.1	PINUS_00000842	XLOC_000835	-	u	q1:PIPI.835	2	214
PIPI.835.2	PINUS_00000843	XLOC_000835	-	u	q1:PIPI.835	2	210
PIPI.835.3	PINUS_00000844	XLOC_000835	-	u	q1:PIPI.835	3	267
PIPI.836.1	PINUS_00000845	XLOC_000836	-	u	q1:PIPI.836	5	732
PIPI.837.1	PINUS_00000846	XLOC_000837	-	u	q1:PIPI.837	3	458
PIPI.838.1	PINUS_00000847	XLOC_000838	-	u	q1:PIPI.838	2	493
PIPI.839.1	PINUS_00000848	XLOC_000839	-	u	q1:PIPI.839	1	1297
PIPI.840.1	PINUS_00000849	XLOC_000840	-	u	q1:PIPI.840	1	229
PIPI.841.1	PINUS_00000850	XLOC_000841	-	u	q1:PIPI.841	1	1863
PIPI.842.1	PINUS_00000851	XLOC_000842	-	u	q1:PIPI.842	1	1019
PIPI.843.1	PINUS_00000852	XLOC_000843	-	u	q1:PIPI.843	1	715
PIPI.844.1	PINUS_00000853	XLOC_000844	-	u	q1:PIPI.844	1	1372
PIPI.845.1	PINUS_00000854	XLOC_000845	-	u	q1:PIPI.845	2	715
PIPI.846.1	PINUS_00000855	XLOC_000846	-	u	q1:PIPI.846	1	1446
PIPI.847.1	PINUS_00000856	XLOC_000847	-	u	q1:PIPI.847	1	249
PIPI.848.1	PINUS_00000857	XLOC_000848	-	u	q1:PIPI.848	1	704
PIPI.849.1	PINUS_00000858	XLOC_000849	-	u	q1:PIPI.849	1	535
PIPI.850.1	PINUS_00000859	XLOC_000850	-	u	q1:PIPI.850	1	242
PIPI.851.1	PINUS_00000860	XLOC_000851	-	u	q1:PIPI.851	1	709
PIPI.852.1	PINUS_00000861	XLOC_000852	-	u	q1:PIPI.852	2	573
PIPI.853.1	PINUS_00000862	XLOC_000853	-	u	q1:PIPI.853	1	306
PIPI.854.1	PINUS_00000863	XLOC_000854	-	u	q1:PIPI.854	1	1063
PIPI.855.1	PINUS_00000864	XLOC_000855	-	u	q1:PIPI.855	1	341
PIPI.856.1	PINUS_00000865	XLOC_000856	-	u	q1:PIPI.856	1	530
PIPI.857.1	PINUS_00000866	XLOC_000857	-	u	q1:PIPI.857	2	244
PIPI.858.1	PINUS_00000867	XLOC_000858	-	u	q1:PIPI.858	1	593
PIPI.859.1	PINUS_00000868	XLOC_000859	-	u	q1:PIPI.859	1	860
PIPI.860.1	PINUS_00000869	XLOC_000860	-	u	q1:PIPI.860	2	446
PIPI.861.1	PINUS_00000870	XLOC_000861	-	u	q1:PIPI.861	1	373
PIPI.862.1	PINUS_00000871	XLOC_000862	-	u	q1:PIPI.862	1	404
PIPI.863.1	PINUS_00000872	XLOC_000863	-	u	q1:PIPI.863	1	304
PIPI.864.1	PINUS_00000873	XLOC_000864	-	u	q1:PIPI.864	1	1173
PIPI.865.1	PINUS_00000874	XLOC_000865	-	u	q1:PIPI.865	1	321
PIPI.866.1	PINUS_00000875	XLOC_000866	-	u	q1:PIPI.866	2	294
PIPI.867.1	PINUS_00000876	XLOC_000867	-	u	q1:PIPI.867	1	730
PIPI.868.1	PINUS_00000877	XLOC_000868	-	u	q1:PIPI.868	1	337
PIPI.869.1	PINUS_00000878	XLOC_000869	-	u	q1:PIPI.869	1	372
PIPI.870.1	PINUS_00000879	XLOC_000870	-	u	q1:PIPI.870	1	230
PIPI.871.1	PINUS_00000880	XLOC_000871	-	u	q1:PIPI.871	2	619
PIPI.872.1	PINUS_00000881	XLOC_000872	-	u	q1:PIPI.872	1	230
PIPI.873.1	PINUS_00000882	XLOC_000873	-	u	q1:PIPI.873	1	1063
PIPI.874.1	PINUS_00000883	XLOC_000874	-	u	q1:PIPI.874	1	539
PIPI.875.1	PINUS_00000884	XLOC_000875	-	u	q1:PIPI.875	1	591
PIPI.876.1	PINUS_00000885	XLOC_000876	-	u	q1:PIPI.876	1	360
PIPI.877.1	PINUS_00000886	XLOC_000877	-	u	q1:PIPI.877	1	394
PIPI.878.1	PINUS_00000887	XLOC_000878	-	u	q1:PIPI.878	1	591
PIPI.879.1	PINUS_00000888	XLOC_000879	-	u	q1:PIPI.879	1	483
PIPI.880.1	PINUS_00000889	XLOC_000880	-	u	q1:PIPI.880	1	350
PIPI.881.1	PINUS_00000890	XLOC_000881	-	u	q1:PIPI.881	1	332
PIPI.882.1	PINUS_00000891	XLOC_000882	-	u	q1:PIPI.882	2	658
PIPI.883.1	PINUS_00000892	XLOC_000883	-	u	q1:PIPI.883	1	305
PIPI.884.1	PINUS_00000893	XLOC_000884	-	u	q1:PIPI.884	2	579
PIPI.885.1	PINUS_00000894	XLOC_000885	-	u	q1:PIPI.885	3	352
PIPI.886.1	PINUS_00000895	XLOC_000886	-	u	q1:PIPI.886	2	414
PIPI.887.1	PINUS_00000896	XLOC_000887	-	u	q1:PIPI.887	3	378
PIPI.888.1	PINUS_00000897	XLOC_000888	-	u	q1:PIPI.888	1	753
PIPI.889.1	PINUS_00000898	XLOC_000889	-	u	q1:PIPI.889	1	1126
PIPI.890.1	PINUS_00000899	XLOC_000890	-	u	q1:PIPI.890	1	516
PIPI.891.1	PINUS_00000900	XLOC_000891	-	u	q1:PIPI.891	1	787
PIPI.892.1	PINUS_00000901	XLOC_000892	-	u	q1:PIPI.892	1	1604
PIPI.893.1	PINUS_00000902	XLOC_000893	-	u	q1:PIPI.893	1	204
PIPI.894.1	PINUS_00000903	XLOC_000894	-	u	q1:PIPI.894	1	627
PIPI.895.1	PINUS_00000904	XLOC_000895	-	u	q1:PIPI.895	1	1579
PIPI.896.1	PINUS_00000905	XLOC_000896	-	u	q1:PIPI.896	2	279
PIPI.897.1	PINUS_00000906	XLOC_000897	-	u	q1:PIPI.897	1	268
PIPI.898.1	PINUS_00000907	XLOC_000898	-	u	q1:PIPI.898	1	462
PIPI.899.1	PINUS_00000908	XLOC_000899	-	u	q1:PIPI.899	1	1080
PIPI.900.1	PINUS_00000909	XLOC_000900	-	u	q1:PIPI.900	3	380
PIPI.901.1	PINUS_00000910	XLOC_000901	-	u	q1:PIPI.901	1	1518
PIPI.902.1	PINUS_00000911	XLOC_000902	-	u	q1:PIPI.902	1	286
PIPI.903.1	PINUS_00000912	XLOC_000903	-	u	q1:PIPI.903	1	252
PIPI.904.1	PINUS_00000913	XLOC_000904	-	u	q1:PIPI.904	1	354
PIPI.905.1	PINUS_00000914	XLOC_000905	-	u	q1:PIPI.905	1	1580
PIPI.906.1	PINUS_00000915	XLOC_000906	-	u	q1:PIPI.906	1	291
PIPI.907.1	PINUS_00000916	XLOC_000907	-	u	q1:PIPI.907	1	297
PIPI.908.1	PINUS_00000917	XLOC_000908	-	u	q1:PIPI.908	1	1370
PIPI.909.1	PINUS_00000918	XLOC_000909	-	u	q1:PIPI.909	4	584
PIPI.910.1	PINUS_00000919	XLOC_000910	-	u	q1:PIPI.910	1	1210
PIPI.911.1	PINUS_00000920	XLOC_000911	-	u	q1:PIPI.911	1	328
PIPI.912.1	PINUS_00000921	XLOC_000912	-	u	q1:PIPI.912	1	273
PIPI.913.1	PINUS_00000922	XLOC_000913	-	u	q1:PIPI.913	2	297
PIPI.914.1	PINUS_00000923	XLOC_000914	-	u	q1:PIPI.914	1	230
PIPI.915.1	PINUS_00000924	XLOC_000915	-	u	q1:PIPI.915	1	1862
PIPI.916.1	PINUS_00000925	XLOC_000916	-	u	q1:PIPI.916	3	1235
PIPI.917.1	PINUS_00000926	XLOC_000917	-	u	q1:PIPI.917	1	344
PIPI.918.1	PINUS_00000927	XLOC_000918	-	u	q1:PIPI.918	1	247
PIPI.919.1	PINUS_00000928	XLOC_000919	-	u	q1:PIPI.919	1	567
PIPI.920.1	PINUS_00000929	XLOC_000920	-	u	q1:PIPI.920	1	420
PIPI.920.2	PINUS_00000930	XLOC_000920	-	u	q1:PIPI.920	2	290
PIPI.921.1	PINUS_00000931	XLOC_000921	-	u	q1:PIPI.921	1	1415
PIPI.922.1	PINUS_00000932	XLOC_000922	-	u	q1:PIPI.922	1	233
PIPI.923.1	PINUS_00000933	XLOC_000923	-	u	q1:PIPI.923	1	346
PIPI.924.1	PINUS_00000934	XLOC_000924	-	u	q1:PIPI.924	1	503
PIPI.925.1	PINUS_00000935	XLOC_000925	-	u	q1:PIPI.925	1	237
PIPI.926.1	PINUS_00000936	XLOC_000926	-	u	q1:PIPI.926	2	316
PIPI.926.2	PINUS_00000937	XLOC_000926	-	u	q1:PIPI.926	2	338
PIPI.927.1	PINUS_00000938	XLOC_000927	-	u	q1:PIPI.927	1	1470
PIPI.928.1	PINUS_00000939	XLOC_000928	-	u	q1:PIPI.928	1	987
PIPI.929.1	PINUS_00000940	XLOC_000929	-	u	q1:PIPI.929	1	288
PIPI.930.1	PINUS_00000941	XLOC_000930	-	u	q1:PIPI.930	1	1199
PIPI.931.1	PINUS_00000942	XLOC_000931	-	u	q1:PIPI.931	1	654
PIPI.932.1	PINUS_00000943	XLOC_000932	-	u	q1:PIPI.932	1	713
PIPI.933.1	PINUS_00000944	XLOC_000933	-	u	q1:PIPI.933	1	338
PIPI.934.1	PINUS_00000945	XLOC_000934	-	u	q1:PIPI.934	1	1387
PIPI.935.1	PINUS_00000946	XLOC_000935	-	u	q1:PIPI.935	1	1474
PIPI.936.1	PINUS_00000947	XLOC_000936	-	u	q1:PIPI.936	2	228
PIPI.937.1	PINUS_00000948	XLOC_000937	-	u	q1:PIPI.937	1	368
PIPI.938.1	PINUS_00000949	XLOC_000938	-	u	q1:PIPI.938	1	213
PIPI.939.1	PINUS_00000950	XLOC_000939	-	u	q1:PIPI.939	1	228
PIPI.940.1	PINUS_00000951	XLOC_000940	-	u	q1:PIPI.940	1	402
PIPI.941.1	PINUS_00000952	XLOC_000941	-	u	q1:PIPI.941	1	537
PIPI.942.1	PINUS_00000953	XLOC_000942	-	u	q1:PIPI.942	2	545
PIPI.943.1	PINUS_00000954	XLOC_000943	-	u	q1:PIPI.943	1	446
PIPI.944.1	PINUS_00000955	XLOC_000944	-	u	q1:PIPI.944	1	365
PIPI.945.1	PINUS_00000956	XLOC_000945	-	u	q1:PIPI.945	1	496
PIPI.946.1	PINUS_00000957	XLOC_000946	-	u	q1:PIPI.946	1	336
PIPI.947.1	PINUS_00000958	XLOC_000947	-	u	q1:PIPI.947	1	858
PIPI.948.1	PINUS_00000959	XLOC_000948	-	u	q1:PIPI.948	1	263
PIPI.949.1	PINUS_00000960	XLOC_000949	-	u	q1:PIPI.949	1	650
PIPI.950.1	PINUS_00000961	XLOC_000950	-	u	q1:PIPI.950	2	481
PIPI.950.2	PINUS_00000962	XLOC_000950	-	u	q1:PIPI.950	3	398
PIPI.951.1	PINUS_00000963	XLOC_000951	-	u	q1:PIPI.951	1	266
PIPI.952.1	PINUS_00000964	XLOC_000952	-	u	q1:PIPI.952	1	252
PIPI.953.1	PINUS_00000965	XLOC_000953	-	u	q1:PIPI.953	1	620
PIPI.954.1	PINUS_00000966	XLOC_000954	-	u	q1:PIPI.954	1	461
PIPI.955.1	PINUS_00000967	XLOC_000955	-	u	q1:PIPI.955	1	394
PIPI.956.1	PINUS_00000968	XLOC_000956	-	u	q1:PIPI.956	1	381
PIPI.957.1	PINUS_00000969	XLOC_000957	-	u	q1:PIPI.957	2	250
PIPI.958.1	PINUS_00000970	XLOC_000958	-	u	q1:PIPI.958	1	251
PIPI.959.1	PINUS_00000971	XLOC_000959	-	u	q1:PIPI.959	1	252
PIPI.960.1	PINUS_00000972	XLOC_000960	-	u	q1:PIPI.960	2	502
PIPI.961.1	PINUS_00000973	XLOC_000961	-	u	q1:PIPI.961	1	245
PIPI.962.1	PINUS_00000974	XLOC_000962	-	u	q1:PIPI.962	1	353
PIPI.963.1	PINUS_00000975	XLOC_000963	-	u	q1:PIPI.963	1	239
PIPI.964.1	PINUS_00000976	XLOC_000964	-	u	q1:PIPI.964	1	237
PIPI.965.1	PINUS_00000977	XLOC_000965	-	u	q1:PIPI.965	1	217
PIPI.966.1	PINUS_00000978	XLOC_000966	-	u	q1:PIPI.966	1	1070
PIPI.967.1	PINUS_00000979	XLOC_000967	-	u	q1:PIPI.967	1	233
PIPI.968.1	PINUS_00000980	XLOC_000968	-	u	q1:PIPI.968	1	712
PIPI.969.1	PINUS_00000981	XLOC_000969	-	u	q1:PIPI.969	1	494
PIPI.970.1	PINUS_00000982	XLOC_000970	-	u	q1:PIPI.970	1	1004
PIPI.971.1	PINUS_00000983	XLOC_000971	-	u	q1:PIPI.971	1	623
PIPI.972.1	PINUS_00000984	XLOC_000972	-	u	q1:PIPI.972	1	334
PIPI.973.1	PINUS_00000985	XLOC_000973	-	u	q1:PIPI.973	1	221
PIPI.974.1	PINUS_00000986	XLOC_000974	-	u	q1:PIPI.974	1	561
PIPI.975.1	PINUS_00000987	XLOC_000975	-	u	q1:PIPI.975	1	1200
PIPI.976.1	PINUS_00000988	XLOC_000976	-	u	q1:PIPI.976	2	667
PIPI.977.1	PINUS_00000989	XLOC_000977	-	u	q1:PIPI.977	2	348
PIPI.978.1	PINUS_00000990	XLOC_000978	-	u	q1:PIPI.978	1	837
PIPI.979.1	PINUS_00000991	XLOC_000979	-	u	q1:PIPI.979	1	1299
PIPI.980.1	PINUS_00000992	XLOC_000980	-	u	q1:PIPI.980	1	1219
PIPI.981.1	PINUS_00000993	XLOC_000981	-	u	q1:PIPI.981	1	444
PIPI.982.1	PINUS_00000994	XLOC_000982	-	u	q1:PIPI.982	1	349
PIPI.983.1	PINUS_00000995	XLOC_000983	-	u	q1:PIPI.983	1	267
PIPI.984.1	PINUS_00000996	XLOC_000984	-	u	q1:PIPI.984	1	275
PIPI.985.1	PINUS_00000997	XLOC_000985	-	u	q1:PIPI.985	1	480
PIPI.986.1	PINUS_00000998	XLOC_000986	-	u	q1:PIPI.986	1	1802
PIPI.987.1	PINUS_00000999	XLOC_000987	-	u	q1:PIPI.987	4	1156
PIPI.988.1	PINUS_00001000	XLOC_000988	-	u	q1:PIPI.988	1	235
PIPI.989.1	PINUS_00001001	XLOC_000989	-	u	q1:PIPI.989	1	521
PIPI.990.1	PINUS_00001002	XLOC_000990	-	u	q1:PIPI.990	1	537
PIPI.991.1	PINUS_00001003	XLOC_000991	-	u	q1:PIPI.991	1	416
PIPI.992.1	PINUS_00001004	XLOC_000992	-	u	q1:PIPI.992	1	283
PIPI.993.1	PINUS_00001005	XLOC_000993	-	u	q1:PIPI.993	1	738
PIPI.994.1	PINUS_00001006	XLOC_000994	-	u	q1:PIPI.994	1	1595
PIPI.995.1	PINUS_00001007	XLOC_000995	-	u	q1:PIPI.995	1	219
PIPI.996.1	PINUS_00001008	XLOC_000996	-	u	q1:PIPI.996	1	713
PIPI.997.1	PINUS_00001009	XLOC_000997	-	u	q1:PIPI.997	1	234
PIPI.998.1	PINUS_00001010	XLOC_000998	-	u	q1:PIPI.998	1	209
PIPI.999.1	PINUS_00001011	XLOC_000999	-	u	q1:PIPI.999	1	255
PIPI.1000.1	PINUS_00001012	XLOC_001000	-	u	q1:PIPI.1000	3	255
PIPI.1001.1	PINUS_00001013	XLOC_001001	-	u	q1:PIPI.1001	1	226
PIPI.1002.1	PINUS_00001014	XLOC_001002	-	u	q1:PIPI.1002	1	343
PIPI.1003.1	PINUS_00001015	XLOC_001003	-	u	q1:PIPI.1003	2	269
PIPI.1004.1	PINUS_00001016	XLOC_001004	-	u	q1:PIPI.1004	1	370
PIPI.1005.1	PINUS_00001017	XLOC_001005	-	u	q1:PIPI.1005	1	1106
PIPI.1006.1	PINUS_00001018	XLOC_001006	-	u	q1:PIPI.1006	1	250
PIPI.1007.1	PINUS_00001019	XLOC_001007	-	u	q1:PIPI.1007	1	230
PIPI.1008.1	PINUS_00001020	XLOC_001008	-	u	q1:PIPI.1008	1	454
PIPI.1009.1	PINUS_00001021	XLOC_001009	-	u	q1:PIPI.1009	1	232
PIPI.1010.1	PINUS_00001022	XLOC_001010	-	u	q1:PIPI.1010	1	1096
PIPI.1011.1	PINUS_00001023	XLOC_001011	-	u	q1:PIPI.1011	1	1771
PIPI.1012.1	PINUS_00001024	XLOC_001012	-	u	q1:PIPI.1012	1	202
PIPI.1013.1	PINUS_00001025	XLOC_001013	-	u	q1:PIPI.1013	1	749
PIPI.1014.1	PINUS_00001026	XLOC_001014	-	u	q1:PIPI.1014	1	366
PIPI.1015.1	PINUS_00001027	XLOC_001015	-	u	q1:PIPI.1015	1	362
PIPI.1016.1	PINUS_00001028	XLOC_001016	-	u	q1:PIPI.1016	1	206
PIPI.1017.1	PINUS_00001029	XLOC_001017	-	u	q1:PIPI.1017	1	225
PIPI.1018.1	PINUS_00001030	XLOC_001018	-	u	q1:PIPI.1018	1	369
PIPI.1019.1	PINUS_00001031	XLOC_001019	-	u	q1:PIPI.1019	1	514
PIPI.1020.1	PINUS_00001032	XLOC_001020	-	u	q1:PIPI.1020	2	212
PIPI.1021.1	PINUS_00001033	XLOC_001021	-	u	q1:PIPI.1021	1	213
PIPI.1022.1	PINUS_00001034	XLOC_001022	-	u	q1:PIPI.1022	1	262
PIPI.1023.1	PINUS_00001035	XLOC_001023	-	u	q1:PIPI.1023	1	372
PIPI.1024.1	PINUS_00001036	XLOC_001024	-	u	q1:PIPI.1024	1	251
PIPI.1025.1	PINUS_00001037	XLOC_001025	-	u	q1:PIPI.1025	1	225
PIPI.1026.1	PINUS_00001038	XLOC_001026	-	u	q1:PIPI.1026	1	350
PIPI.1027.1	PINUS_00001039	XLOC_001027	-	u	q1:PIPI.1027	1	570
PIPI.1028.1	PINUS_00001040	XLOC_001028	-	u	q1:PIPI.1028	1	251
PIPI.1029.1	PINUS_00001041	XLOC_001029	-	u	q1:PIPI.1029	2	297
PIPI.1030.1	PINUS_00001042	XLOC_001030	-	u	q1:PIPI.1030	1	2086
PIPI.1031.1	PINUS_00001043	XLOC_001031	-	u	q1:PIPI.1031	3	981
PIPI.1032.1	PINUS_00001044	XLOC_001032	-	u	q1:PIPI.1032	1	422
PIPI.1033.1	PINUS_00001045	XLOC_001033	-	u	q1:PIPI.1033	1	2232
PIPI.1034.1	PINUS_00001046	XLOC_001034	-	u	q1:PIPI.1034	1	256
PIPI.1035.1	PINUS_00001047	XLOC_001035	-	u	q1:PIPI.1035	1	324
PIPI.1036.1	PINUS_00001048	XLOC_001036	-	u	q1:PIPI.1036	2	450
PIPI.1037.1	PINUS_00001049	XLOC_001037	-	u	q1:PIPI.1037	1	317
PIPI.1038.1	PINUS_00001050	XLOC_001038	-	u	q1:PIPI.1038	1	395
PIPI.1039.1	PINUS_00001051	XLOC_001039	-	u	q1:PIPI.1039	2	399
PIPI.1040.1	PINUS_00001052	XLOC_001040	-	u	q1:PIPI.1040	1	1796
PIPI.1041.1	PINUS_00001053	XLOC_001041	-	u	q1:PIPI.1041	1	214
PIPI.1042.1	PINUS_00001054	XLOC_001042	-	u	q1:PIPI.1042	1	369
PIPI.1043.1	PINUS_00001055	XLOC_001043	-	u	q1:PIPI.1043	1	271
PIPI.1044.1	PINUS_00001056	XLOC_001044	-	u	q1:PIPI.1044	4	1251
PIPI.1045.1	PINUS_00001057	XLOC_001045	-	u	q1:PIPI.1045	1	231
PIPI.1046.1	PINUS_00001058	XLOC_001046	-	u	q1:PIPI.1046	1	854
PIPI.1047.1	PINUS_00001059	XLOC_001047	-	u	q1:PIPI.1047	1	525
PIPI.1048.1	PINUS_00001060	XLOC_001048	-	u	q1:PIPI.1048	1	308
PIPI.1049.1	PINUS_00001061	XLOC_001049	-	u	q1:PIPI.1049	1	699
PIPI.1050.1	PINUS_00001062	XLOC_001050	-	u	q1:PIPI.1050	1	474
PIPI.1051.1	PINUS_00001063	XLOC_001051	-	u	q1:PIPI.1051	1	681
PIPI.1052.1	PINUS_00001064	XLOC_001052	-	u	q1:PIPI.1052	4	1119
PIPI.1053.1	PINUS_00001065	XLOC_001053	-	u	q1:PIPI.1053	1	574
PIPI.1054.1	PINUS_00001066	XLOC_001054	-	u	q1:PIPI.1054	1	219
PIPI.1055.1	PINUS_00001067	XLOC_001055	-	u	q1:PIPI.1055	1	1686
PIPI.1056.1	PINUS_00001068	XLOC_001056	-	u	q1:PIPI.1056	1	329
PIPI.1057.1	PINUS_00001069	XLOC_001057	-	u	q1:PIPI.1057	1	209
PIPI.1058.1	PINUS_00001070	XLOC_001058	-	u	q1:PIPI.1058	1	254
PIPI.1059.1	PINUS_00001071	XLOC_001059	-	u	q1:PIPI.1059	2	415
PIPI.1060.1	PINUS_00001072	XLOC_001060	-	u	q1:PIPI.1060	1	603
PIPI.1061.1	PINUS_00001073	XLOC_001061	-	u	q1:PIPI.1061	1	408
PIPI.1062.1	PINUS_00001074	XLOC_001062	-	u	q1:PIPI.1062	2	292
PIPI.1063.1	PINUS_00001075	XLOC_001063	-	u	q1:PIPI.1063	1	338
PIPI.1064.1	PINUS_00001076	XLOC_001064	-	u	q1:PIPI.1064	2	236
PIPI.1065.1	PINUS_00001077	XLOC_001065	-	u	q1:PIPI.1065	1	1635
PIPI.1066.1	PINUS_00001078	XLOC_001066	-	u	q1:PIPI.1066	2	303
PIPI.1067.1	PINUS_00001079	XLOC_001067	-	u	q1:PIPI.1067	2	806
PIPI.1068.1	PINUS_00001080	XLOC_001068	-	u	q1:PIPI.1068	1	241
PIPI.1069.1	PINUS_00001081	XLOC_001069	-	u	q1:PIPI.1069	1	1209
PIPI.1070.1	PINUS_00001082	XLOC_001070	-	u	q1:PIPI.1070	1	482
PIPI.1071.1	PINUS_00001083	XLOC_001071	-	u	q1:PIPI.1071	1	271
PIPI.1072.1	PINUS_00001084	XLOC_001072	-	u	q1:PIPI.1072	3	384
PIPI.1073.1	PINUS_00001085	XLOC_001073	-	u	q1:PIPI.1073	1	712
PIPI.1074.1	PINUS_00001086	XLOC_001074	-	u	q1:PIPI.1074	1	434
PIPI.1075.1	PINUS_00001087	XLOC_001075	-	u	q1:PIPI.1075	1	357
PIPI.1076.1	PINUS_00001088	XLOC_001076	-	u	q1:PIPI.1076	1	506
PIPI.1077.1	PINUS_00001089	XLOC_001077	-	u	q1:PIPI.1077	1	210
PIPI.1078.1	PINUS_00001090	XLOC_001078	-	u	q1:PIPI.1078	1	656
PIPI.1079.1	PINUS_00001091	XLOC_001079	-	u	q1:PIPI.1079	1	250
PIPI.1080.1	PINUS_00001092	XLOC_001080	-	u	q1:PIPI.1080	1	1662
PIPI.1081.1	PINUS_00001093	XLOC_001081	-	u	q1:PIPI.1081	1	404
PIPI.1082.1	PINUS_00001094	XLOC_001082	-	u	q1:PIPI.1082	1	380
PIPI.1083.1	PINUS_00001095	XLOC_001083	-	u	q1:PIPI.1083	1	307
PIPI.1084.1	PINUS_00001096	XLOC_001084	-	u	q1:PIPI.1084	1	544
PIPI.1085.1	PINUS_00001097	XLOC_001085	-	u	q1:PIPI.1085	1	220
PIPI.1086.1	PINUS_00001098	XLOC_001086	-	u	q1:PIPI.1086	1	249
PIPI.1087.1	PINUS_00001099	XLOC_001087	-	u	q1:PIPI.1087	1	386
PIPI.1088.1	PINUS_00001100	XLOC_001088	-	u	q1:PIPI.1088	1	405
PIPI.1089.1	PINUS_00001101	XLOC_001089	-	u	q1:PIPI.1089	1	395
PIPI.1089.2	PINUS_00001102	XLOC_001089	-	u	q1:PIPI.1089	2	272
PIPI.1090.1	PINUS_00001103	XLOC_001090	-	u	q1:PIPI.1090	3	640
PIPI.1091.1	PINUS_00001104	XLOC_001091	-	u	q1:PIPI.1091	1	503
PIPI.1092.1	PINUS_00001105	XLOC_001092	-	u	q1:PIPI.1092	3	746
PIPI.1093.1	PINUS_00001106	XLOC_001093	-	u	q1:PIPI.1093	1	318
PIPI.1094.1	PINUS_00001107	XLOC_001094	-	u	q1:PIPI.1094	1	212
PIPI.1095.1	PINUS_00001108	XLOC_001095	-	u	q1:PIPI.1095	1	391
PIPI.1096.1	PINUS_00001109	XLOC_001096	-	u	q1:PIPI.1096	2	292
PIPI.1097.1	PINUS_00001110	XLOC_001097	-	u	q1:PIPI.1097	1	203
PIPI.1098.1	PINUS_00001111	XLOC_001098	-	u	q1:PIPI.1098	1	242
PIPI.1099.1	PINUS_00001112	XLOC_001099	-	u	q1:PIPI.1099	1	348
PIPI.1100.1	PINUS_00001113	XLOC_001100	-	u	q1:PIPI.1100	1	482
PIPI.1101.1	PINUS_00001114	XLOC_001101	-	u	q1:PIPI.1101	1	513
PIPI.1102.1	PINUS_00001115	XLOC_001102	-	u	q1:PIPI.1102	1	1072
PIPI.1103.1	PINUS_00001116	XLOC_001103	-	u	q1:PIPI.1103	2	421
PIPI.1104.1	PINUS_00001117	XLOC_001104	-	u	q1:PIPI.1104	1	1728
PIPI.1104.2	PINUS_00001118	XLOC_001104	-	u	q1:PIPI.1104	2	1655
PIPI.1105.1	PINUS_00001119	XLOC_001105	-	u	q1:PIPI.1105	1	622
PIPI.1106.1	PINUS_00001120	XLOC_001106	-	u	q1:PIPI.1106	1	402
PIPI.1107.1	PINUS_00001121	XLOC_001107	-	u	q1:PIPI.1107	1	535
PIPI.1108.1	PINUS_00001122	XLOC_001108	-	u	q1:PIPI.1108	1	451
PIPI.1109.1	PINUS_00001123	XLOC_001109	-	u	q1:PIPI.1109	1	517
PIPI.1110.1	PINUS_00001124	XLOC_001110	-	u	q1:PIPI.1110	1	244
PIPI.1111.1	PINUS_00001125	XLOC_001111	-	u	q1:PIPI.1111	1	226
PIPI.1112.1	PINUS_00001126	XLOC_001112	-	u	q1:PIPI.1112	1	571
PIPI.1113.1	PINUS_00001127	XLOC_001113	-	u	q1:PIPI.1113	1	1396
PIPI.1114.1	PINUS_00001128	XLOC_001114	-	u	q1:PIPI.1114	1	1209
PIPI.1115.1	PINUS_00001129	XLOC_001115	-	u	q1:PIPI.1115	1	549
PIPI.1116.1	PINUS_00001130	XLOC_001116	-	u	q1:PIPI.1116	2	215
PIPI.1117.1	PINUS_00001131	XLOC_001117	-	u	q1:PIPI.1117	1	999
PIPI.1118.1	PINUS_00001132	XLOC_001118	-	u	q1:PIPI.1118	1	1523
PIPI.1119.1	PINUS_00001133	XLOC_001119	-	u	q1:PIPI.1119	1	264
PIPI.1120.1	PINUS_00001134	XLOC_001120	-	u	q1:PIPI.1120	1	260
PIPI.1121.1	PINUS_00001135	XLOC_001121	-	u	q1:PIPI.1121	1	311
PIPI.1122.1	PINUS_00001136	XLOC_001122	-	u	q1:PIPI.1122	1	1154
PIPI.1123.1	PINUS_00001137	XLOC_001123	-	u	q1:PIPI.1123	1	307
PIPI.1124.1	PINUS_00001138	XLOC_001124	-	u	q1:PIPI.1124	1	220
PIPI.1125.1	PINUS_00001139	XLOC_001125	-	u	q1:PIPI.1125	1	559
PIPI.1126.1	PINUS_00001140	XLOC_001126	-	u	q1:PIPI.1126	1	310
PIPI.1127.1	PINUS_00001141	XLOC_001127	-	u	q1:PIPI.1127	1	201
PIPI.1128.1	PINUS_00001142	XLOC_001128	-	u	q1:PIPI.1128	1	260
PIPI.1129.1	PINUS_00001143	XLOC_001129	-	u	q1:PIPI.1129	1	517
PIPI.1130.1	PINUS_00001144	XLOC_001130	-	u	q1:PIPI.1130	1	323
PIPI.1131.1	PINUS_00001145	XLOC_001131	-	u	q1:PIPI.1131	1	370
PIPI.1132.1	PINUS_00001146	XLOC_001132	-	u	q1:PIPI.1132	1	411
PIPI.1133.1	PINUS_00001147	XLOC_001133	-	u	q1:PIPI.1133	1	552
PIPI.1134.1	PINUS_00001148	XLOC_001134	-	u	q1:PIPI.1134	1	513
PIPI.1135.1	PINUS_00001149	XLOC_001135	-	u	q1:PIPI.1135	2	615
PIPI.1136.1	PINUS_00001150	XLOC_001136	-	u	q1:PIPI.1136	1	278
PIPI.1137.1	PINUS_00001151	XLOC_001137	-	u	q1:PIPI.1137	1	429
PIPI.1138.1	PINUS_00001152	XLOC_001138	-	u	q1:PIPI.1138	1	1922
PIPI.1139.1	PINUS_00001153	XLOC_001139	-	u	q1:PIPI.1139	2	274
PIPI.1140.2	PINUS_00001154	XLOC_001140	-	u	q1:PIPI.1140	2	1050
PIPI.1140.3	PINUS_00001155	XLOC_001140	-	u	q1:PIPI.1140	2	1278
PIPI.1140.1	PINUS_00001156	XLOC_001140	-	u	q1:PIPI.1140	2	1538
PIPI.1141.1	PINUS_00001157	XLOC_001141	-	u	q1:PIPI.1141	1	1445
PIPI.1142.1	PINUS_00001158	XLOC_001142	-	u	q1:PIPI.1142	1	532
PIPI.1143.1	PINUS_00001159	XLOC_001143	-	u	q1:PIPI.1143	1	218
PIPI.1144.1	PINUS_00001160	XLOC_001144	-	u	q1:PIPI.1144	1	1081
PIPI.1145.1	PINUS_00001161	XLOC_001145	-	u	q1:PIPI.1145	1	262
PIPI.1146.1	PINUS_00001162	XLOC_001146	-	u	q1:PIPI.1146	1	562
PIPI.1147.1	PINUS_00001163	XLOC_001147	-	u	q1:PIPI.1147	1	561
PIPI.1148.1	PINUS_00001164	XLOC_001148	-	u	q1:PIPI.1148	1	354
PIPI.1149.1	PINUS_00001165	XLOC_001149	-	u	q1:PIPI.1149	1	504
PIPI.1150.1	PINUS_00001166	XLOC_001150	-	u	q1:PIPI.1150	1	521
PIPI.1151.1	PINUS_00001167	XLOC_001151	-	u	q1:PIPI.1151	1	544
PIPI.1152.1	PINUS_00001168	XLOC_001152	-	u	q1:PIPI.1152	1	330
PIPI.1152.2	PINUS_00001169	XLOC_001152	-	u	q1:PIPI.1152	2	310
PIPI.1153.1	PINUS_00001170	XLOC_001153	-	u	q1:PIPI.1153	1	393
PIPI.1154.1	PINUS_00001171	XLOC_001154	-	u	q1:PIPI.1154	1	253
PIPI.1155.1	PINUS_00001172	XLOC_001155	-	u	q1:PIPI.1155	1	224
PIPI.1156.1	PINUS_00001173	XLOC_001156	-	u	q1:PIPI.1156	1	219
PIPI.1157.1	PINUS_00001174	XLOC_001157	-	u	q1:PIPI.1157	1	1220
PIPI.1158.1	PINUS_00001175	XLOC_001158	-	u	q1:PIPI.1158	1	298
PIPI.1159.1	PINUS_00001176	XLOC_001159	-	u	q1:PIPI.1159	2	371
PIPI.1160.1	PINUS_00001177	XLOC_001160	-	u	q1:PIPI.1160	1	460
PIPI.1161.1	PINUS_00001178	XLOC_001161	-	u	q1:PIPI.1161	1	846
PIPI.1162.1	PINUS_00001179	XLOC_001162	-	u	q1:PIPI.1162	1	228
PIPI.1163.1	PINUS_00001180	XLOC_001163	-	u	q1:PIPI.1163	1	381
PIPI.1164.1	PINUS_00001181	XLOC_001164	-	u	q1:PIPI.1164	1	593
PIPI.1165.1	PINUS_00001182	XLOC_001165	-	u	q1:PIPI.1165	3	486
PIPI.1166.1	PINUS_00001183	XLOC_001166	-	u	q1:PIPI.1166	1	1148
PIPI.1167.1	PINUS_00001184	XLOC_001167	-	u	q1:PIPI.1167	1	815
PIPI.1168.1	PINUS_00001185	XLOC_001168	-	u	q1:PIPI.1168	1	372
PIPI.1169.1	PINUS_00001186	XLOC_001169	-	u	q1:PIPI.1169	1	346
PIPI.1170.1	PINUS_00001187	XLOC_001170	-	u	q1:PIPI.1170	1	474
PIPI.1171.1	PINUS_00001188	XLOC_001171	-	u	q1:PIPI.1171	1	706
PIPI.1172.1	PINUS_00001189	XLOC_001172	-	u	q1:PIPI.1172	1	1798
PIPI.1173.1	PINUS_00001190	XLOC_001173	-	u	q1:PIPI.1173	3	1001
PIPI.1174.1	PINUS_00001191	XLOC_001174	-	u	q1:PIPI.1174	1	1144
PIPI.1175.1	PINUS_00001192	XLOC_001175	-	u	q1:PIPI.1175	1	617
PIPI.1176.1	PINUS_00001193	XLOC_001176	-	u	q1:PIPI.1176	1	334
PIPI.1177.1	PINUS_00001194	XLOC_001177	-	u	q1:PIPI.1177	2	366
PIPI.1178.1	PINUS_00001195	XLOC_001178	-	u	q1:PIPI.1178	2	350
PIPI.1179.1	PINUS_00001196	XLOC_001179	-	u	q1:PIPI.1179	2	298
PIPI.1180.1	PINUS_00001197	XLOC_001180	-	u	q1:PIPI.1180	1	413
PIPI.1181.1	PINUS_00001198	XLOC_001181	-	u	q1:PIPI.1181	1	1255
PIPI.1182.1	PINUS_00001199	XLOC_001182	-	u	q1:PIPI.1182	1	450
PIPI.1183.1	PINUS_00001200	XLOC_001183	-	u	q1:PIPI.1183	1	1212
PIPI.1183.2	PINUS_00001201	XLOC_001183	-	u	q1:PIPI.1183	2	443
PIPI.1184.1	PINUS_00001202	XLOC_001184	-	u	q1:PIPI.1184	1	633
PIPI.1185.1	PINUS_00001203	XLOC_001185	-	u	q1:PIPI.1185	1	240
PIPI.1186.1	PINUS_00001204	XLOC_001186	-	u	q1:PIPI.1186	1	205
PIPI.1187.1	PINUS_00001205	XLOC_001187	-	u	q1:PIPI.1187	1	379
PIPI.1188.1	PINUS_00001206	XLOC_001188	-	u	q1:PIPI.1188	1	719
PIPI.1189.1	PINUS_00001207	XLOC_001189	-	u	q1:PIPI.1189	1	854
PIPI.1190.1	PINUS_00001208	XLOC_001190	-	u	q1:PIPI.1190	1	229
PIPI.1191.1	PINUS_00001209	XLOC_001191	-	u	q1:PIPI.1191	1	612
PIPI.1192.1	PINUS_00001210	XLOC_001192	-	u	q1:PIPI.1192	2	994
PIPI.1193.1	PINUS_00001211	XLOC_001193	-	u	q1:PIPI.1193	3	473
PIPI.1194.1	PINUS_00001212	XLOC_001194	-	u	q1:PIPI.1194	1	457
PIPI.1195.1	PINUS_00001213	XLOC_001195	-	u	q1:PIPI.1195	1	259
PIPI.1196.1	PINUS_00001214	XLOC_001196	-	u	q1:PIPI.1196	1	548
PIPI.1197.1	PINUS_00001215	XLOC_001197	-	u	q1:PIPI.1197	1	738
PIPI.1198.1	PINUS_00001216	XLOC_001198	-	u	q1:PIPI.1198	2	259
PIPI.1198.2	PINUS_00001217	XLOC_001198	-	u	q1:PIPI.1198	1	366
PIPI.1199.1	PINUS_00001218	XLOC_001199	-	u	q1:PIPI.1199	1	216
PIPI.1200.1	PINUS_00001219	XLOC_001200	-	u	q1:PIPI.1200	3	602
PIPI.1200.2	PINUS_00001220	XLOC_001200	-	u	q1:PIPI.1200	3	213
PIPI.1201.1	PINUS_00001221	XLOC_001201	-	u	q1:PIPI.1201	1	1653
PIPI.1202.1	PINUS_00001222	XLOC_001202	-	u	q1:PIPI.1202	1	429
PIPI.1203.1	PINUS_00001223	XLOC_001203	-	u	q1:PIPI.1203	2	425
PIPI.1204.1	PINUS_00001224	XLOC_001204	-	u	q1:PIPI.1204	1	219
PIPI.1205.1	PINUS_00001225	XLOC_001205	-	u	q1:PIPI.1205	5	576
PIPI.1206.1	PINUS_00001226	XLOC_001206	-	u	q1:PIPI.1206	1	1626
PIPI.1207.1	PINUS_00001227	XLOC_001207	-	u	q1:PIPI.1207	1	200
PIPI.1208.1	PINUS_00001228	XLOC_001208	-	u	q1:PIPI.1208	1	868
PIPI.1209.1	PINUS_00001229	XLOC_001209	-	u	q1:PIPI.1209	1	766
PIPI.1210.1	PINUS_00001230	XLOC_001210	-	u	q1:PIPI.1210	1	919
PIPI.1211.1	PINUS_00001231	XLOC_001211	-	u	q1:PIPI.1211	2	336
PIPI.1212.1	PINUS_00001232	XLOC_001212	-	u	q1:PIPI.1212	1	582
PIPI.1213.1	PINUS_00001233	XLOC_001213	-	u	q1:PIPI.1213	1	294
PIPI.1214.1	PINUS_00001234	XLOC_001214	-	u	q1:PIPI.1214	1	460
PIPI.1215.1	PINUS_00001235	XLOC_001215	-	u	q1:PIPI.1215	1	234
PIPI.1216.1	PINUS_00001236	XLOC_001216	-	u	q1:PIPI.1216	1	602
PIPI.1217.1	PINUS_00001237	XLOC_001217	-	u	q1:PIPI.1217	1	762
PIPI.1218.1	PINUS_00001238	XLOC_001218	-	u	q1:PIPI.1218	1	272
PIPI.1219.1	PINUS_00001239	XLOC_001219	-	u	q1:PIPI.1219	2	232
PIPI.1220.1	PINUS_00001240	XLOC_001220	-	u	q1:PIPI.1220	1	504
PIPI.1221.1	PINUS_00001241	XLOC_001221	-	u	q1:PIPI.1221	1	533
PIPI.1222.1	PINUS_00001242	XLOC_001222	-	u	q1:PIPI.1222	1	201
PIPI.1223.1	PINUS_00001243	XLOC_001223	-	u	q1:PIPI.1223	2	302
PIPI.1224.1	PINUS_00001244	XLOC_001224	-	u	q1:PIPI.1224	1	731
PIPI.1225.1	PINUS_00001245	XLOC_001225	-	u	q1:PIPI.1225	1	209
PIPI.1226.1	PINUS_00001246	XLOC_001226	-	u	q1:PIPI.1226	2	282
PIPI.1227.1	PINUS_00001247	XLOC_001227	-	u	q1:PIPI.1227	1	214
PIPI.1228.1	PINUS_00001248	XLOC_001228	-	u	q1:PIPI.1228	1	384
PIPI.1229.1	PINUS_00001249	XLOC_001229	-	u	q1:PIPI.1229	1	2273
PIPI.1230.1	PINUS_00001250	XLOC_001230	-	u	q1:PIPI.1230	1	254
PIPI.1231.1	PINUS_00001251	XLOC_001231	-	u	q1:PIPI.1231	1	770
PIPI.1232.1	PINUS_00001252	XLOC_001232	-	u	q1:PIPI.1232	1	405
PIPI.1233.1	PINUS_00001253	XLOC_001233	-	u	q1:PIPI.1233	5	1151
PIPI.1234.1	PINUS_00001254	XLOC_001234	-	u	q1:PIPI.1234	1	1668
PIPI.1235.1	PINUS_00001255	XLOC_001235	-	u	q1:PIPI.1235	1	531
PIPI.1236.1	PINUS_00001256	XLOC_001236	-	u	q1:PIPI.1236	1	870
PIPI.1237.1	PINUS_00001257	XLOC_001237	-	u	q1:PIPI.1237	1	302
PIPI.1238.1	PINUS_00001258	XLOC_001238	-	u	q1:PIPI.1238	1	1603
PIPI.1239.1	PINUS_00001259	XLOC_001239	-	u	q1:PIPI.1239	1	765
PIPI.1240.1	PINUS_00001260	XLOC_001240	-	u	q1:PIPI.1240	1	1445
PIPI.1241.1	PINUS_00001261	XLOC_001241	-	u	q1:PIPI.1241	1	243
PIPI.1242.1	PINUS_00001262	XLOC_001242	-	u	q1:PIPI.1242	2	271
PIPI.1243.1	PINUS_00001263	XLOC_001243	-	u	q1:PIPI.1243	1	415
PIPI.1244.1	PINUS_00001264	XLOC_001244	-	u	q1:PIPI.1244	1	708
PIPI.1245.1	PINUS_00001265	XLOC_001245	-	u	q1:PIPI.1245	1	639
PIPI.1246.1	PINUS_00001266	XLOC_001246	-	u	q1:PIPI.1246	1	461
PIPI.1247.1	PINUS_00001267	XLOC_001247	-	u	q1:PIPI.1247	1	407
PIPI.1248.1	PINUS_00001268	XLOC_001248	-	u	q1:PIPI.1248	1	226
PIPI.1249.1	PINUS_00001269	XLOC_001249	-	u	q1:PIPI.1249	1	704
PIPI.1250.1	PINUS_00001270	XLOC_001250	-	u	q1:PIPI.1250	2	1078
PIPI.1251.1	PINUS_00001271	XLOC_001251	-	u	q1:PIPI.1251	1	351
PIPI.1252.1	PINUS_00001272	XLOC_001252	-	u	q1:PIPI.1252	1	475
PIPI.1253.1	PINUS_00001273	XLOC_001253	-	u	q1:PIPI.1253	1	1044
PIPI.1254.1	PINUS_00001274	XLOC_001254	-	u	q1:PIPI.1254	1	206
PIPI.1255.1	PINUS_00001275	XLOC_001255	-	u	q1:PIPI.1255	1	266
PIPI.1256.1	PINUS_00001276	XLOC_001256	-	u	q1:PIPI.1256	1	259
PIPI.1257.1	PINUS_00001277	XLOC_001257	-	u	q1:PIPI.1257	1	352
PIPI.1258.1	PINUS_00001278	XLOC_001258	-	u	q1:PIPI.1258	1	391
PIPI.1259.1	PINUS_00001279	XLOC_001259	-	u	q1:PIPI.1259	1	444
PIPI.1259.2	PINUS_00001280	XLOC_001259	-	u	q1:PIPI.1259	2	384
PIPI.1260.1	PINUS_00001281	XLOC_001260	-	u	q1:PIPI.1260	2	781
PIPI.1260.2	PINUS_00001282	XLOC_001260	-	u	q1:PIPI.1260	2	896
PIPI.1261.1	PINUS_00001283	XLOC_001261	-	u	q1:PIPI.1261	1	207
PIPI.1262.1	PINUS_00001284	XLOC_001262	-	u	q1:PIPI.1262	1	303
PIPI.1263.1	PINUS_00001285	XLOC_001263	-	u	q1:PIPI.1263	1	410
PIPI.1264.1	PINUS_00001286	XLOC_001264	-	u	q1:PIPI.1264	1	640
PIPI.1265.1	PINUS_00001287	XLOC_001265	-	u	q1:PIPI.1265	1	319
PIPI.1266.1	PINUS_00001288	XLOC_001266	-	u	q1:PIPI.1266	1	316
PIPI.1267.1	PINUS_00001289	XLOC_001267	-	u	q1:PIPI.1267	2	390
PIPI.1268.1	PINUS_00001290	XLOC_001268	-	u	q1:PIPI.1268	2	278
PIPI.1269.1	PINUS_00001291	XLOC_001269	-	u	q1:PIPI.1269	2	216
PIPI.1270.1	PINUS_00001292	XLOC_001270	-	u	q1:PIPI.1270	1	1908
PIPI.1271.1	PINUS_00001293	XLOC_001271	-	u	q1:PIPI.1271	1	1308
PIPI.1272.1	PINUS_00001294	XLOC_001272	-	u	q1:PIPI.1272	1	233
PIPI.1273.1	PINUS_00001295	XLOC_001273	-	u	q1:PIPI.1273	2	592
PIPI.1274.1	PINUS_00001296	XLOC_001274	-	u	q1:PIPI.1274	1	372
PIPI.1275.1	PINUS_00001297	XLOC_001275	-	u	q1:PIPI.1275	1	365
PIPI.1276.1	PINUS_00001298	XLOC_001276	-	u	q1:PIPI.1276	2	370
PIPI.1277.1	PINUS_00001299	XLOC_001277	-	u	q1:PIPI.1277	2	717
PIPI.1278.1	PINUS_00001300	XLOC_001278	-	u	q1:PIPI.1278	3	378
PIPI.1279.1	PINUS_00001301	XLOC_001279	-	u	q1:PIPI.1279	3	260
PIPI.1280.1	PINUS_00001302	XLOC_001280	-	u	q1:PIPI.1280	2	330
PIPI.1281.1	PINUS_00001303	XLOC_001281	-	u	q1:PIPI.1281	2	889
PIPI.1282.1	PINUS_00001304	XLOC_001282	-	u	q1:PIPI.1282	2	379
PIPI.1283.1	PINUS_00001305	XLOC_001283	-	u	q1:PIPI.1283	1	1063
PIPI.1284.1	PINUS_00001306	XLOC_001284	-	u	q1:PIPI.1284	1	602
PIPI.1285.1	PINUS_00001307	XLOC_001285	-	u	q1:PIPI.1285	3	444
PIPI.1286.1	PINUS_00001308	XLOC_001286	-	u	q1:PIPI.1286	1	419
PIPI.1287.1	PINUS_00001309	XLOC_001287	-	u	q1:PIPI.1287	1	418
PIPI.1288.1	PINUS_00001310	XLOC_001288	-	u	q1:PIPI.1288	1	489
PIPI.1289.1	PINUS_00001311	XLOC_001289	-	u	q1:PIPI.1289	1	206
PIPI.1290.1	PINUS_00001312	XLOC_001290	-	u	q1:PIPI.1290	3	982
PIPI.1291.1	PINUS_00001313	XLOC_001291	-	u	q1:PIPI.1291	1	242
PIPI.1292.1	PINUS_00001314	XLOC_001292	-	u	q1:PIPI.1292	1	252
PIPI.1293.1	PINUS_00001315	XLOC_001293	-	u	q1:PIPI.1293	1	235
PIPI.1294.1	PINUS_00001316	XLOC_001294	-	u	q1:PIPI.1294	1	654
PIPI.1295.1	PINUS_00001317	XLOC_001295	-	u	q1:PIPI.1295	1	494
PIPI.1296.1	PINUS_00001318	XLOC_001296	-	u	q1:PIPI.1296	1	2117
PIPI.1297.1	PINUS_00001319	XLOC_001297	-	u	q1:PIPI.1297	1	806
PIPI.1298.1	PINUS_00001320	XLOC_001298	-	u	q1:PIPI.1298	1	426
PIPI.1299.1	PINUS_00001321	XLOC_001299	-	u	q1:PIPI.1299	1	235
PIPI.1300.1	PINUS_00001322	XLOC_001300	-	u	q1:PIPI.1300	2	597
PIPI.1301.1	PINUS_00001323	XLOC_001301	-	u	q1:PIPI.1301	1	730
PIPI.1302.1	PINUS_00001324	XLOC_001302	-	u	q1:PIPI.1302	1	259
PIPI.1303.1	PINUS_00001325	XLOC_001303	-	u	q1:PIPI.1303	1	2003
PIPI.1304.1	PINUS_00001326	XLOC_001304	-	u	q1:PIPI.1304	1	1230
PIPI.1305.1	PINUS_00001327	XLOC_001305	-	u	q1:PIPI.1305	1	366
PIPI.1306.1	PINUS_00001328	XLOC_001306	-	u	q1:PIPI.1306	2	273
PIPI.1307.1	PINUS_00001329	XLOC_001307	-	u	q1:PIPI.1307	1	322
PIPI.1308.1	PINUS_00001330	XLOC_001308	-	u	q1:PIPI.1308	2	238
PIPI.1309.1	PINUS_00001331	XLOC_001309	-	u	q1:PIPI.1309	1	1191
PIPI.1310.1	PINUS_00001332	XLOC_001310	-	u	q1:PIPI.1310	3	266
PIPI.1311.1	PINUS_00001333	XLOC_001311	-	u	q1:PIPI.1311	1	371
PIPI.1312.1	PINUS_00001334	XLOC_001312	-	u	q1:PIPI.1312	6	1122
PIPI.1312.2	PINUS_00001335	XLOC_001312	-	u	q1:PIPI.1312	7	1030
PIPI.1313.1	PINUS_00001336	XLOC_001313	-	u	q1:PIPI.1313	1	1514
PIPI.1314.1	PINUS_00001337	XLOC_001314	-	u	q1:PIPI.1314	1	214
PIPI.1315.1	PINUS_00001338	XLOC_001315	-	u	q1:PIPI.1315	1	210
PIPI.1316.1	PINUS_00001339	XLOC_001316	-	u	q1:PIPI.1316	1	400
PIPI.1317.1	PINUS_00001340	XLOC_001317	-	u	q1:PIPI.1317	1	426
PIPI.1318.1	PINUS_00001341	XLOC_001318	-	u	q1:PIPI.1318	1	322
PIPI.1319.1	PINUS_00001342	XLOC_001319	-	u	q1:PIPI.1319	1	650
PIPI.1320.1	PINUS_00001343	XLOC_001320	-	u	q1:PIPI.1320	1	1559
PIPI.1321.1	PINUS_00001344	XLOC_001321	-	u	q1:PIPI.1321	1	617
PIPI.1322.1	PINUS_00001345	XLOC_001322	-	u	q1:PIPI.1322	1	258
PIPI.1323.1	PINUS_00001346	XLOC_001323	-	u	q1:PIPI.1323	2	401
PIPI.1324.1	PINUS_00001347	XLOC_001324	-	u	q1:PIPI.1324	1	567
PIPI.1325.1	PINUS_00001348	XLOC_001325	-	u	q1:PIPI.1325	1	206
PIPI.1326.1	PINUS_00001349	XLOC_001326	-	u	q1:PIPI.1326	3	444
PIPI.1327.1	PINUS_00001350	XLOC_001327	-	u	q1:PIPI.1327	1	468
PIPI.1328.1	PINUS_00001351	XLOC_001328	-	u	q1:PIPI.1328	1	589
PIPI.1328.2	PINUS_00001352	XLOC_001328	-	u	q1:PIPI.1328	2	547
PIPI.1329.1	PINUS_00001353	XLOC_001329	-	u	q1:PIPI.1329	2	630
PIPI.1329.2	PINUS_00001354	XLOC_001329	-	u	q1:PIPI.1329	2	684
PIPI.1330.1	PINUS_00001355	XLOC_001330	-	u	q1:PIPI.1330	1	245
PIPI.1331.1	PINUS_00001356	XLOC_001331	-	u	q1:PIPI.1331	1	217
PIPI.1332.1	PINUS_00001357	XLOC_001332	-	u	q1:PIPI.1332	1	627
PIPI.1333.1	PINUS_00001358	XLOC_001333	-	u	q1:PIPI.1333	4	391
PIPI.1334.1	PINUS_00001359	XLOC_001334	-	u	q1:PIPI.1334	1	369
PIPI.1335.1	PINUS_00001360	XLOC_001335	-	u	q1:PIPI.1335	1	299
PIPI.1336.1	PINUS_00001361	XLOC_001336	-	u	q1:PIPI.1336	5	724
PIPI.1336.2	PINUS_00001362	XLOC_001336	-	u	q1:PIPI.1336	4	643
PIPI.1337.1	PINUS_00001363	XLOC_001337	-	u	q1:PIPI.1337	1	740
PIPI.1338.1	PINUS_00001364	XLOC_001338	-	u	q1:PIPI.1338	1	254
PIPI.1339.1	PINUS_00001365	XLOC_001339	-	u	q1:PIPI.1339	1	637
PIPI.1340.1	PINUS_00001366	XLOC_001340	-	u	q1:PIPI.1340	1	519
PIPI.1341.1	PINUS_00001367	XLOC_001341	-	u	q1:PIPI.1341	1	253
PIPI.1342.1	PINUS_00001368	XLOC_001342	-	u	q1:PIPI.1342	1	310
PIPI.1343.1	PINUS_00001369	XLOC_001343	-	u	q1:PIPI.1343	2	508
PIPI.1344.1	PINUS_00001370	XLOC_001344	-	u	q1:PIPI.1344	1	815
PIPI.1345.1	PINUS_00001371	XLOC_001345	-	u	q1:PIPI.1345	1	704
PIPI.1346.1	PINUS_00001372	XLOC_001346	-	u	q1:PIPI.1346	1	2200
PIPI.1347.1	PINUS_00001373	XLOC_001347	-	u	q1:PIPI.1347	1	377
PIPI.1348.1	PINUS_00001374	XLOC_001348	-	u	q1:PIPI.1348	1	2392
PIPI.1349.1	PINUS_00001375	XLOC_001349	-	u	q1:PIPI.1349	2	512
PIPI.1349.2	PINUS_00001376	XLOC_001349	-	u	q1:PIPI.1349	2	457
PIPI.1350.1	PINUS_00001377	XLOC_001350	-	u	q1:PIPI.1350	1	493
PIPI.1351.1	PINUS_00001378	XLOC_001351	-	u	q1:PIPI.1351	1	205
PIPI.1352.1	PINUS_00001379	XLOC_001352	-	u	q1:PIPI.1352	2	250
PIPI.1353.1	PINUS_00001380	XLOC_001353	-	u	q1:PIPI.1353	1	1175
PIPI.1354.1	PINUS_00001381	XLOC_001354	-	u	q1:PIPI.1354	1	262
PIPI.1355.1	PINUS_00001382	XLOC_001355	-	u	q1:PIPI.1355	1	1104
PIPI.1356.1	PINUS_00001383	XLOC_001356	-	u	q1:PIPI.1356	1	349
PIPI.1357.1	PINUS_00001384	XLOC_001357	-	u	q1:PIPI.1357	1	1036
PIPI.1358.1	PINUS_00001385	XLOC_001358	-	u	q1:PIPI.1358	1	391
PIPI.1359.1	PINUS_00001386	XLOC_001359	-	u	q1:PIPI.1359	1	211
PIPI.1360.1	PINUS_00001387	XLOC_001360	-	u	q1:PIPI.1360	1	898
PIPI.1361.1	PINUS_00001388	XLOC_001361	-	u	q1:PIPI.1361	1	226
PIPI.1362.1	PINUS_00001389	XLOC_001362	-	u	q1:PIPI.1362	1	440
PIPI.1363.1	PINUS_00001390	XLOC_001363	-	u	q1:PIPI.1363	1	256
PIPI.1364.1	PINUS_00001391	XLOC_001364	-	u	q1:PIPI.1364	1	219
PIPI.1365.1	PINUS_00001392	XLOC_001365	-	u	q1:PIPI.1365	1	240
PIPI.1366.1	PINUS_00001393	XLOC_001366	-	u	q1:PIPI.1366	1	1256
PIPI.1367.1	PINUS_00001394	XLOC_001367	-	u	q1:PIPI.1367	1	554
PIPI.1368.1	PINUS_00001395	XLOC_001368	-	u	q1:PIPI.1368	1	404
PIPI.1369.1	PINUS_00001396	XLOC_001369	-	u	q1:PIPI.1369	3	298
PIPI.1370.1	PINUS_00001397	XLOC_001370	-	u	q1:PIPI.1370	2	255
PIPI.1371.1	PINUS_00001398	XLOC_001371	-	u	q1:PIPI.1371	1	515
PIPI.1372.1	PINUS_00001399	XLOC_001372	-	u	q1:PIPI.1372	2	693
PIPI.1373.1	PINUS_00001400	XLOC_001373	-	u	q1:PIPI.1373	1	215
PIPI.1374.1	PINUS_00001401	XLOC_001374	-	u	q1:PIPI.1374	1	465
PIPI.1375.1	PINUS_00001402	XLOC_001375	-	u	q1:PIPI.1375	1	277
PIPI.1376.1	PINUS_00001403	XLOC_001376	-	u	q1:PIPI.1376	1	371
PIPI.1377.1	PINUS_00001404	XLOC_001377	-	u	q1:PIPI.1377	1	609
PIPI.1378.1	PINUS_00001405	XLOC_001378	-	u	q1:PIPI.1378	3	607
PIPI.1378.2	PINUS_00001406	XLOC_001378	-	u	q1:PIPI.1378	3	606
PIPI.1378.3	PINUS_00001407	XLOC_001378	-	u	q1:PIPI.1378	2	457
PIPI.1379.1	PINUS_00001408	XLOC_001379	-	u	q1:PIPI.1379	1	761
PIPI.1380.1	PINUS_00001409	XLOC_001380	-	u	q1:PIPI.1380	1	573
PIPI.1381.1	PINUS_00001410	XLOC_001381	-	u	q1:PIPI.1381	1	216
PIPI.1382.1	PINUS_00001411	XLOC_001382	-	u	q1:PIPI.1382	1	381
PIPI.1383.1	PINUS_00001412	XLOC_001383	-	u	q1:PIPI.1383	1	1170
PIPI.1384.1	PINUS_00001413	XLOC_001384	-	u	q1:PIPI.1384	1	487
PIPI.1385.1	PINUS_00001414	XLOC_001385	-	u	q1:PIPI.1385	1	212
PIPI.1386.1	PINUS_00001415	XLOC_001386	-	u	q1:PIPI.1386	1	464
PIPI.1387.1	PINUS_00001416	XLOC_001387	-	u	q1:PIPI.1387	1	479
PIPI.1388.1	PINUS_00001417	XLOC_001388	-	u	q1:PIPI.1388	1	232
PIPI.1389.1	PINUS_00001418	XLOC_001389	-	u	q1:PIPI.1389	1	231
PIPI.1390.1	PINUS_00001419	XLOC_001390	-	u	q1:PIPI.1390	1	620
PIPI.1391.1	PINUS_00001420	XLOC_001391	-	u	q1:PIPI.1391	1	370
PIPI.1392.1	PINUS_00001421	XLOC_001392	-	u	q1:PIPI.1392	1	449
PIPI.1393.1	PINUS_00001422	XLOC_001393	-	u	q1:PIPI.1393	1	205
PIPI.1394.1	PINUS_00001423	XLOC_001394	-	u	q1:PIPI.1394	1	239
PIPI.1395.1	PINUS_00001424	XLOC_001395	-	u	q1:PIPI.1395	1	399
PIPI.1396.1	PINUS_00001425	XLOC_001396	-	u	q1:PIPI.1396	1	347
PIPI.1397.1	PINUS_00001426	XLOC_001397	-	u	q1:PIPI.1397	1	430
PIPI.1398.1	PINUS_00001427	XLOC_001398	-	u	q1:PIPI.1398	2	231
PIPI.1399.1	PINUS_00001428	XLOC_001399	-	u	q1:PIPI.1399	1	200
PIPI.1400.1	PINUS_00001429	XLOC_001400	-	u	q1:PIPI.1400	1	721
PIPI.1401.1	PINUS_00001430	XLOC_001401	-	u	q1:PIPI.1401	6	677
PIPI.1401.2	PINUS_00001431	XLOC_001401	-	u	q1:PIPI.1401	7	737
PIPI.1402.1	PINUS_00001432	XLOC_001402	-	u	q1:PIPI.1402	1	2220
PIPI.1403.1	PINUS_00001433	XLOC_001403	-	u	q1:PIPI.1403	1	249
PIPI.1404.1	PINUS_00001434	XLOC_001404	-	u	q1:PIPI.1404	2	312
PIPI.1405.1	PINUS_00001435	XLOC_001405	-	u	q1:PIPI.1405	1	304
PIPI.1406.1	PINUS_00001436	XLOC_001406	-	u	q1:PIPI.1406	1	916
PIPI.1407.1	PINUS_00001437	XLOC_001407	-	u	q1:PIPI.1407	1	205
PIPI.1408.1	PINUS_00001438	XLOC_001408	-	u	q1:PIPI.1408	1	1003
PIPI.1409.1	PINUS_00001439	XLOC_001409	-	u	q1:PIPI.1409	1	400
PIPI.1410.1	PINUS_00001440	XLOC_001410	-	u	q1:PIPI.1410	1	526
PIPI.1411.1	PINUS_00001441	XLOC_001411	-	u	q1:PIPI.1411	1	201
PIPI.1412.1	PINUS_00001442	XLOC_001412	-	u	q1:PIPI.1412	1	434
PIPI.1413.1	PINUS_00001443	XLOC_001413	-	u	q1:PIPI.1413	1	978
PIPI.1414.1	PINUS_00001444	XLOC_001414	-	u	q1:PIPI.1414	1	254
PIPI.1415.1	PINUS_00001445	XLOC_001415	-	u	q1:PIPI.1415	1	447
PIPI.1416.1	PINUS_00001446	XLOC_001416	-	u	q1:PIPI.1416	1	469
PIPI.1417.1	PINUS_00001447	XLOC_001417	-	u	q1:PIPI.1417	1	562
PIPI.1418.1	PINUS_00001448	XLOC_001418	-	u	q1:PIPI.1418	1	204
PIPI.1419.1	PINUS_00001449	XLOC_001419	-	u	q1:PIPI.1419	1	1142
PIPI.1420.1	PINUS_00001450	XLOC_001420	-	u	q1:PIPI.1420	1	370
PIPI.1421.1	PINUS_00001451	XLOC_001421	-	u	q1:PIPI.1421	5	888
PIPI.1422.1	PINUS_00001452	XLOC_001422	-	u	q1:PIPI.1422	1	476
PIPI.1423.1	PINUS_00001453	XLOC_001423	-	u	q1:PIPI.1423	1	217
PIPI.1424.1	PINUS_00001454	XLOC_001424	-	u	q1:PIPI.1424	1	247
PIPI.1425.1	PINUS_00001455	XLOC_001425	-	u	q1:PIPI.1425	2	214
PIPI.1426.1	PINUS_00001456	XLOC_001426	-	u	q1:PIPI.1426	1	435
PIPI.1427.1	PINUS_00001457	XLOC_001427	-	u	q1:PIPI.1427	1	369
PIPI.1428.1	PINUS_00001458	XLOC_001428	-	u	q1:PIPI.1428	1	285
PIPI.1429.1	PINUS_00001459	XLOC_001429	-	u	q1:PIPI.1429	1	219
PIPI.1430.1	PINUS_00001460	XLOC_001430	-	u	q1:PIPI.1430	1	305
PIPI.1431.1	PINUS_00001461	XLOC_001431	-	u	q1:PIPI.1431	1	246
PIPI.1432.1	PINUS_00001462	XLOC_001432	-	u	q1:PIPI.1432	1	507
PIPI.1433.1	PINUS_00001463	XLOC_001433	-	u	q1:PIPI.1433	1	1667
PIPI.1434.1	PINUS_00001464	XLOC_001434	-	u	q1:PIPI.1434	1	364
PIPI.1435.1	PINUS_00001465	XLOC_001435	-	u	q1:PIPI.1435	1	205
PIPI.1436.1	PINUS_00001466	XLOC_001436	-	u	q1:PIPI.1436	1	2505
PIPI.1437.1	PINUS_00001467	XLOC_001437	-	u	q1:PIPI.1437	1	474
PIPI.1438.1	PINUS_00001468	XLOC_001438	-	u	q1:PIPI.1438	1	205
PIPI.1439.1	PINUS_00001469	XLOC_001439	-	u	q1:PIPI.1439	2	211
PIPI.1440.1	PINUS_00001470	XLOC_001440	-	u	q1:PIPI.1440	2	994
PIPI.1441.1	PINUS_00001471	XLOC_001441	-	u	q1:PIPI.1441	1	261
PIPI.1442.1	PINUS_00001472	XLOC_001442	-	u	q1:PIPI.1442	1	318
PIPI.1443.1	PINUS_00001473	XLOC_001443	-	u	q1:PIPI.1443	1	396
PIPI.1444.1	PINUS_00001474	XLOC_001444	-	u	q1:PIPI.1444	1	304
PIPI.1445.1	PINUS_00001475	XLOC_001445	-	u	q1:PIPI.1445	1	241
PIPI.1446.1	PINUS_00001476	XLOC_001446	-	u	q1:PIPI.1446	1	262
PIPI.1447.1	PINUS_00001477	XLOC_001447	-	u	q1:PIPI.1447	1	211
PIPI.1448.1	PINUS_00001478	XLOC_001448	-	u	q1:PIPI.1448	1	227
PIPI.1449.1	PINUS_00001479	XLOC_001449	-	u	q1:PIPI.1449	1	802
PIPI.1450.1	PINUS_00001480	XLOC_001450	-	u	q1:PIPI.1450	2	263
PIPI.1451.1	PINUS_00001481	XLOC_001451	-	u	q1:PIPI.1451	1	408
PIPI.1452.1	PINUS_00001482	XLOC_001452	-	u	q1:PIPI.1452	3	381
PIPI.1453.1	PINUS_00001483	XLOC_001453	-	u	q1:PIPI.1453	1	351
PIPI.1454.1	PINUS_00001484	XLOC_001454	-	u	q1:PIPI.1454	1	214
PIPI.1455.1	PINUS_00001485	XLOC_001455	-	u	q1:PIPI.1455	2	351
PIPI.1456.1	PINUS_00001486	XLOC_001456	-	u	q1:PIPI.1456	1	316
PIPI.1457.1	PINUS_00001487	XLOC_001457	-	u	q1:PIPI.1457	2	396
PIPI.1458.1	PINUS_00001488	XLOC_001458	-	u	q1:PIPI.1458	2	617
PIPI.1459.1	PINUS_00001489	XLOC_001459	-	u	q1:PIPI.1459	2	370
PIPI.1460.1	PINUS_00001490	XLOC_001460	-	u	q1:PIPI.1460	3	538
PIPI.1461.1	PINUS_00001491	XLOC_001461	-	u	q1:PIPI.1461	1	427
PIPI.1462.1	PINUS_00001492	XLOC_001462	-	u	q1:PIPI.1462	1	244
PIPI.1463.1	PINUS_00001493	XLOC_001463	-	u	q1:PIPI.1463	1	252
PIPI.1464.1	PINUS_00001494	XLOC_001464	-	u	q1:PIPI.1464	1	573
PIPI.1465.1	PINUS_00001495	XLOC_001465	-	u	q1:PIPI.1465	1	2355
PIPI.1466.1	PINUS_00001496	XLOC_001466	-	u	q1:PIPI.1466	1	230
PIPI.1467.1	PINUS_00001497	XLOC_001467	-	u	q1:PIPI.1467	1	200
PIPI.1468.1	PINUS_00001498	XLOC_001468	-	u	q1:PIPI.1468	1	287
PIPI.1469.1	PINUS_00001499	XLOC_001469	-	u	q1:PIPI.1469	2	296
PIPI.1469.2	PINUS_00001500	XLOC_001469	-	u	q1:PIPI.1469	2	356
PIPI.1470.1	PINUS_00001501	XLOC_001470	-	u	q1:PIPI.1470	1	200
PIPI.1471.1	PINUS_00001502	XLOC_001471	-	u	q1:PIPI.1471	1	307
PIPI.1472.1	PINUS_00001503	XLOC_001472	-	u	q1:PIPI.1472	2	376
PIPI.1473.1	PINUS_00001504	XLOC_001473	-	u	q1:PIPI.1473	1	301
PIPI.1474.1	PINUS_00001505	XLOC_001474	-	u	q1:PIPI.1474	5	664
PIPI.1475.1	PINUS_00001506	XLOC_001475	-	u	q1:PIPI.1475	1	275
PIPI.1476.1	PINUS_00001507	XLOC_001476	-	u	q1:PIPI.1476	1	669
PIPI.1477.1	PINUS_00001508	XLOC_001477	-	u	q1:PIPI.1477	1	2248
PIPI.1478.1	PINUS_00001509	XLOC_001478	-	u	q1:PIPI.1478	1	535
PIPI.1479.1	PINUS_00001510	XLOC_001479	-	u	q1:PIPI.1479	1	353
PIPI.1480.1	PINUS_00001511	XLOC_001480	-	u	q1:PIPI.1480	3	635
PIPI.1481.1	PINUS_00001512	XLOC_001481	-	u	q1:PIPI.1481	1	403
PIPI.1482.1	PINUS_00001513	XLOC_001482	-	u	q1:PIPI.1482	1	500
PIPI.1483.1	PINUS_00001514	XLOC_001483	-	u	q1:PIPI.1483	1	998
PIPI.1484.1	PINUS_00001515	XLOC_001484	-	u	q1:PIPI.1484	1	377
PIPI.1485.1	PINUS_00001516	XLOC_001485	-	u	q1:PIPI.1485	2	786
PIPI.1486.1	PINUS_00001517	XLOC_001486	-	u	q1:PIPI.1486	1	537
PIPI.1487.1	PINUS_00001518	XLOC_001487	-	u	q1:PIPI.1487	1	674
PIPI.1488.1	PINUS_00001519	XLOC_001488	-	u	q1:PIPI.1488	2	319
PIPI.1489.1	PINUS_00001520	XLOC_001489	-	u	q1:PIPI.1489	1	1098
PIPI.1490.1	PINUS_00001521	XLOC_001490	-	u	q1:PIPI.1490	1	237
PIPI.1491.1	PINUS_00001522	XLOC_001491	-	u	q1:PIPI.1491	1	368
PIPI.1492.1	PINUS_00001523	XLOC_001492	-	u	q1:PIPI.1492	1	307
PIPI.1493.1	PINUS_00001524	XLOC_001493	-	u	q1:PIPI.1493	1	202
PIPI.1494.1	PINUS_00001525	XLOC_001494	-	u	q1:PIPI.1494	2	213
PIPI.1495.1	PINUS_00001526	XLOC_001495	-	u	q1:PIPI.1495	1	704
PIPI.1496.1	PINUS_00001527	XLOC_001496	-	u	q1:PIPI.1496	2	1028
PIPI.1497.1	PINUS_00001528	XLOC_001497	-	u	q1:PIPI.1497	1	537
PIPI.1498.1	PINUS_00001529	XLOC_001498	-	u	q1:PIPI.1498	3	339
PIPI.1499.1	PINUS_00001530	XLOC_001499	-	u	q1:PIPI.1499	1	1022
PIPI.1500.1	PINUS_00001531	XLOC_001500	-	u	q1:PIPI.1500	1	228
PIPI.1501.1	PINUS_00001532	XLOC_001501	-	u	q1:PIPI.1501	1	1036
PIPI.1502.1	PINUS_00001533	XLOC_001502	-	u	q1:PIPI.1502	4	527
PIPI.1502.2	PINUS_00001534	XLOC_001502	-	u	q1:PIPI.1502	4	518
PIPI.1503.1	PINUS_00001535	XLOC_001503	-	u	q1:PIPI.1503	1	200
PIPI.1504.1	PINUS_00001536	XLOC_001504	-	u	q1:PIPI.1504	1	213
PIPI.1505.1	PINUS_00001537	XLOC_001505	-	u	q1:PIPI.1505	1	284
PIPI.1506.1	PINUS_00001538	XLOC_001506	-	u	q1:PIPI.1506	1	673
PIPI.1507.1	PINUS_00001539	XLOC_001507	-	u	q1:PIPI.1507	1	283
PIPI.1508.1	PINUS_00001540	XLOC_001508	-	u	q1:PIPI.1508	2	252
PIPI.1509.1	PINUS_00001541	XLOC_001509	-	u	q1:PIPI.1509	1	214
PIPI.1510.1	PINUS_00001542	XLOC_001510	-	u	q1:PIPI.1510	2	229
PIPI.1511.1	PINUS_00001543	XLOC_001511	-	u	q1:PIPI.1511	1	381
PIPI.1512.1	PINUS_00001544	XLOC_001512	-	u	q1:PIPI.1512	1	334
PIPI.1513.1	PINUS_00001545	XLOC_001513	-	u	q1:PIPI.1513	1	587
PIPI.1514.1	PINUS_00001546	XLOC_001514	-	u	q1:PIPI.1514	1	203
PIPI.1515.1	PINUS_00001547	XLOC_001515	-	u	q1:PIPI.1515	1	337
PIPI.1516.1	PINUS_00001548	XLOC_001516	-	u	q1:PIPI.1516	3	448
PIPI.1517.1	PINUS_00001549	XLOC_001517	-	u	q1:PIPI.1517	5	503
PIPI.1518.1	PINUS_00001550	XLOC_001518	-	u	q1:PIPI.1518	1	400
PIPI.1519.1	PINUS_00001551	XLOC_001519	-	u	q1:PIPI.1519	1	1820
PIPI.1519.2	PINUS_00001552	XLOC_001519	-	u	q1:PIPI.1519	2	1484
PIPI.1520.1	PINUS_00001553	XLOC_001520	-	u	q1:PIPI.1520	1	315
PIPI.1521.1	PINUS_00001554	XLOC_001521	-	u	q1:PIPI.1521	1	2114
PIPI.1522.1	PINUS_00001555	XLOC_001522	-	u	q1:PIPI.1522	1	265
PIPI.1523.1	PINUS_00001556	XLOC_001523	-	u	q1:PIPI.1523	1	241
PIPI.1524.1	PINUS_00001557	XLOC_001524	-	u	q1:PIPI.1524	3	499
PIPI.1525.1	PINUS_00001558	XLOC_001525	-	u	q1:PIPI.1525	1	504
PIPI.1526.1	PINUS_00001559	XLOC_001526	-	u	q1:PIPI.1526	2	346
PIPI.1527.1	PINUS_00001560	XLOC_001527	-	u	q1:PIPI.1527	1	479
PIPI.1528.1	PINUS_00001561	XLOC_001528	-	u	q1:PIPI.1528	1	464
PIPI.1529.1	PINUS_00001562	XLOC_001529	-	u	q1:PIPI.1529	1	519
PIPI.1530.1	PINUS_00001563	XLOC_001530	-	u	q1:PIPI.1530	1	264
PIPI.1531.1	PINUS_00001564	XLOC_001531	-	u	q1:PIPI.1531	2	318
PIPI.1532.1	PINUS_00001565	XLOC_001532	-	u	q1:PIPI.1532	1	231
PIPI.1533.1	PINUS_00001566	XLOC_001533	-	u	q1:PIPI.1533	1	473
PIPI.1534.1	PINUS_00001567	XLOC_001534	-	u	q1:PIPI.1534	1	889
PIPI.1535.1	PINUS_00001568	XLOC_001535	-	u	q1:PIPI.1535	1	257
PIPI.1536.1	PINUS_00001569	XLOC_001536	-	u	q1:PIPI.1536	2	1214
PIPI.1536.2	PINUS_00001570	XLOC_001536	-	u	q1:PIPI.1536	2	648
PIPI.1536.3	PINUS_00001571	XLOC_001536	-	u	q1:PIPI.1536	2	645
PIPI.1537.1	PINUS_00001572	XLOC_001537	-	u	q1:PIPI.1537	1	519
PIPI.1538.1	PINUS_00001573	XLOC_001538	-	u	q1:PIPI.1538	1	1137
PIPI.1539.1	PINUS_00001574	XLOC_001539	-	u	q1:PIPI.1539	1	265
PIPI.1540.1	PINUS_00001575	XLOC_001540	-	u	q1:PIPI.1540	2	411
PIPI.1540.2	PINUS_00001576	XLOC_001540	-	u	q1:PIPI.1540	2	240
PIPI.1541.1	PINUS_00001577	XLOC_001541	-	u	q1:PIPI.1541	1	221
PIPI.1542.1	PINUS_00001578	XLOC_001542	-	u	q1:PIPI.1542	2	847
PIPI.1543.1	PINUS_00001579	XLOC_001543	-	u	q1:PIPI.1543	1	1546
PIPI.1544.1	PINUS_00001580	XLOC_001544	-	u	q1:PIPI.1544	3	833
PIPI.1545.1	PINUS_00001581	XLOC_001545	-	u	q1:PIPI.1545	1	449
PIPI.1546.1	PINUS_00001582	XLOC_001546	-	u	q1:PIPI.1546	2	1126
PIPI.1547.1	PINUS_00001583	XLOC_001547	-	u	q1:PIPI.1547	1	1191
PIPI.1548.1	PINUS_00001584	XLOC_001548	-	u	q1:PIPI.1548	2	1120
PIPI.1548.2	PINUS_00001585	XLOC_001548	-	u	q1:PIPI.1548	3	957
PIPI.1549.1	PINUS_00001586	XLOC_001549	-	u	q1:PIPI.1549	1	484
PIPI.1550.1	PINUS_00001587	XLOC_001550	-	u	q1:PIPI.1550	1	234
PIPI.1551.1	PINUS_00001588	XLOC_001551	-	u	q1:PIPI.1551	3	758
PIPI.1552.1	PINUS_00001589	XLOC_001552	-	u	q1:PIPI.1552	2	490
PIPI.1553.1	PINUS_00001590	XLOC_001553	-	u	q1:PIPI.1553	1	587
PIPI.1554.1	PINUS_00001591	XLOC_001554	-	u	q1:PIPI.1554	1	661
PIPI.1555.1	PINUS_00001592	XLOC_001555	-	u	q1:PIPI.1555	1	206
PIPI.1556.1	PINUS_00001593	XLOC_001556	-	u	q1:PIPI.1556	2	257
PIPI.1557.1	PINUS_00001594	XLOC_001557	-	u	q1:PIPI.1557	1	227
PIPI.1558.1	PINUS_00001595	XLOC_001558	-	u	q1:PIPI.1558	2	752
PIPI.1559.1	PINUS_00001596	XLOC_001559	-	u	q1:PIPI.1559	1	420
PIPI.1560.1	PINUS_00001597	XLOC_001560	-	u	q1:PIPI.1560	1	1520
PIPI.1561.1	PINUS_00001598	XLOC_001561	-	u	q1:PIPI.1561	1	394
PIPI.1562.1	PINUS_00001599	XLOC_001562	-	u	q1:PIPI.1562	1	1381
PIPI.1563.1	PINUS_00001600	XLOC_001563	-	u	q1:PIPI.1563	1	394
PIPI.1564.1	PINUS_00001601	XLOC_001564	-	u	q1:PIPI.1564	1	259
PIPI.1565.1	PINUS_00001602	XLOC_001565	-	u	q1:PIPI.1565	1	750
PIPI.1566.1	PINUS_00001603	XLOC_001566	-	u	q1:PIPI.1566	1	209
PIPI.1567.1	PINUS_00001604	XLOC_001567	-	u	q1:PIPI.1567	1	237
PIPI.1568.1	PINUS_00001605	XLOC_001568	-	u	q1:PIPI.1568	1	1078
PIPI.1569.1	PINUS_00001606	XLOC_001569	-	u	q1:PIPI.1569	1	260
PIPI.1570.1	PINUS_00001607	XLOC_001570	-	u	q1:PIPI.1570	1	397
PIPI.1571.1	PINUS_00001608	XLOC_001571	-	u	q1:PIPI.1571	2	227
PIPI.1572.1	PINUS_00001609	XLOC_001572	-	u	q1:PIPI.1572	1	206
PIPI.1573.1	PINUS_00001610	XLOC_001573	-	u	q1:PIPI.1573	1	213
PIPI.1574.1	PINUS_00001611	XLOC_001574	-	u	q1:PIPI.1574	1	231
PIPI.1575.1	PINUS_00001612	XLOC_001575	-	u	q1:PIPI.1575	1	203
PIPI.1576.1	PINUS_00001613	XLOC_001576	-	u	q1:PIPI.1576	1	884
PIPI.1577.1	PINUS_00001614	XLOC_001577	-	u	q1:PIPI.1577	1	1193
PIPI.1578.1	PINUS_00001615	XLOC_001578	-	u	q1:PIPI.1578	1	216
PIPI.1579.1	PINUS_00001616	XLOC_001579	-	u	q1:PIPI.1579	1	485
PIPI.1580.1	PINUS_00001617	XLOC_001580	-	u	q1:PIPI.1580	1	222
PIPI.1581.1	PINUS_00001618	XLOC_001581	-	u	q1:PIPI.1581	1	495
PIPI.1582.1	PINUS_00001619	XLOC_001582	-	u	q1:PIPI.1582	1	413
PIPI.1583.1	PINUS_00001620	XLOC_001583	-	u	q1:PIPI.1583	1	746
PIPI.1584.1	PINUS_00001621	XLOC_001584	-	u	q1:PIPI.1584	1	255
PIPI.1585.1	PINUS_00001622	XLOC_001585	-	u	q1:PIPI.1585	1	584
PIPI.1586.1	PINUS_00001623	XLOC_001586	-	u	q1:PIPI.1586	1	885
PIPI.1587.1	PINUS_00001624	XLOC_001587	-	u	q1:PIPI.1587	1	380
PIPI.1588.1	PINUS_00001625	XLOC_001588	-	u	q1:PIPI.1588	4	1154
PIPI.1589.1	PINUS_00001626	XLOC_001589	-	u	q1:PIPI.1589	1	320
PIPI.1590.1	PINUS_00001627	XLOC_001590	-	u	q1:PIPI.1590	1	427
PIPI.1591.1	PINUS_00001628	XLOC_001591	-	u	q1:PIPI.1591	1	359
PIPI.1592.1	PINUS_00001629	XLOC_001592	-	u	q1:PIPI.1592	1	253
PIPI.1593.1	PINUS_00001630	XLOC_001593	-	u	q1:PIPI.1593	1	220
PIPI.1594.1	PINUS_00001631	XLOC_001594	-	u	q1:PIPI.1594	1	227
PIPI.1595.1	PINUS_00001632	XLOC_001595	-	u	q1:PIPI.1595	1	314
PIPI.1596.1	PINUS_00001633	XLOC_001596	-	u	q1:PIPI.1596	1	2418
PIPI.1597.1	PINUS_00001634	XLOC_001597	-	u	q1:PIPI.1597	2	373
PIPI.1598.1	PINUS_00001635	XLOC_001598	-	u	q1:PIPI.1598	1	538
PIPI.1599.1	PINUS_00001636	XLOC_001599	-	u	q1:PIPI.1599	1	232
PIPI.1600.1	PINUS_00001637	XLOC_001600	-	u	q1:PIPI.1600	1	1126
PIPI.1601.1	PINUS_00001638	XLOC_001601	-	u	q1:PIPI.1601	1	392
PIPI.1602.1	PINUS_00001639	XLOC_001602	-	u	q1:PIPI.1602	1	327
PIPI.1603.1	PINUS_00001640	XLOC_001603	-	u	q1:PIPI.1603	1	633
PIPI.1604.1	PINUS_00001641	XLOC_001604	-	u	q1:PIPI.1604	2	1110
PIPI.1604.2	PINUS_00001642	XLOC_001604	-	u	q1:PIPI.1604	3	957
PIPI.1605.1	PINUS_00001643	XLOC_001605	-	u	q1:PIPI.1605	1	257
PIPI.1606.1	PINUS_00001644	XLOC_001606	-	u	q1:PIPI.1606	1	584
PIPI.1607.1	PINUS_00001645	XLOC_001607	-	u	q1:PIPI.1607	1	290
PIPI.1608.1	PINUS_00001646	XLOC_001608	-	u	q1:PIPI.1608	1	226
PIPI.1609.1	PINUS_00001647	XLOC_001609	-	u	q1:PIPI.1609	3	1428
PIPI.1609.2	PINUS_00001648	XLOC_001609	-	u	q1:PIPI.1609	3	1235
PIPI.1610.1	PINUS_00001649	XLOC_001610	-	u	q1:PIPI.1610	1	363
PIPI.1611.1	PINUS_00001650	XLOC_001611	-	u	q1:PIPI.1611	1	296
PIPI.1612.1	PINUS_00001651	XLOC_001612	-	u	q1:PIPI.1612	1	581
PIPI.1613.1	PINUS_00001652	XLOC_001613	-	u	q1:PIPI.1613	1	1090
PIPI.1614.1	PINUS_00001653	XLOC_001614	-	u	q1:PIPI.1614	1	432
PIPI.1615.1	PINUS_00001654	XLOC_001615	-	u	q1:PIPI.1615	1	793
PIPI.1616.1	PINUS_00001655	XLOC_001616	-	u	q1:PIPI.1616	2	482
PIPI.1617.1	PINUS_00001656	XLOC_001617	-	u	q1:PIPI.1617	1	215
PIPI.1618.1	PINUS_00001657	XLOC_001618	-	u	q1:PIPI.1618	2	399
PIPI.1619.1	PINUS_00001658	XLOC_001619	-	u	q1:PIPI.1619	1	230
PIPI.1620.1	PINUS_00001659	XLOC_001620	-	u	q1:PIPI.1620	1	788
PIPI.1621.1	PINUS_00001660	XLOC_001621	-	u	q1:PIPI.1621	1	388
PIPI.1622.1	PINUS_00001661	XLOC_001622	-	u	q1:PIPI.1622	2	433
PIPI.1623.1	PINUS_00001662	XLOC_001623	-	u	q1:PIPI.1623	1	257
PIPI.1624.1	PINUS_00001663	XLOC_001624	-	u	q1:PIPI.1624	1	372
PIPI.1625.1	PINUS_00001664	XLOC_001625	-	u	q1:PIPI.1625	1	453
PIPI.1626.1	PINUS_00001665	XLOC_001626	-	u	q1:PIPI.1626	1	207
PIPI.1627.1	PINUS_00001666	XLOC_001627	-	u	q1:PIPI.1627	1	295
PIPI.1628.1	PINUS_00001667	XLOC_001628	-	u	q1:PIPI.1628	1	465
PIPI.1629.1	PINUS_00001668	XLOC_001629	-	u	q1:PIPI.1629	1	1068
PIPI.1630.1	PINUS_00001669	XLOC_001630	-	u	q1:PIPI.1630	1	530
PIPI.1631.1	PINUS_00001670	XLOC_001631	-	u	q1:PIPI.1631	1	340
PIPI.1632.1	PINUS_00001671	XLOC_001632	-	u	q1:PIPI.1632	1	769
PIPI.1633.1	PINUS_00001672	XLOC_001633	-	u	q1:PIPI.1633	1	319
PIPI.1634.1	PINUS_00001673	XLOC_001634	-	u	q1:PIPI.1634	1	660
PIPI.1635.1	PINUS_00001674	XLOC_001635	-	u	q1:PIPI.1635	1	351
PIPI.1636.1	PINUS_00001675	XLOC_001636	-	u	q1:PIPI.1636	2	249
PIPI.1637.1	PINUS_00001676	XLOC_001637	-	u	q1:PIPI.1637	2	936
PIPI.1638.1	PINUS_00001677	XLOC_001638	-	u	q1:PIPI.1638	1	243
PIPI.1639.1	PINUS_00001678	XLOC_001639	-	u	q1:PIPI.1639	1	784
PIPI.1640.1	PINUS_00001679	XLOC_001640	-	u	q1:PIPI.1640	1	483
PIPI.1641.1	PINUS_00001680	XLOC_001641	-	u	q1:PIPI.1641	1	2261
PIPI.1642.1	PINUS_00001681	XLOC_001642	-	u	q1:PIPI.1642	1	424
PIPI.1643.1	PINUS_00001682	XLOC_001643	-	u	q1:PIPI.1643	1	475
PIPI.1644.1	PINUS_00001683	XLOC_001644	-	u	q1:PIPI.1644	1	580
PIPI.1645.1	PINUS_00001684	XLOC_001645	-	u	q1:PIPI.1645	1	222
PIPI.1646.1	PINUS_00001685	XLOC_001646	-	u	q1:PIPI.1646	1	638
PIPI.1647.1	PINUS_00001686	XLOC_001647	-	u	q1:PIPI.1647	3	1321
PIPI.1648.1	PINUS_00001687	XLOC_001648	-	u	q1:PIPI.1648	1	211
PIPI.1649.1	PINUS_00001688	XLOC_001649	-	u	q1:PIPI.1649	1	919
PIPI.1650.1	PINUS_00001689	XLOC_001650	-	u	q1:PIPI.1650	2	743
PIPI.1651.1	PINUS_00001690	XLOC_001651	-	u	q1:PIPI.1651	1	223
PIPI.1652.1	PINUS_00001691	XLOC_001652	-	u	q1:PIPI.1652	1	295
PIPI.1653.1	PINUS_00001692	XLOC_001653	-	u	q1:PIPI.1653	1	221
PIPI.1654.1	PINUS_00001693	XLOC_001654	-	u	q1:PIPI.1654	1	414
PIPI.1655.1	PINUS_00001694	XLOC_001655	-	u	q1:PIPI.1655	1	546
PIPI.1656.1	PINUS_00001695	XLOC_001656	-	u	q1:PIPI.1656	1	591
PIPI.1657.1	PINUS_00001696	XLOC_001657	-	u	q1:PIPI.1657	1	364
PIPI.1658.1	PINUS_00001697	XLOC_001658	-	u	q1:PIPI.1658	2	526
PIPI.1659.1	PINUS_00001698	XLOC_001659	-	u	q1:PIPI.1659	1	446
PIPI.1660.1	PINUS_00001699	XLOC_001660	-	u	q1:PIPI.1660	1	1735
PIPI.1661.1	PINUS_00001700	XLOC_001661	-	u	q1:PIPI.1661	1	642
PIPI.1662.1	PINUS_00001701	XLOC_001662	-	u	q1:PIPI.1662	1	784
PIPI.1663.1	PINUS_00001702	XLOC_001663	-	u	q1:PIPI.1663	1	409
PIPI.1664.1	PINUS_00001703	XLOC_001664	-	u	q1:PIPI.1664	5	988
PIPI.1665.1	PINUS_00001704	XLOC_001665	-	u	q1:PIPI.1665	1	639
PIPI.1666.1	PINUS_00001705	XLOC_001666	-	u	q1:PIPI.1666	1	203
PIPI.1667.1	PINUS_00001706	XLOC_001667	-	u	q1:PIPI.1667	3	275
PIPI.1668.1	PINUS_00001707	XLOC_001668	-	u	q1:PIPI.1668	1	244
PIPI.1669.1	PINUS_00001708	XLOC_001669	-	u	q1:PIPI.1669	1	215
PIPI.1670.1	PINUS_00001709	XLOC_001670	-	u	q1:PIPI.1670	1	445
PIPI.1671.1	PINUS_00001710	XLOC_001671	-	u	q1:PIPI.1671	2	372
PIPI.1671.2	PINUS_00001711	XLOC_001671	-	u	q1:PIPI.1671	3	277
PIPI.1672.1	PINUS_00001712	XLOC_001672	-	u	q1:PIPI.1672	2	546
PIPI.1673.1	PINUS_00001713	XLOC_001673	-	u	q1:PIPI.1673	1	518
PIPI.1674.1	PINUS_00001714	XLOC_001674	-	u	q1:PIPI.1674	1	225
PIPI.1675.1	PINUS_00001715	XLOC_001675	-	u	q1:PIPI.1675	1	334
PIPI.1676.1	PINUS_00001716	XLOC_001676	-	u	q1:PIPI.1676	1	253
PIPI.1677.1	PINUS_00001717	XLOC_001677	-	u	q1:PIPI.1677	1	476
PIPI.1678.1	PINUS_00001718	XLOC_001678	-	u	q1:PIPI.1678	1	215
PIPI.1679.1	PINUS_00001719	XLOC_001679	-	u	q1:PIPI.1679	1	236
PIPI.1680.1	PINUS_00001720	XLOC_001680	-	u	q1:PIPI.1680	1	525
PIPI.1681.1	PINUS_00001721	XLOC_001681	-	u	q1:PIPI.1681	1	753
PIPI.1682.1	PINUS_00001722	XLOC_001682	-	u	q1:PIPI.1682	1	508
PIPI.1683.1	PINUS_00001723	XLOC_001683	-	u	q1:PIPI.1683	1	203
PIPI.1684.1	PINUS_00001724	XLOC_001684	-	u	q1:PIPI.1684	1	390
PIPI.1685.1	PINUS_00001725	XLOC_001685	-	u	q1:PIPI.1685	1	1215
PIPI.1686.1	PINUS_00001726	XLOC_001686	-	u	q1:PIPI.1686	1	330
PIPI.1687.1	PINUS_00001727	XLOC_001687	-	u	q1:PIPI.1687	1	440
PIPI.1688.1	PINUS_00001728	XLOC_001688	-	u	q1:PIPI.1688	2	304
PIPI.1689.1	PINUS_00001729	XLOC_001689	-	u	q1:PIPI.1689	2	552
PIPI.1690.1	PINUS_00001730	XLOC_001690	-	u	q1:PIPI.1690	1	398
PIPI.1691.1	PINUS_00001731	XLOC_001691	-	u	q1:PIPI.1691	1	275
PIPI.1692.1	PINUS_00001732	XLOC_001692	-	u	q1:PIPI.1692	1	361
PIPI.1693.1	PINUS_00001733	XLOC_001693	-	u	q1:PIPI.1693	3	1362
PIPI.1693.2	PINUS_00001734	XLOC_001693	-	u	q1:PIPI.1693	2	518
PIPI.1693.3	PINUS_00001735	XLOC_001693	-	u	q1:PIPI.1693	2	1152
PIPI.1694.1	PINUS_00001736	XLOC_001694	-	u	q1:PIPI.1694	1	226
PIPI.1695.1	PINUS_00001737	XLOC_001695	-	u	q1:PIPI.1695	1	1861
PIPI.1696.1	PINUS_00001738	XLOC_001696	-	u	q1:PIPI.1696	1	469
PIPI.1697.1	PINUS_00001739	XLOC_001697	-	u	q1:PIPI.1697	1	331
PIPI.1698.1	PINUS_00001740	XLOC_001698	-	u	q1:PIPI.1698	1	306
PIPI.1699.1	PINUS_00001741	XLOC_001699	-	u	q1:PIPI.1699	1	1617
PIPI.1700.1	PINUS_00001742	XLOC_001700	-	u	q1:PIPI.1700	2	694
PIPI.1701.1	PINUS_00001743	XLOC_001701	-	u	q1:PIPI.1701	1	236
PIPI.1702.1	PINUS_00001744	XLOC_001702	-	u	q1:PIPI.1702	5	873
PIPI.1703.1	PINUS_00001745	XLOC_001703	-	u	q1:PIPI.1703	1	414
PIPI.1704.1	PINUS_00001746	XLOC_001704	-	u	q1:PIPI.1704	1	220
PIPI.1705.1	PINUS_00001747	XLOC_001705	-	u	q1:PIPI.1705	1	339
PIPI.1706.1	PINUS_00001748	XLOC_001706	-	u	q1:PIPI.1706	3	225
PIPI.1707.1	PINUS_00001749	XLOC_001707	-	u	q1:PIPI.1707	1	376
PIPI.1708.1	PINUS_00001750	XLOC_001708	-	u	q1:PIPI.1708	1	233
PIPI.1709.1	PINUS_00001751	XLOC_001709	-	u	q1:PIPI.1709	1	327
PIPI.1710.1	PINUS_00001752	XLOC_001710	-	u	q1:PIPI.1710	1	231
PIPI.1711.1	PINUS_00001753	XLOC_001711	-	u	q1:PIPI.1711	1	393
PIPI.1712.1	PINUS_00001754	XLOC_001712	-	u	q1:PIPI.1712	1	228
PIPI.1713.1	PINUS_00001755	XLOC_001713	-	u	q1:PIPI.1713	2	283
PIPI.1714.1	PINUS_00001756	XLOC_001714	-	u	q1:PIPI.1714	1	1354
PIPI.1715.1	PINUS_00001757	XLOC_001715	-	u	q1:PIPI.1715	1	442
PIPI.1716.1	PINUS_00001758	XLOC_001716	-	u	q1:PIPI.1716	2	422
PIPI.1717.1	PINUS_00001759	XLOC_001717	-	u	q1:PIPI.1717	4	1102
PIPI.1718.1	PINUS_00001760	XLOC_001718	-	u	q1:PIPI.1718	1	311
PIPI.1719.1	PINUS_00001761	XLOC_001719	-	u	q1:PIPI.1719	2	555
PIPI.1720.1	PINUS_00001762	XLOC_001720	-	u	q1:PIPI.1720	1	211
PIPI.1721.1	PINUS_00001763	XLOC_001721	-	u	q1:PIPI.1721	1	200
PIPI.1722.1	PINUS_00001764	XLOC_001722	-	u	q1:PIPI.1722	1	214
PIPI.1723.1	PINUS_00001765	XLOC_001723	-	u	q1:PIPI.1723	1	1795
PIPI.1724.1	PINUS_00001766	XLOC_001724	-	u	q1:PIPI.1724	1	407
PIPI.1725.1	PINUS_00001767	XLOC_001725	-	u	q1:PIPI.1725	1	321
PIPI.1726.1	PINUS_00001768	XLOC_001726	-	u	q1:PIPI.1726	1	986
PIPI.1727.1	PINUS_00001769	XLOC_001727	-	u	q1:PIPI.1727	1	351
PIPI.1728.1	PINUS_00001770	XLOC_001728	-	u	q1:PIPI.1728	1	1438
PIPI.1729.1	PINUS_00001771	XLOC_001729	-	u	q1:PIPI.1729	2	341
PIPI.1730.1	PINUS_00001772	XLOC_001730	-	u	q1:PIPI.1730	1	379
PIPI.1731.1	PINUS_00001773	XLOC_001731	-	u	q1:PIPI.1731	1	356
PIPI.1732.1	PINUS_00001774	XLOC_001732	-	u	q1:PIPI.1732	2	229
PIPI.1733.1	PINUS_00001775	XLOC_001733	-	u	q1:PIPI.1733	1	440
PIPI.1734.1	PINUS_00001776	XLOC_001734	-	u	q1:PIPI.1734	2	345
PIPI.1735.1	PINUS_00001777	XLOC_001735	-	u	q1:PIPI.1735	1	250
PIPI.1736.1	PINUS_00001778	XLOC_001736	-	u	q1:PIPI.1736	5	478
PIPI.1737.1	PINUS_00001779	XLOC_001737	-	u	q1:PIPI.1737	1	240
PIPI.1738.1	PINUS_00001780	XLOC_001738	-	u	q1:PIPI.1738	1	410
PIPI.1739.1	PINUS_00001781	XLOC_001739	-	u	q1:PIPI.1739	1	220
PIPI.1740.1	PINUS_00001782	XLOC_001740	-	u	q1:PIPI.1740	2	276
PIPI.1741.1	PINUS_00001783	XLOC_001741	-	u	q1:PIPI.1741	1	241
PIPI.1742.1	PINUS_00001784	XLOC_001742	-	u	q1:PIPI.1742	1	711
PIPI.1743.1	PINUS_00001785	XLOC_001743	-	u	q1:PIPI.1743	1	236
PIPI.1744.1	PINUS_00001786	XLOC_001744	-	u	q1:PIPI.1744	1	647
PIPI.1745.1	PINUS_00001787	XLOC_001745	-	u	q1:PIPI.1745	2	744
PIPI.1746.1	PINUS_00001788	XLOC_001746	-	u	q1:PIPI.1746	1	219
PIPI.1747.1	PINUS_00001789	XLOC_001747	-	u	q1:PIPI.1747	1	484
PIPI.1748.1	PINUS_00001790	XLOC_001748	-	u	q1:PIPI.1748	1	1457
PIPI.1749.1	PINUS_00001791	XLOC_001749	-	u	q1:PIPI.1749	1	281
PIPI.1750.1	PINUS_00001792	XLOC_001750	-	u	q1:PIPI.1750	1	212
PIPI.1751.1	PINUS_00001793	XLOC_001751	-	u	q1:PIPI.1751	1	202
PIPI.1752.1	PINUS_00001794	XLOC_001752	-	u	q1:PIPI.1752	1	1140
PIPI.1753.1	PINUS_00001795	XLOC_001753	-	u	q1:PIPI.1753	3	616
PIPI.1754.1	PINUS_00001796	XLOC_001754	-	u	q1:PIPI.1754	2	1134
PIPI.1755.1	PINUS_00001797	XLOC_001755	-	u	q1:PIPI.1755	1	596
PIPI.1756.1	PINUS_00001798	XLOC_001756	-	u	q1:PIPI.1756	1	971
PIPI.1757.1	PINUS_00001799	XLOC_001757	-	u	q1:PIPI.1757	1	238
PIPI.1758.1	PINUS_00001800	XLOC_001758	-	u	q1:PIPI.1758	1	2337
PIPI.1759.1	PINUS_00001801	XLOC_001759	-	u	q1:PIPI.1759	2	312
PIPI.1760.1	PINUS_00001802	XLOC_001760	-	u	q1:PIPI.1760	1	257
PIPI.1761.1	PINUS_00001803	XLOC_001761	-	u	q1:PIPI.1761	1	241
PIPI.1762.1	PINUS_00001804	XLOC_001762	-	u	q1:PIPI.1762	3	529
PIPI.1763.1	PINUS_00001805	XLOC_001763	-	u	q1:PIPI.1763	1	327
PIPI.1764.1	PINUS_00001806	XLOC_001764	-	u	q1:PIPI.1764	1	457
PIPI.1765.1	PINUS_00001807	XLOC_001765	-	u	q1:PIPI.1765	1	227
PIPI.1766.1	PINUS_00001808	XLOC_001766	-	u	q1:PIPI.1766	2	496
PIPI.1767.1	PINUS_00001809	XLOC_001767	-	u	q1:PIPI.1767	1	212
PIPI.1768.1	PINUS_00001810	XLOC_001768	-	u	q1:PIPI.1768	2	519
PIPI.1769.1	PINUS_00001811	XLOC_001769	-	u	q1:PIPI.1769	2	259
PIPI.1769.2	PINUS_00001812	XLOC_001769	-	u	q1:PIPI.1769	1	366
PIPI.1770.1	PINUS_00001813	XLOC_001770	-	u	q1:PIPI.1770	1	416
PIPI.1771.1	PINUS_00001814	XLOC_001771	-	u	q1:PIPI.1771	1	202
PIPI.1772.1	PINUS_00001815	XLOC_001772	-	u	q1:PIPI.1772	1	207
PIPI.1773.1	PINUS_00001816	XLOC_001773	-	u	q1:PIPI.1773	1	281
PIPI.1774.1	PINUS_00001817	XLOC_001774	-	u	q1:PIPI.1774	1	219
PIPI.1775.1	PINUS_00001818	XLOC_001775	-	u	q1:PIPI.1775	1	222
PIPI.1776.1	PINUS_00001819	XLOC_001776	-	u	q1:PIPI.1776	1	211
PIPI.1777.1	PINUS_00001820	XLOC_001777	-	u	q1:PIPI.1777	1	311
PIPI.1778.1	PINUS_00001821	XLOC_001778	-	u	q1:PIPI.1778	1	399
PIPI.1779.1	PINUS_00001822	XLOC_001779	-	u	q1:PIPI.1779	1	1911
PIPI.1780.1	PINUS_00001823	XLOC_001780	-	u	q1:PIPI.1780	1	276
PIPI.1781.1	PINUS_00001824	XLOC_001781	-	u	q1:PIPI.1781	1	327
PIPI.1782.1	PINUS_00001825	XLOC_001782	-	u	q1:PIPI.1782	1	489
PIPI.1783.1	PINUS_00001826	XLOC_001783	-	u	q1:PIPI.1783	1	252
PIPI.1784.1	PINUS_00001827	XLOC_001784	-	u	q1:PIPI.1784	1	556
PIPI.1785.1	PINUS_00001828	XLOC_001785	-	u	q1:PIPI.1785	1	398
PIPI.1786.1	PINUS_00001829	XLOC_001786	-	u	q1:PIPI.1786	1	1046
PIPI.1787.1	PINUS_00001830	XLOC_001787	-	u	q1:PIPI.1787	1	454
PIPI.1788.1	PINUS_00001831	XLOC_001788	-	u	q1:PIPI.1788	1	285
PIPI.1789.1	PINUS_00001832	XLOC_001789	-	u	q1:PIPI.1789	2	624
PIPI.1790.1	PINUS_00001833	XLOC_001790	-	u	q1:PIPI.1790	1	498
PIPI.1791.1	PINUS_00001834	XLOC_001791	-	u	q1:PIPI.1791	2	546
PIPI.1791.2	PINUS_00001835	XLOC_001791	-	u	q1:PIPI.1791	2	533
PIPI.1792.1	PINUS_00001836	XLOC_001792	-	u	q1:PIPI.1792	4	306
PIPI.1793.1	PINUS_00001837	XLOC_001793	-	u	q1:PIPI.1793	1	408
PIPI.1794.1	PINUS_00001838	XLOC_001794	-	u	q1:PIPI.1794	1	413
PIPI.1795.1	PINUS_00001839	XLOC_001795	-	u	q1:PIPI.1795	3	502
PIPI.1796.1	PINUS_00001840	XLOC_001796	-	u	q1:PIPI.1796	3	305
PIPI.1797.1	PINUS_00001841	XLOC_001797	-	u	q1:PIPI.1797	1	1862
PIPI.1798.1	PINUS_00001842	XLOC_001798	-	u	q1:PIPI.1798	1	252
PIPI.1799.1	PINUS_00001843	XLOC_001799	-	u	q1:PIPI.1799	1	239
PIPI.1800.1	PINUS_00001844	XLOC_001800	-	u	q1:PIPI.1800	1	354
PIPI.1801.1	PINUS_00001845	XLOC_001801	-	u	q1:PIPI.1801	1	380
PIPI.1802.1	PINUS_00001846	XLOC_001802	-	u	q1:PIPI.1802	1	375
PIPI.1803.1	PINUS_00001847	XLOC_001803	-	u	q1:PIPI.1803	1	813
PIPI.1804.1	PINUS_00001848	XLOC_001804	-	u	q1:PIPI.1804	1	371
PIPI.1805.1	PINUS_00001849	XLOC_001805	-	u	q1:PIPI.1805	3	590
PIPI.1806.1	PINUS_00001850	XLOC_001806	-	u	q1:PIPI.1806	1	345
PIPI.1807.1	PINUS_00001851	XLOC_001807	-	u	q1:PIPI.1807	1	858
PIPI.1808.1	PINUS_00001852	XLOC_001808	-	u	q1:PIPI.1808	1	909
PIPI.1809.1	PINUS_00001853	XLOC_001809	-	u	q1:PIPI.1809	1	334
PIPI.1810.1	PINUS_00001854	XLOC_001810	-	u	q1:PIPI.1810	2	276
PIPI.1811.1	PINUS_00001855	XLOC_001811	-	u	q1:PIPI.1811	1	344
PIPI.1812.1	PINUS_00001856	XLOC_001812	-	u	q1:PIPI.1812	1	231
PIPI.1813.1	PINUS_00001857	XLOC_001813	-	u	q1:PIPI.1813	1	662
PIPI.1814.1	PINUS_00001858	XLOC_001814	-	u	q1:PIPI.1814	1	500
PIPI.1815.1	PINUS_00001859	XLOC_001815	-	u	q1:PIPI.1815	1	998
PIPI.1816.1	PINUS_00001860	XLOC_001816	-	u	q1:PIPI.1816	1	213
PIPI.1817.1	PINUS_00001861	XLOC_001817	-	u	q1:PIPI.1817	1	709
PIPI.1818.1	PINUS_00001862	XLOC_001818	-	u	q1:PIPI.1818	1	323
PIPI.1819.1	PINUS_00001863	XLOC_001819	-	u	q1:PIPI.1819	1	375
PIPI.1820.1	PINUS_00001864	XLOC_001820	-	u	q1:PIPI.1820	1	267
PIPI.1821.1	PINUS_00001865	XLOC_001821	-	u	q1:PIPI.1821	1	953
PIPI.1822.1	PINUS_00001866	XLOC_001822	-	u	q1:PIPI.1822	1	508
PIPI.1823.1	PINUS_00001867	XLOC_001823	-	u	q1:PIPI.1823	1	1766
PIPI.1824.1	PINUS_00001868	XLOC_001824	-	u	q1:PIPI.1824	1	202
PIPI.1825.1	PINUS_00001869	XLOC_001825	-	u	q1:PIPI.1825	2	255
PIPI.1826.1	PINUS_00001870	XLOC_001826	-	u	q1:PIPI.1826	3	712
PIPI.1827.1	PINUS_00001871	XLOC_001827	-	u	q1:PIPI.1827	1	684
PIPI.1828.1	PINUS_00001872	XLOC_001828	-	u	q1:PIPI.1828	1	394
PIPI.1829.1	PINUS_00001873	XLOC_001829	-	u	q1:PIPI.1829	1	303
PIPI.1830.1	PINUS_00001874	XLOC_001830	-	u	q1:PIPI.1830	1	567
PIPI.1831.1	PINUS_00001875	XLOC_001831	-	u	q1:PIPI.1831	1	574
PIPI.1832.1	PINUS_00001876	XLOC_001832	-	u	q1:PIPI.1832	3	529
PIPI.1832.2	PINUS_00001877	XLOC_001832	-	u	q1:PIPI.1832	3	530
PIPI.1833.1	PINUS_00001878	XLOC_001833	-	u	q1:PIPI.1833	1	721
PIPI.1834.1	PINUS_00001879	XLOC_001834	-	u	q1:PIPI.1834	1	560
PIPI.1835.1	PINUS_00001880	XLOC_001835	-	u	q1:PIPI.1835	1	308
PIPI.1836.1	PINUS_00001881	XLOC_001836	-	u	q1:PIPI.1836	1	691
PIPI.1837.1	PINUS_00001882	XLOC_001837	-	u	q1:PIPI.1837	1	204
PIPI.1838.1	PINUS_00001883	XLOC_001838	-	u	q1:PIPI.1838	1	321
PIPI.1839.1	PINUS_00001884	XLOC_001839	-	u	q1:PIPI.1839	1	332
PIPI.1840.1	PINUS_00001885	XLOC_001840	-	u	q1:PIPI.1840	1	382
PIPI.1841.1	PINUS_00001886	XLOC_001841	-	u	q1:PIPI.1841	1	513
PIPI.1842.1	PINUS_00001887	XLOC_001842	-	u	q1:PIPI.1842	1	307
PIPI.1843.1	PINUS_00001888	XLOC_001843	-	u	q1:PIPI.1843	1	224
PIPI.1844.1	PINUS_00001889	XLOC_001844	-	u	q1:PIPI.1844	2	1970
PIPI.1845.1	PINUS_00001890	XLOC_001845	-	u	q1:PIPI.1845	1	837
PIPI.1846.1	PINUS_00001891	XLOC_001846	-	u	q1:PIPI.1846	1	248
PIPI.1847.1	PINUS_00001892	XLOC_001847	-	u	q1:PIPI.1847	2	394
PIPI.1848.1	PINUS_00001893	XLOC_001848	-	u	q1:PIPI.1848	1	434
PIPI.1849.1	PINUS_00001894	XLOC_001849	-	u	q1:PIPI.1849	1	288
PIPI.1850.1	PINUS_00001895	XLOC_001850	-	u	q1:PIPI.1850	3	726
PIPI.1851.1	PINUS_00001896	XLOC_001851	-	u	q1:PIPI.1851	1	440
PIPI.1852.1	PINUS_00001897	XLOC_001852	-	u	q1:PIPI.1852	2	280
PIPI.1853.1	PINUS_00001898	XLOC_001853	-	u	q1:PIPI.1853	2	1303
PIPI.1854.1	PINUS_00001899	XLOC_001854	-	u	q1:PIPI.1854	1	229
PIPI.1855.1	PINUS_00001900	XLOC_001855	-	u	q1:PIPI.1855	1	227
PIPI.1856.1	PINUS_00001901	XLOC_001856	-	u	q1:PIPI.1856	1	508
PIPI.1857.1	PINUS_00001902	XLOC_001857	-	u	q1:PIPI.1857	2	239
PIPI.1858.1	PINUS_00001903	XLOC_001858	-	u	q1:PIPI.1858	2	572
PIPI.1859.1	PINUS_00001904	XLOC_001859	-	u	q1:PIPI.1859	1	848
PIPI.1860.1	PINUS_00001905	XLOC_001860	-	u	q1:PIPI.1860	1	502
PIPI.1861.1	PINUS_00001906	XLOC_001861	-	u	q1:PIPI.1861	1	1120
PIPI.1862.1	PINUS_00001907	XLOC_001862	-	u	q1:PIPI.1862	1	428
PIPI.1863.1	PINUS_00001908	XLOC_001863	-	u	q1:PIPI.1863	1	327
PIPI.1864.1	PINUS_00001909	XLOC_001864	-	u	q1:PIPI.1864	3	202
PIPI.1865.1	PINUS_00001910	XLOC_001865	-	u	q1:PIPI.1865	1	389
PIPI.1866.1	PINUS_00001911	XLOC_001866	-	u	q1:PIPI.1866	2	612
PIPI.1867.1	PINUS_00001912	XLOC_001867	-	u	q1:PIPI.1867	1	252
PIPI.1868.1	PINUS_00001913	XLOC_001868	-	u	q1:PIPI.1868	1	498
PIPI.1869.1	PINUS_00001914	XLOC_001869	-	u	q1:PIPI.1869	1	202
PIPI.1870.1	PINUS_00001915	XLOC_001870	-	u	q1:PIPI.1870	1	258
PIPI.1871.1	PINUS_00001916	XLOC_001871	-	u	q1:PIPI.1871	1	751
PIPI.1872.1	PINUS_00001917	XLOC_001872	-	u	q1:PIPI.1872	1	1396
PIPI.1873.1	PINUS_00001918	XLOC_001873	-	u	q1:PIPI.1873	1	205
PIPI.1874.1	PINUS_00001919	XLOC_001874	-	u	q1:PIPI.1874	1	287
PIPI.1875.1	PINUS_00001920	XLOC_001875	-	u	q1:PIPI.1875	1	207
PIPI.1876.1	PINUS_00001921	XLOC_001876	-	u	q1:PIPI.1876	1	523
PIPI.1877.1	PINUS_00001922	XLOC_001877	-	u	q1:PIPI.1877	1	440
PIPI.1878.1	PINUS_00001923	XLOC_001878	-	u	q1:PIPI.1878	1	409
PIPI.1879.1	PINUS_00001924	XLOC_001879	-	u	q1:PIPI.1879	1	349
PIPI.1880.1	PINUS_00001925	XLOC_001880	-	u	q1:PIPI.1880	1	204
PIPI.1881.1	PINUS_00001926	XLOC_001881	-	u	q1:PIPI.1881	1	1093
PIPI.1882.1	PINUS_00001927	XLOC_001882	-	u	q1:PIPI.1882	1	434
PIPI.1883.1	PINUS_00001928	XLOC_001883	-	u	q1:PIPI.1883	3	1112
PIPI.1884.1	PINUS_00001929	XLOC_001884	-	u	q1:PIPI.1884	2	709
PIPI.1885.1	PINUS_00001930	XLOC_001885	-	u	q1:PIPI.1885	1	368
PIPI.1886.1	PINUS_00001931	XLOC_001886	-	u	q1:PIPI.1886	3	428
PIPI.1887.1	PINUS_00001932	XLOC_001887	-	u	q1:PIPI.1887	1	230
PIPI.1888.1	PINUS_00001933	XLOC_001888	-	u	q1:PIPI.1888	1	232
PIPI.1889.1	PINUS_00001934	XLOC_001889	-	u	q1:PIPI.1889	1	1261
PIPI.1890.1	PINUS_00001935	XLOC_001890	-	u	q1:PIPI.1890	1	1354
PIPI.1891.1	PINUS_00001936	XLOC_001891	-	u	q1:PIPI.1891	2	690
PIPI.1892.1	PINUS_00001937	XLOC_001892	-	u	q1:PIPI.1892	2	381
PIPI.1893.1	PINUS_00001938	XLOC_001893	-	u	q1:PIPI.1893	1	351
PIPI.1894.1	PINUS_00001939	XLOC_001894	-	u	q1:PIPI.1894	3	1884
PIPI.1894.2	PINUS_00001940	XLOC_001894	-	u	q1:PIPI.1894	3	1721
PIPI.1895.1	PINUS_00001941	XLOC_001895	-	u	q1:PIPI.1895	3	249
PIPI.1896.1	PINUS_00001942	XLOC_001896	-	u	q1:PIPI.1896	1	225
PIPI.1897.1	PINUS_00001943	XLOC_001897	-	u	q1:PIPI.1897	1	247
PIPI.1898.1	PINUS_00001944	XLOC_001898	-	u	q1:PIPI.1898	2	364
PIPI.1899.1	PINUS_00001945	XLOC_001899	-	u	q1:PIPI.1899	1	708
PIPI.1900.1	PINUS_00001946	XLOC_001900	-	u	q1:PIPI.1900	1	660
PIPI.1901.1	PINUS_00001947	XLOC_001901	-	u	q1:PIPI.1901	1	429
PIPI.1902.1	PINUS_00001948	XLOC_001902	-	u	q1:PIPI.1902	5	597
PIPI.1903.1	PINUS_00001949	XLOC_001903	-	u	q1:PIPI.1903	1	215
PIPI.1904.1	PINUS_00001950	XLOC_001904	-	u	q1:PIPI.1904	4	498
PIPI.1905.1	PINUS_00001951	XLOC_001905	-	u	q1:PIPI.1905	2	401
PIPI.1906.1	PINUS_00001952	XLOC_001906	-	u	q1:PIPI.1906	1	1580
PIPI.1907.1	PINUS_00001953	XLOC_001907	-	u	q1:PIPI.1907	1	251
PIPI.1908.1	PINUS_00001954	XLOC_001908	-	u	q1:PIPI.1908	1	537
PIPI.1909.1	PINUS_00001955	XLOC_001909	-	u	q1:PIPI.1909	1	284
PIPI.1910.1	PINUS_00001956	XLOC_001910	-	u	q1:PIPI.1910	2	519
PIPI.1911.1	PINUS_00001957	XLOC_001911	-	u	q1:PIPI.1911	1	220
PIPI.1912.1	PINUS_00001958	XLOC_001912	-	u	q1:PIPI.1912	1	271
PIPI.1913.1	PINUS_00001959	XLOC_001913	-	u	q1:PIPI.1913	1	324
PIPI.1914.1	PINUS_00001960	XLOC_001914	-	u	q1:PIPI.1914	2	260
PIPI.1915.1	PINUS_00001961	XLOC_001915	-	u	q1:PIPI.1915	2	284
PIPI.1916.1	PINUS_00001962	XLOC_001916	-	u	q1:PIPI.1916	1	208
PIPI.1917.1	PINUS_00001963	XLOC_001917	-	u	q1:PIPI.1917	2	368
PIPI.1918.1	PINUS_00001964	XLOC_001918	-	u	q1:PIPI.1918	1	208
PIPI.1919.1	PINUS_00001965	XLOC_001919	-	u	q1:PIPI.1919	1	636
PIPI.1920.1	PINUS_00001966	XLOC_001920	-	u	q1:PIPI.1920	1	299
PIPI.1921.1	PINUS_00001967	XLOC_001921	-	u	q1:PIPI.1921	2	284
PIPI.1922.1	PINUS_00001968	XLOC_001922	-	u	q1:PIPI.1922	1	225
PIPI.1923.1	PINUS_00001969	XLOC_001923	-	u	q1:PIPI.1923	1	200
PIPI.1924.1	PINUS_00001970	XLOC_001924	-	u	q1:PIPI.1924	1	217
PIPI.1925.1	PINUS_00001971	XLOC_001925	-	u	q1:PIPI.1925	1	360
PIPI.1926.1	PINUS_00001972	XLOC_001926	-	u	q1:PIPI.1926	1	318
PIPI.1927.1	PINUS_00001973	XLOC_001927	-	u	q1:PIPI.1927	1	901
PIPI.1928.1	PINUS_00001974	XLOC_001928	-	u	q1:PIPI.1928	1	401
PIPI.1929.1	PINUS_00001975	XLOC_001929	-	u	q1:PIPI.1929	2	1012
PIPI.1930.1	PINUS_00001976	XLOC_001930	-	u	q1:PIPI.1930	1	996
PIPI.1931.1	PINUS_00001977	XLOC_001931	-	u	q1:PIPI.1931	1	303
PIPI.1932.1	PINUS_00001978	XLOC_001932	-	u	q1:PIPI.1932	1	221
PIPI.1933.1	PINUS_00001979	XLOC_001933	-	u	q1:PIPI.1933	1	287
PIPI.1934.1	PINUS_00001980	XLOC_001934	-	u	q1:PIPI.1934	1	263
PIPI.1935.1	PINUS_00001981	XLOC_001935	-	u	q1:PIPI.1935	2	638
PIPI.1935.2	PINUS_00001982	XLOC_001935	-	u	q1:PIPI.1935	2	520
PIPI.1936.1	PINUS_00001983	XLOC_001936	-	u	q1:PIPI.1936	2	273
PIPI.1937.1	PINUS_00001984	XLOC_001937	-	u	q1:PIPI.1937	1	1764
PIPI.1938.1	PINUS_00001985	XLOC_001938	-	u	q1:PIPI.1938	1	744
PIPI.1939.1	PINUS_00001986	XLOC_001939	-	u	q1:PIPI.1939	1	324
PIPI.1940.1	PINUS_00001987	XLOC_001940	-	u	q1:PIPI.1940	1	562
PIPI.1941.1	PINUS_00001988	XLOC_001941	-	u	q1:PIPI.1941	1	457
PIPI.1942.1	PINUS_00001989	XLOC_001942	-	u	q1:PIPI.1942	1	375
PIPI.1943.1	PINUS_00001990	XLOC_001943	-	u	q1:PIPI.1943	1	826
PIPI.1944.1	PINUS_00001991	XLOC_001944	-	u	q1:PIPI.1944	1	342
PIPI.1945.1	PINUS_00001992	XLOC_001945	-	u	q1:PIPI.1945	1	2621
PIPI.1946.1	PINUS_00001993	XLOC_001946	-	u	q1:PIPI.1946	1	263
PIPI.1947.1	PINUS_00001994	XLOC_001947	-	u	q1:PIPI.1947	1	224
PIPI.1948.1	PINUS_00001995	XLOC_001948	-	u	q1:PIPI.1948	1	221
PIPI.1949.1	PINUS_00001996	XLOC_001949	-	u	q1:PIPI.1949	1	405
PIPI.1950.1	PINUS_00001997	XLOC_001950	-	u	q1:PIPI.1950	1	877
PIPI.1951.1	PINUS_00001998	XLOC_001951	-	u	q1:PIPI.1951	2	308
[truncated: 105,397 more rows]

## Sheet: TS4
Table S4: Genomic information of the unique transcriptome assembled for F. circinatum
transcript_id	Query transfrag id	Query locus id	Reference gene id	classcode	gene_id	exons	length
FC072V.1.1	FCIR_00000001	XLOC_000001	-	u	q1:FC072V.1	2	220
FC072V.2.1	FCIR_00000002	XLOC_000002	-	u	q1:FC072V.2	2	374
FC072V.7.1	FCIR_00000003	XLOC_000003	FC072V.7|FC072V.7.1	=	q1:FC072V.7	4	1781
FC072V.14.1	FCIR_00000004	XLOC_000004	FC072V.14|FC072V.14.1	=	q1:FC072V.14	2	1425
FC072V.15.1	FCIR_00000005	XLOC_000005	FC072V.15|FC072V.15.1	=	q1:FC072V.15	2	471
FC072V.16.1	FCIR_00000006	XLOC_000006	FC072V.16|FC072V.16.1	=	q1:FC072V.16	2	788
FC072V.18.1	FCIR_00000007	XLOC_000007	-	u	q1:FC072V.18	1	814
FC072V.20.1	FCIR_00000008	XLOC_000008	-	u	q1:FC072V.20	2	242
FC072V.21.1	FCIR_00000009	XLOC_000009	FC072V.21|FC072V.21.1	=	q1:FC072V.21	2	440
FC072V.23.1	FCIR_00000010	XLOC_000010	FC072V.23|FC072V.23.1	=	q1:FC072V.23	1	2120
FC072V.24.1	FCIR_00000011	XLOC_000011	FC072V.24|FC072V.24.1	=	q1:FC072V.24	7	1849
FC072V.27.1	FCIR_00000012	XLOC_000012	FC072V.27|FC072V.27.1	=	q1:FC072V.27	1	1890
FC072V.28.1	FCIR_00000013	XLOC_000013	-	u	q1:FC072V.28	2	212
FC072V.29.1	FCIR_00000014	XLOC_000014	FC072V.29|FC072V.29.1	=	q1:FC072V.29	2	348
FC072V.3.1	FCIR_00000015	XLOC_000015	FC072V.3|FC072V.3.1	=	q1:FC072V.3	2	366
FC072V.4.1	FCIR_00000016	XLOC_000016	-	u	q1:FC072V.4	3	265
FC072V.5.1	FCIR_00000017	XLOC_000017	-	u	q1:FC072V.5	5	526
FC072V.6.1	FCIR_00000018	XLOC_000018	FC072V.6|FC072V.6.1	=	q1:FC072V.6	5	1064
FC072V.8.1	FCIR_00000019	XLOC_000019	FC072V.8|FC072V.8.1	=	q1:FC072V.8	1	1161
FC072V.9.1	FCIR_00000020	XLOC_000020	FC072V.9|FC072V.9.1	=	q1:FC072V.9	3	1616
FC072V.10.1	FCIR_00000021	XLOC_000021	-	u	q1:FC072V.10	2	228
FC072V.11.1	FCIR_00000022	XLOC_000022	FC072V.11|FC072V.11.1	=	q1:FC072V.11	1	1763
FC072V.12.1	FCIR_00000023	XLOC_000023	FC072V.12|FC072V.12.1	=	q1:FC072V.12	2	831
FC072V.13.1	FCIR_00000024	XLOC_000024	FC072V.13|FC072V.13.1	=	q1:FC072V.13	2	1293
FC072V.17.1	FCIR_00000025	XLOC_000025	FC072V.17|FC072V.17.1	=	q1:FC072V.17	2	1330
FC072V.17.2	FCIR_00000026	XLOC_000025	FC072V.17|FC072V.17.2	=	q1:FC072V.17	3	1241
FC072V.17.3	FCIR_00000027	XLOC_000025	FC072V.17|FC072V.17.3	=	q1:FC072V.17	2	1091
FC072V.17.4	FCIR_00000028	XLOC_000025	FC072V.17|FC072V.17.4	=	q1:FC072V.17	3	1035
FC072V.17.5	FCIR_00000029	XLOC_000025	FC072V.17|FC072V.17.5	=	q1:FC072V.17	3	968
FC072V.19.1	FCIR_00000030	XLOC_000026	FC072V.19|FC072V.19.1	=	q1:FC072V.19	2	635
FC072V.22.1	FCIR_00000031	XLOC_000027	FC072V.22|FC072V.22.1	=	q1:FC072V.22	3	1403
FC072V.25.1	FCIR_00000032	XLOC_000028	FC072V.25|FC072V.25.1	=	q1:FC072V.25	1	1370
FC072V.26.1	FCIR_00000033	XLOC_000029	FC072V.26|FC072V.26.1	=	q1:FC072V.26	2	913
FC072V.30.1	FCIR_00000034	XLOC_000030	FC072V.29|FC072V.29.1	x	q1:FC072V.30	2	217
FC072V.33.1	FCIR_00000035	XLOC_000031	FC072V.33|FC072V.33.1	=	q1:FC072V.33	3	1450
FC072V.35.1	FCIR_00000036	XLOC_000032	FC072V.35|FC072V.35.1	=	q1:FC072V.35	4	817
FC072V.31.1	FCIR_00000037	XLOC_000033	FC072V.31|FC072V.31.1	=	q1:FC072V.31	3	686
FC072V.32.1	FCIR_00000038	XLOC_000034	FC072V.32|FC072V.32.1	=	q1:FC072V.32	2	1321
FC072V.34.1	FCIR_00000039	XLOC_000035	FC072V.34|FC072V.34.1	=	q1:FC072V.34	3	2104
FC072V.36.1	FCIR_00000040	XLOC_000036	FC072V.36|FC072V.36.1	=	q1:FC072V.36	2	1502
FC072V.37.1	FCIR_00000041	XLOC_000037	FC072V.37|FC072V.37.1	=	q1:FC072V.37	5	1146
FC072V.38.1	FCIR_00000042	XLOC_000038	FC072V.38|FC072V.38.1	=	q1:FC072V.38	4	2083
FC072V.39.1	FCIR_00000043	XLOC_000039	FC072V.39|FC072V.39.1	=	q1:FC072V.39	2	3126
FC072V.40.1	FCIR_00000044	XLOC_000040	FC072V.40|FC072V.40.1	=	q1:FC072V.40	2	1754
FC072V.41.1	FCIR_00000045	XLOC_000041	FC072V.41|FC072V.41.1	=	q1:FC072V.41	2	723
FC072V.42.1	FCIR_00000046	XLOC_000042	-	u	q1:FC072V.42	2	376
FC072V.45.1	FCIR_00000047	XLOC_000043	FC072V.45|FC072V.45.1	=	q1:FC072V.45	2	894
FC072V.45.2	FCIR_00000048	XLOC_000043	FC072V.45|FC072V.45.1	o	q1:FC072V.45	2	516
FC072V.47.1	FCIR_00000049	XLOC_000044	FC072V.47|FC072V.47.1	=	q1:FC072V.47	3	1308
FC072V.48.1	FCIR_00000050	XLOC_000045	-	u	q1:FC072V.48	2	1353
FC072V.48.2	FCIR_00000051	XLOC_000045	-	u	q1:FC072V.48	3	997
FC072V.43.1	FCIR_00000052	XLOC_000046	-	u	q1:FC072V.43	2	1054
FC072V.44.1	FCIR_00000053	XLOC_000047	-	u	q1:FC072V.44	2	409
FC072V.46.1	FCIR_00000054	XLOC_000048	FC072V.46|FC072V.46.1	=	q1:FC072V.46	1	2602
FC072V.51.1	FCIR_00000055	XLOC_000049	FC072V.51|FC072V.51.1	=	q1:FC072V.51	2	1245
FC072V.55.1	FCIR_00000056	XLOC_000050	FC072V.55|FC072V.55.1	=	q1:FC072V.55	4	2746
FC072V.56.1	FCIR_00000057	XLOC_000051	FC072V.56|FC072V.56.1	=	q1:FC072V.56	3	1620
FC072V.56.2	FCIR_00000058	XLOC_000051	FC072V.56|FC072V.56.2	=	q1:FC072V.56	3	1552
FC072V.59.1	FCIR_00000059	XLOC_000052	FC072V.59|FC072V.59.1	=	q1:FC072V.59	2	3189
FC072V.60.1	FCIR_00000060	XLOC_000053	FC072V.60|FC072V.60.1	=	q1:FC072V.60	2	1297
FC072V.49.1	FCIR_00000061	XLOC_000054	FC072V.49|FC072V.49.1	=	q1:FC072V.49	1	1734
FC072V.50.1	FCIR_00000062	XLOC_000055	FC072V.50|FC072V.50.1	=	q1:FC072V.50	2	2854
FC072V.52.1	FCIR_00000063	XLOC_000056	-	u	q1:FC072V.52	2	309
FC072V.53.1	FCIR_00000064	XLOC_000057	FC072V.53|FC072V.53.1	=	q1:FC072V.53	3	636
FC072V.54.1	FCIR_00000065	XLOC_000058	-	u	q1:FC072V.54	2	318
FC072V.54.2	FCIR_00000066	XLOC_000058	-	u	q1:FC072V.54	3	200
FC072V.57.1	FCIR_00000067	XLOC_000059	FC072V.57|FC072V.57.1	=	q1:FC072V.57	1	3710
FC072V.58.1	FCIR_00000068	XLOC_000060	-	u	q1:FC072V.58	2	243
FC072V.61.1	FCIR_00000069	XLOC_000061	FC072V.61|FC072V.61.1	=	q1:FC072V.61	2	1545
FC072V.61.2	FCIR_00000070	XLOC_000061	FC072V.61|FC072V.61.2	=	q1:FC072V.61	3	1247
FC072V.62.1	FCIR_00000071	XLOC_000062	FC072V.62|FC072V.62.1	=	q1:FC072V.62	2	1053
FC072V.67.1	FCIR_00000072	XLOC_000063	FC072V.67|FC072V.67.1	=	q1:FC072V.67	2	2183
FC072V.70.1	FCIR_00000073	XLOC_000064	-	u	q1:FC072V.70	2	657
FC072V.71.1	FCIR_00000074	XLOC_000065	FC072V.71|FC072V.71.1	=	q1:FC072V.71	6	2034
FC072V.73.1	FCIR_00000075	XLOC_000066	FC072V.73|FC072V.73.1	=	q1:FC072V.73	2	1903
FC072V.75.1	FCIR_00000076	XLOC_000067	FC072V.75|FC072V.75.1	=	q1:FC072V.75	3	1815
FC072V.63.1	FCIR_00000077	XLOC_000068	FC072V.63|FC072V.63.1	=	q1:FC072V.63	2	741
FC072V.64.1	FCIR_00000078	XLOC_000069	FC072V.64|FC072V.64.1	=	q1:FC072V.64	3	3206
FC072V.64.2	FCIR_00000079	XLOC_000069	FC072V.64|FC072V.64.2	=	q1:FC072V.64	3	3085
FC072V.65.1	FCIR_00000080	XLOC_000070	FC072V.65|FC072V.65.1	=	q1:FC072V.65	1	1571
FC072V.66.1	FCIR_00000081	XLOC_000071	FC072V.66|FC072V.66.1	=	q1:FC072V.66	4	1369
FC072V.68.1	FCIR_00000082	XLOC_000072	FC072V.68|FC072V.68.1	=	q1:FC072V.68	6	2265
FC072V.69.1	FCIR_00000083	XLOC_000073	FC072V.69|FC072V.69.1	=	q1:FC072V.69	2	4614
FC072V.72.1	FCIR_00000084	XLOC_000074	FC072V.71|FC072V.71.1	s	q1:FC072V.72	2	233
FC072V.74.1	FCIR_00000085	XLOC_000075	FC072V.74|FC072V.74.1	=	q1:FC072V.74	1	1030
FC072V.76.1	FCIR_00000086	XLOC_000076	FC072V.76|FC072V.76.1	=	q1:FC072V.76	2	352
FC072V.77.1	FCIR_00000087	XLOC_000077	FC072V.77|FC072V.77.1	=	q1:FC072V.77	2	434
FC072V.80.1	FCIR_00000088	XLOC_000078	FC072V.80|FC072V.80.1	=	q1:FC072V.80	2	759
FC072V.81.1	FCIR_00000089	XLOC_000079	FC072V.81|FC072V.81.1	=	q1:FC072V.81	2	2484
FC072V.82.1	FCIR_00000090	XLOC_000080	FC072V.82|FC072V.82.1	=	q1:FC072V.82	4	2091
FC072V.78.1	FCIR_00000091	XLOC_000081	FC072V.78|FC072V.78.1	=	q1:FC072V.78	4	2147
FC072V.79.1	FCIR_00000092	XLOC_000082	FC072V.79|FC072V.79.1	=	q1:FC072V.79	2	677
FC072V.83.1	FCIR_00000093	XLOC_000083	FC072V.83|FC072V.83.1	=	q1:FC072V.83	4	1116
FC072V.84.1	FCIR_00000094	XLOC_000084	FC072V.84|FC072V.84.1	=	q1:FC072V.84	3	1650
FC072V.86.1	FCIR_00000095	XLOC_000085	-	u	q1:FC072V.86	2	201
FC072V.87.1	FCIR_00000096	XLOC_000086	FC072V.87|FC072V.87.1	=	q1:FC072V.87	2	1713
FC072V.89.1	FCIR_00000097	XLOC_000087	FC072V.89|FC072V.89.1	=	q1:FC072V.89	2	1235
FC072V.91.1	FCIR_00000098	XLOC_000088	FC072V.91|FC072V.91.1	=	q1:FC072V.91	2	2436
FC072V.92.1	FCIR_00000099	XLOC_000089	FC072V.92|FC072V.92.1	=	q1:FC072V.92	3	461
FC072V.94.1	FCIR_00000100	XLOC_000090	FC072V.94|FC072V.94.1	=	q1:FC072V.94	3	878
FC072V.95.1	FCIR_00000101	XLOC_000091	FC072V.95|FC072V.95.1	=	q1:FC072V.95	3	1395
FC072V.96.1	FCIR_00000102	XLOC_000092	FC072V.96|FC072V.96.1	=	q1:FC072V.96	6	2754
FC072V.97.1	FCIR_00000103	XLOC_000093	FC072V.97|FC072V.97.1	=	q1:FC072V.97	2	3185
FC072V.85.1	FCIR_00000104	XLOC_000094	-	u	q1:FC072V.85	3	959
FC072V.88.1	FCIR_00000105	XLOC_000095	FC072V.88|FC072V.88.1	=	q1:FC072V.88	3	1284
FC072V.90.1	FCIR_00000106	XLOC_000096	FC072V.90|FC072V.90.1	=	q1:FC072V.90	3	1383
FC072V.93.1	FCIR_00000107	XLOC_000097	FC072V.93|FC072V.93.1	=	q1:FC072V.93	2	1264
FC072V.98.1	FCIR_00000108	XLOC_000098	FC072V.98|FC072V.98.1	=	q1:FC072V.98	2	1054
FC072V.99.1	FCIR_00000109	XLOC_000099	FC072V.99|FC072V.99.1	=	q1:FC072V.99	6	2823
FC072V.100.1	FCIR_00000110	XLOC_000100	FC072V.100|FC072V.100.1	=	q1:FC072V.100	2	967
FC072V.101.1	FCIR_00000111	XLOC_000101	-	u	q1:FC072V.101	2	225
FC072V.103.1	FCIR_00000112	XLOC_000102	FC072V.104|FC072V.104.1	x	q1:FC072V.103	2	205
FC072V.102.1	FCIR_00000113	XLOC_000103	FC072V.102|FC072V.102.1	=	q1:FC072V.102	2	301
FC072V.104.1	FCIR_00000114	XLOC_000104	FC072V.104|FC072V.104.1	=	q1:FC072V.104	2	1135
FC072V.105.1	FCIR_00000115	XLOC_000105	FC072V.105|FC072V.105.1	=	q1:FC072V.105	1	989
FC072V.106.1	FCIR_00000116	XLOC_000106	FC072V.106|FC072V.106.1	=	q1:FC072V.106	2	439
FC072V.107.1	FCIR_00000117	XLOC_000107	FC072V.107|FC072V.107.1	=	q1:FC072V.107	2	870
FC072V.108.1	FCIR_00000118	XLOC_000108	FC072V.108|FC072V.108.1	=	q1:FC072V.108	2	327
FC072V.112.1	FCIR_00000119	XLOC_000109	FC072V.112|FC072V.112.1	=	q1:FC072V.112	1	1223
FC072V.115.1	FCIR_00000120	XLOC_000110	-	u	q1:FC072V.115	2	235
FC072V.109.1	FCIR_00000121	XLOC_000111	FC072V.109|FC072V.109.1	=	q1:FC072V.109	4	816
FC072V.110.1	FCIR_00000122	XLOC_000112	FC072V.110|FC072V.110.1	=	q1:FC072V.110	3	411
FC072V.111.1	FCIR_00000123	XLOC_000113	FC072V.111|FC072V.111.1	=	q1:FC072V.111	4	3566
FC072V.111.2	FCIR_00000124	XLOC_000113	FC072V.111|FC072V.111.2	=	q1:FC072V.111	4	3559
FC072V.113.1	FCIR_00000125	XLOC_000114	-	u	q1:FC072V.113	2	250
FC072V.114.1	FCIR_00000126	XLOC_000115	FC072V.114|FC072V.114.1	=	q1:FC072V.114	4	1478
FC072V.116.1	FCIR_00000127	XLOC_000116	FC072V.116|FC072V.116.1	=	q1:FC072V.116	1	1005
FC072V.119.1	FCIR_00000128	XLOC_000117	FC072V.119|FC072V.119.1	=	q1:FC072V.119	2	1524
FC072V.123.1	FCIR_00000129	XLOC_000118	FC072V.123|FC072V.123.1	=	q1:FC072V.123	2	1592
FC072V.126.1	FCIR_00000130	XLOC_000119	FC072V.126|FC072V.126.1	=	q1:FC072V.126	2	843
FC072V.128.1	FCIR_00000131	XLOC_000120	FC072V.128|FC072V.128.1	=	q1:FC072V.128	3	747
FC072V.133.1	FCIR_00000132	XLOC_000121	FC072V.133|FC072V.133.1	=	q1:FC072V.133	2	1275
FC072V.133.2	FCIR_00000133	XLOC_000121	FC072V.133|FC072V.133.2	=	q1:FC072V.133	2	1182
FC072V.136.1	FCIR_00000134	XLOC_000122	FC072V.136|FC072V.136.1	=	q1:FC072V.136	2	696
FC072V.138.1	FCIR_00000135	XLOC_000123	FC072V.138|FC072V.138.1	=	q1:FC072V.138	5	2002
FC072V.140.1	FCIR_00000136	XLOC_000124	-	u	q1:FC072V.140	2	300
FC072V.140.2	FCIR_00000137	XLOC_000124	-	u	q1:FC072V.140	2	248
FC072V.142.1	FCIR_00000138	XLOC_000125	FC072V.142|FC072V.142.1	=	q1:FC072V.142	5	498
FC072V.143.1	FCIR_00000139	XLOC_000126	FC072V.143|FC072V.143.1	=	q1:FC072V.143	2	862
FC072V.144.1	FCIR_00000140	XLOC_000127	FC072V.144|FC072V.144.1	=	q1:FC072V.144	3	1584
FC072V.145.1	FCIR_00000141	XLOC_000128	-	u	q1:FC072V.145	2	560
FC072V.146.1	FCIR_00000142	XLOC_000129	FC072V.146|FC072V.146.1	=	q1:FC072V.146	4	985
FC072V.117.1	FCIR_00000143	XLOC_000130	FC072V.117|FC072V.117.1	=	q1:FC072V.117	2	3359
FC072V.118.1	FCIR_00000144	XLOC_000131	FC072V.118|FC072V.118.1	=	q1:FC072V.118	1	2344
FC072V.120.1	FCIR_00000145	XLOC_000132	FC072V.120|FC072V.120.1	=	q1:FC072V.120	3	1956
FC072V.120.2	FCIR_00000146	XLOC_000132	FC072V.120|FC072V.120.2	=	q1:FC072V.120	4	1891
FC072V.121.1	FCIR_00000147	XLOC_000133	FC072V.121|FC072V.121.1	=	q1:FC072V.121	3	1465
FC072V.122.1	FCIR_00000148	XLOC_000134	-	u	q1:FC072V.122	2	249
FC072V.124.1	FCIR_00000149	XLOC_000135	FC072V.124|FC072V.124.1	=	q1:FC072V.124	3	569
FC072V.125.1	FCIR_00000150	XLOC_000136	FC072V.125|FC072V.125.1	=	q1:FC072V.125	2	721
FC072V.127.1	FCIR_00000151	XLOC_000137	FC072V.127|FC072V.127.1	=	q1:FC072V.127	4	1454
FC072V.129.1	FCIR_00000152	XLOC_000138	FC072V.129|FC072V.129.1	=	q1:FC072V.129	3	1197
FC072V.130.1	FCIR_00000153	XLOC_000139	FC072V.130|FC072V.130.1	=	q1:FC072V.130	1	1039
FC072V.131.1	FCIR_00000154	XLOC_000140	FC072V.131|FC072V.131.1	=	q1:FC072V.131	4	1491
FC072V.132.1	FCIR_00000155	XLOC_000141	FC072V.132|FC072V.132.1	=	q1:FC072V.132	3	837
FC072V.134.1	FCIR_00000156	XLOC_000142	FC072V.134|FC072V.134.1	=	q1:FC072V.134	2	2367
FC072V.135.1	FCIR_00000157	XLOC_000143	FC072V.135|FC072V.135.1	=	q1:FC072V.135	3	747
FC072V.137.1	FCIR_00000158	XLOC_000144	-	u	q1:FC072V.137	2	481
FC072V.139.1	FCIR_00000159	XLOC_000145	FC072V.139|FC072V.139.1	=	q1:FC072V.139	2	843
FC072V.141.1	FCIR_00000160	XLOC_000146	FC072V.141|FC072V.141.1	=	q1:FC072V.141	3	921
FC072V.148.1	FCIR_00000161	XLOC_000147	FC072V.148|FC072V.148.1	=	q1:FC072V.148	5	1741
FC072V.150.1	FCIR_00000162	XLOC_000148	FC072V.150|FC072V.150.1	=	q1:FC072V.150	2	2515
FC072V.150.2	FCIR_00000163	XLOC_000148	FC072V.150|FC072V.150.2	=	q1:FC072V.150	3	2415
FC072V.154.1	FCIR_00000164	XLOC_000149	FC072V.154|FC072V.154.1	=	q1:FC072V.154	3	3822
FC072V.154.2	FCIR_00000165	XLOC_000149	FC072V.154|FC072V.154.2	=	q1:FC072V.154	3	3816
FC072V.147.1	FCIR_00000166	XLOC_000150	FC072V.147|FC072V.147.1	=	q1:FC072V.147	3	2200
FC072V.147.2	FCIR_00000167	XLOC_000150	FC072V.147|FC072V.147.2	=	q1:FC072V.147	4	2077
FC072V.149.1	FCIR_00000168	XLOC_000151	FC072V.149|FC072V.149.1	=	q1:FC072V.149	1	1009
FC072V.151.1	FCIR_00000169	XLOC_000152	FC072V.151|FC072V.151.1	=	q1:FC072V.151	9	1811
FC072V.152.1	FCIR_00000170	XLOC_000153	FC072V.152|FC072V.152.1	=	q1:FC072V.152	2	1131
FC072V.153.1	FCIR_00000171	XLOC_000154	-	u	q1:FC072V.153	2	355
FC072V.155.1	FCIR_00000172	XLOC_000155	FC072V.155|FC072V.155.1	=	q1:FC072V.155	3	477
FC072V.156.1	FCIR_00000173	XLOC_000156	FC072V.156|FC072V.156.2	n	q1:FC072V.156	2	885
FC072V.156.2	FCIR_00000174	XLOC_000156	FC072V.156|FC072V.156.2	=	q1:FC072V.156	2	883
FC072V.157.1	FCIR_00000175	XLOC_000157	FC072V.157|FC072V.157.1	=	q1:FC072V.157	1	1557
FC072V.158.1	FCIR_00000176	XLOC_000158	-	u	q1:FC072V.158	3	272
FC072V.159.1	FCIR_00000177	XLOC_000159	FC072V.159|FC072V.159.1	=	q1:FC072V.159	2	2003
FC072V.161.1	FCIR_00000178	XLOC_000160	FC072V.161|FC072V.161.1	=	q1:FC072V.161	3	747
FC072V.160.1	FCIR_00000179	XLOC_000161	FC072V.160|FC072V.160.1	=	q1:FC072V.160	5	711
FC072V.162.1	FCIR_00000180	XLOC_000162	FC072V.162|FC072V.162.1	=	q1:FC072V.162	4	1234
FC072V.163.1	FCIR_00000181	XLOC_000163	FC072V.163|FC072V.163.1	=	q1:FC072V.163	2	947
FC072V.165.1	FCIR_00000182	XLOC_000164	FC072V.165|FC072V.165.1	=	q1:FC072V.165	1	1572
FC072V.164.1	FCIR_00000183	XLOC_000165	FC072V.164|FC072V.164.1	=	q1:FC072V.164	2	561
FC072V.166.1	FCIR_00000184	XLOC_000166	FC072V.166|FC072V.166.1	=	q1:FC072V.166	3	1823
FC072V.167.1	FCIR_00000185	XLOC_000167	FC072V.167|FC072V.167.1	=	q1:FC072V.167	1	2539
FC072V.167.2	FCIR_00000186	XLOC_000167	FC072V.167|FC072V.167.2	=	q1:FC072V.167	2	2266
FC072V.167.3	FCIR_00000187	XLOC_000167	FC072V.167|FC072V.167.3	=	q1:FC072V.167	2	2484
FC072V.169.1	FCIR_00000188	XLOC_000168	FC072V.169|FC072V.169.1	=	q1:FC072V.169	7	1375
FC072V.170.1	FCIR_00000189	XLOC_000169	FC072V.170|FC072V.170.1	=	q1:FC072V.170	2	1517
FC072V.171.1	FCIR_00000190	XLOC_000170	FC072V.171|FC072V.171.1	=	q1:FC072V.171	2	651
FC072V.174.1	FCIR_00000191	XLOC_000171	FC072V.174|FC072V.174.1	=	q1:FC072V.174	2	1930
FC072V.175.1	FCIR_00000192	XLOC_000172	-	u	q1:FC072V.175	2	205
FC072V.176.1	FCIR_00000193	XLOC_000173	-	u	q1:FC072V.176	3	421
FC072V.178.1	FCIR_00000194	XLOC_000174	FC072V.178|FC072V.178.1	=	q1:FC072V.178	3	696
FC072V.182.1	FCIR_00000195	XLOC_000175	FC072V.182|FC072V.182.1	=	q1:FC072V.182	3	2457
FC072V.183.1	FCIR_00000196	XLOC_000176	FC072V.183|FC072V.183.1	=	q1:FC072V.183	3	2039
FC072V.184.1	FCIR_00000197	XLOC_000177	FC072V.184|FC072V.184.1	=	q1:FC072V.184	3	1314
FC072V.184.2	FCIR_00000198	XLOC_000177	FC072V.184|FC072V.184.2	=	q1:FC072V.184	2	542
FC072V.168.1	FCIR_00000199	XLOC_000178	FC072V.167|FC072V.167.1	x	q1:FC072V.168	2	212
FC072V.172.1	FCIR_00000200	XLOC_000179	FC072V.172|FC072V.172.1	=	q1:FC072V.172	3	3193
FC072V.173.1	FCIR_00000201	XLOC_000180	FC072V.173|FC072V.173.1	=	q1:FC072V.173	3	1957
FC072V.177.1	FCIR_00000202	XLOC_000181	-	u	q1:FC072V.177	2	244
FC072V.179.1	FCIR_00000203	XLOC_000182	FC072V.179|FC072V.179.1	=	q1:FC072V.179	2	3447
FC072V.180.1	FCIR_00000204	XLOC_000183	FC072V.180|FC072V.180.2	j	q1:FC072V.180	2	866
FC072V.180.2	FCIR_00000205	XLOC_000183	FC072V.180|FC072V.180.2	=	q1:FC072V.180	2	710
FC072V.181.1	FCIR_00000206	XLOC_000184	FC072V.181|FC072V.181.1	=	q1:FC072V.181	4	2540
FC072V.181.2	FCIR_00000207	XLOC_000184	FC072V.181|FC072V.181.2	=	q1:FC072V.181	5	2367
FC072V.181.3	FCIR_00000208	XLOC_000184	FC072V.181|FC072V.181.3	=	q1:FC072V.181	5	2353
FC072V.181.4	FCIR_00000209	XLOC_000184	FC072V.181|FC072V.181.2	j	q1:FC072V.181	2	309
FC072V.187.1	FCIR_00000210	XLOC_000185	FC072V.187|FC072V.187.1	=	q1:FC072V.187	3	596
FC072V.188.1	FCIR_00000211	XLOC_000186	FC072V.188|FC072V.188.1	=	q1:FC072V.188	2	455
FC072V.192.1	FCIR_00000212	XLOC_000187	-	u	q1:FC072V.192	2	257
FC072V.197.1	FCIR_00000213	XLOC_000188	FC072V.197|FC072V.197.1	=	q1:FC072V.197	7	1179
FC072V.198.1	FCIR_00000214	XLOC_000189	FC072V.198|FC072V.198.1	=	q1:FC072V.198	3	323
FC072V.199.1	FCIR_00000215	XLOC_000190	-	u	q1:FC072V.199	2	290
FC072V.202.1	FCIR_00000216	XLOC_000191	FC072V.202|FC072V.202.1	=	q1:FC072V.202	4	389
FC072V.203.1	FCIR_00000217	XLOC_000192	FC072V.203|FC072V.203.1	=	q1:FC072V.203	2	531
FC072V.204.1	FCIR_00000218	XLOC_000193	FC072V.204|FC072V.204.1	=	q1:FC072V.204	3	865
FC072V.205.1	FCIR_00000219	XLOC_000194	FC072V.205|FC072V.205.1	=	q1:FC072V.205	2	808
FC072V.207.1	FCIR_00000220	XLOC_000195	-	u	q1:FC072V.207	3	260
FC072V.210.1	FCIR_00000221	XLOC_000196	FC072V.210|FC072V.210.1	=	q1:FC072V.210	2	480
FC072V.214.1	FCIR_00000222	XLOC_000197	FC072V.214|FC072V.214.1	=	q1:FC072V.214	2	385
FC072V.216.1	FCIR_00000223	XLOC_000198	FC072V.216|FC072V.216.1	=	q1:FC072V.216	3	920
FC072V.218.1	FCIR_00000224	XLOC_000199	FC072V.218|FC072V.218.1	=	q1:FC072V.218	2	362
FC072V.222.1	FCIR_00000225	XLOC_000200	FC072V.222|FC072V.222.1	=	q1:FC072V.222	1	679
FC072V.223.1	FCIR_00000226	XLOC_000201	FC072V.223|FC072V.223.1	=	q1:FC072V.223	1	769
FC072V.185.1	FCIR_00000227	XLOC_000202	FC072V.185|FC072V.185.1	=	q1:FC072V.185	3	658
FC072V.186.1	FCIR_00000228	XLOC_000203	FC072V.186|FC072V.186.1	=	q1:FC072V.186	2	444
FC072V.189.1	FCIR_00000229	XLOC_000204	FC072V.189|FC072V.189.1	=	q1:FC072V.189	1	583
FC072V.190.1	FCIR_00000230	XLOC_000205	FC072V.190|FC072V.190.1	=	q1:FC072V.190	3	775
FC072V.191.1	FCIR_00000231	XLOC_000206	FC072V.191|FC072V.191.1	=	q1:FC072V.191	2	355
FC072V.193.1	FCIR_00000232	XLOC_000207	FC072V.193|FC072V.193.1	=	q1:FC072V.193	2	405
FC072V.194.1	FCIR_00000233	XLOC_000208	-	u	q1:FC072V.194	2	495
FC072V.195.1	FCIR_00000234	XLOC_000209	FC072V.195|FC072V.195.1	=	q1:FC072V.195	3	683
FC072V.196.1	FCIR_00000235	XLOC_000210	FC072V.196|FC072V.196.1	=	q1:FC072V.196	6	2187
FC072V.200.1	FCIR_00000236	XLOC_000211	FC072V.200|FC072V.200.1	=	q1:FC072V.200	2	592
FC072V.201.1	FCIR_00000237	XLOC_000212	-	u	q1:FC072V.201	3	212
FC072V.206.1	FCIR_00000238	XLOC_000213	-	u	q1:FC072V.206	2	216
FC072V.208.1	FCIR_00000239	XLOC_000214	FC072V.208|FC072V.208.1	=	q1:FC072V.208	2	1135
FC072V.209.1	FCIR_00000240	XLOC_000215	FC072V.209|FC072V.209.1	=	q1:FC072V.209	2	415
FC072V.211.1	FCIR_00000241	XLOC_000216	FC072V.211|FC072V.211.1	=	q1:FC072V.211	4	1482
FC072V.212.1	FCIR_00000242	XLOC_000217	FC072V.212|FC072V.212.1	=	q1:FC072V.212	4	1725
FC072V.213.1	FCIR_00000243	XLOC_000218	FC072V.213|FC072V.213.1	=	q1:FC072V.213	2	910
FC072V.215.1	FCIR_00000244	XLOC_000219	FC072V.215|FC072V.215.1	=	q1:FC072V.215	7	1099
FC072V.217.1	FCIR_00000245	XLOC_000220	FC072V.217|FC072V.217.1	=	q1:FC072V.217	2	355
FC072V.219.1	FCIR_00000246	XLOC_000221	FC072V.219|FC072V.219.1	=	q1:FC072V.219	2	1592
FC072V.220.1	FCIR_00000247	XLOC_000222	FC072V.220|FC072V.220.1	=	q1:FC072V.220	3	454
FC072V.221.1	FCIR_00000248	XLOC_000223	FC072V.221|FC072V.221.1	=	q1:FC072V.221	2	603
FC072V.224.1	FCIR_00000249	XLOC_000224	-	u	q1:FC072V.224	2	208
FC072V.225.1	FCIR_00000250	XLOC_000225	FC072V.225|FC072V.225.1	=	q1:FC072V.225	1	1847
FC072V.226.1	FCIR_00000251	XLOC_000226	-	u	q1:FC072V.226	2	269
FC072V.227.1	FCIR_00000252	XLOC_000227	FC072V.227|FC072V.227.1	=	q1:FC072V.227	3	2299
FC072V.228.1	FCIR_00000253	XLOC_000228	FC072V.228|FC072V.228.1	=	q1:FC072V.228	2	1165
FC072V.229.1	FCIR_00000254	XLOC_000229	FC072V.229|FC072V.229.1	=	q1:FC072V.229	6	1963
FC072V.230.1	FCIR_00000255	XLOC_000230	FC072V.230|FC072V.230.1	=	q1:FC072V.230	3	695
FC072V.236.1	FCIR_00000256	XLOC_000231	FC072V.236|FC072V.236.1	=	q1:FC072V.236	2	763
FC072V.238.1	FCIR_00000257	XLOC_000232	-	u	q1:FC072V.238	2	233
FC072V.240.1	FCIR_00000258	XLOC_000233	FC072V.240|FC072V.240.1	=	q1:FC072V.240	2	1356
FC072V.241.1	FCIR_00000259	XLOC_000234	FC072V.241|FC072V.241.1	=	q1:FC072V.241	3	1899
FC072V.242.1	FCIR_00000260	XLOC_000235	FC072V.242|FC072V.242.1	=	q1:FC072V.242	3	2198
FC072V.244.1	FCIR_00000261	XLOC_000236	-	u	q1:FC072V.244	2	223
FC072V.246.1	FCIR_00000262	XLOC_000237	FC072V.246|FC072V.246.1	=	q1:FC072V.246	2	365
FC072V.231.1	FCIR_00000263	XLOC_000238	FC072V.231|FC072V.231.1	=	q1:FC072V.231	2	1116
FC072V.232.1	FCIR_00000264	XLOC_000239	FC072V.233|FC072V.233.1	p	q1:FC072V.232	1	691
FC072V.233.1	FCIR_00000265	XLOC_000240	FC072V.233|FC072V.233.1	=	q1:FC072V.233	2	1761
FC072V.234.1	FCIR_00000266	XLOC_000241	FC072V.234|FC072V.234.1	=	q1:FC072V.234	2	471
FC072V.235.1	FCIR_00000267	XLOC_000242	FC072V.235|FC072V.235.1	=	q1:FC072V.235	2	1270
FC072V.237.1	FCIR_00000268	XLOC_000243	FC072V.237|FC072V.237.1	=	q1:FC072V.237	5	1745
FC072V.237.2	FCIR_00000269	XLOC_000243	FC072V.237|FC072V.237.2	=	q1:FC072V.237	5	1743
FC072V.237.3	FCIR_00000270	XLOC_000243	FC072V.237|FC072V.237.1	j	q1:FC072V.237	3	465
FC072V.239.1	FCIR_00000271	XLOC_000244	FC072V.239|FC072V.239.1	=	q1:FC072V.239	2	613
FC072V.243.1	FCIR_00000272	XLOC_000245	FC072V.243|FC072V.243.1	=	q1:FC072V.243	6	3081
FC072V.245.1	FCIR_00000273	XLOC_000246	FC072V.245|FC072V.245.1	=	q1:FC072V.245	3	1785
FC072V.245.2	FCIR_00000274	XLOC_000246	FC072V.245|FC072V.245.2	=	q1:FC072V.245	3	1781
FC072V.247.1	FCIR_00000275	XLOC_000247	FC072V.247|FC072V.247.1	=	q1:FC072V.247	1	710
FC072V.248.1	FCIR_00000276	XLOC_000248	FC072V.248|FC072V.248.1	=	q1:FC072V.248	2	749
FC072V.250.1	FCIR_00000277	XLOC_000249	-	u	q1:FC072V.250	2	250
FC072V.252.1	FCIR_00000278	XLOC_000250	FC072V.252|FC072V.252.1	=	q1:FC072V.252	4	1143
FC072V.249.1	FCIR_00000279	XLOC_000251	-	u	q1:FC072V.249	2	469
FC072V.251.1	FCIR_00000280	XLOC_000252	FC072V.251|FC072V.251.1	=	q1:FC072V.251	6	1879
FC072V.253.1	FCIR_00000281	XLOC_000253	-	u	q1:FC072V.253	2	234
FC072V.254.1	FCIR_00000282	XLOC_000254	FC072V.254|FC072V.254.1	=	q1:FC072V.254	5	1315
FC072V.256.1	FCIR_00000283	XLOC_000255	FC072V.256|FC072V.256.1	=	q1:FC072V.256	4	1076
FC072V.257.1	FCIR_00000284	XLOC_000256	FC072V.257|FC072V.257.1	=	q1:FC072V.257	1	1751
FC072V.261.1	FCIR_00000285	XLOC_000257	-	u	q1:FC072V.261	2	302
FC072V.262.1	FCIR_00000286	XLOC_000258	FC072V.262|FC072V.262.1	=	q1:FC072V.262	8	1341
FC072V.263.1	FCIR_00000287	XLOC_000259	-	u	q1:FC072V.263	2	467
FC072V.265.1	FCIR_00000288	XLOC_000260	FC072V.265|FC072V.265.1	=	q1:FC072V.265	2	1269
FC072V.267.1	FCIR_00000289	XLOC_000261	-	u	q1:FC072V.267	4	256
FC072V.268.1	FCIR_00000290	XLOC_000262	FC072V.268|FC072V.268.1	=	q1:FC072V.268	2	327
FC072V.269.1	FCIR_00000291	XLOC_000263	-	u	q1:FC072V.269	2	252
FC072V.270.1	FCIR_00000292	XLOC_000264	FC072V.270|FC072V.270.1	=	q1:FC072V.270	2	685
FC072V.271.1	FCIR_00000293	XLOC_000265	FC072V.271|FC072V.271.1	=	q1:FC072V.271	2	769
FC072V.272.1	FCIR_00000294	XLOC_000266	FC072V.272|FC072V.272.1	=	q1:FC072V.272	11	1892
FC072V.275.1	FCIR_00000295	XLOC_000267	FC072V.275|FC072V.275.1	=	q1:FC072V.275	8	2711
FC072V.255.1	FCIR_00000296	XLOC_000268	FC072V.255|FC072V.255.1	=	q1:FC072V.255	6	1451
FC072V.258.1	FCIR_00000297	XLOC_000269	-	u	q1:FC072V.258	2	368
FC072V.259.1	FCIR_00000298	XLOC_000270	FC072V.259|FC072V.259.1	=	q1:FC072V.259	1	1291
FC072V.260.1	FCIR_00000299	XLOC_000271	-	u	q1:FC072V.260	3	297
FC072V.264.1	FCIR_00000300	XLOC_000272	-	u	q1:FC072V.264	2	219
FC072V.266.1	FCIR_00000301	XLOC_000273	FC072V.266|FC072V.266.1	=	q1:FC072V.266	2	545
FC072V.273.1	FCIR_00000302	XLOC_000274	FC072V.273|FC072V.273.1	=	q1:FC072V.273	1	1119
FC072V.274.1	FCIR_00000303	XLOC_000275	FC072V.274|FC072V.274.1	=	q1:FC072V.274	4	2117
FC072V.277.1	FCIR_00000304	XLOC_000276	-	u	q1:FC072V.277	2	239
FC072V.280.1	FCIR_00000305	XLOC_000277	FC072V.280|FC072V.280.1	=	q1:FC072V.280	3	1443
FC072V.280.2	FCIR_00000306	XLOC_000277	FC072V.280|FC072V.280.2	=	q1:FC072V.280	3	1488
FC072V.282.1	FCIR_00000307	XLOC_000278	FC072V.282|FC072V.282.1	=	q1:FC072V.282	1	1584
FC072V.284.1	FCIR_00000308	XLOC_000279	FC072V.284|FC072V.284.1	=	q1:FC072V.284	3	606
FC072V.285.1	FCIR_00000309	XLOC_000280	FC072V.285|FC072V.285.1	=	q1:FC072V.285	2	1764
FC072V.286.1	FCIR_00000310	XLOC_000281	FC072V.286|FC072V.286.1	=	q1:FC072V.286	2	2307
FC072V.276.1	FCIR_00000311	XLOC_000282	FC072V.276|FC072V.276.1	=	q1:FC072V.276	2	1234
FC072V.278.1	FCIR_00000312	XLOC_000283	FC072V.278|FC072V.278.1	=	q1:FC072V.278	1	1310
FC072V.279.1	FCIR_00000313	XLOC_000284	FC072V.279|FC072V.279.1	=	q1:FC072V.279	2	1708
FC072V.281.1	FCIR_00000314	XLOC_000285	FC072V.281|FC072V.281.1	=	q1:FC072V.281	3	1318
FC072V.283.1	FCIR_00000315	XLOC_000286	FC072V.283|FC072V.283.1	=	q1:FC072V.283	4	2823
FC072V.287.2	FCIR_00000316	XLOC_000287	FC072V.287|FC072V.287.2	=	q1:FC072V.287	3	2472
FC072V.287.1	FCIR_00000317	XLOC_000287	FC072V.287|FC072V.287.1	=	q1:FC072V.287	3	2790
FC072V.287.3	FCIR_00000318	XLOC_000287	FC072V.287|FC072V.287.3	=	q1:FC072V.287	3	2397
FC072V.288.1	FCIR_00000319	XLOC_000288	FC072V.288|FC072V.288.1	=	q1:FC072V.288	2	1924
FC072V.289.1	FCIR_00000320	XLOC_000289	FC072V.289|FC072V.289.1	=	q1:FC072V.289	2	2847
FC072V.290.1	FCIR_00000321	XLOC_000290	FC072V.290|FC072V.290.1	=	q1:FC072V.290	2	477
FC072V.291.1	FCIR_00000322	XLOC_000291	FC072V.291|FC072V.291.1	=	q1:FC072V.291	4	404
FC072V.293.1	FCIR_00000323	XLOC_000292	FC072V.294|FC072V.294.1	x	q1:FC072V.293	2	265
FC072V.295.1	FCIR_00000324	XLOC_000293	FC072V.295|FC072V.295.1	=	q1:FC072V.295	6	2088
FC072V.297.1	FCIR_00000325	XLOC_000294	FC072V.297|FC072V.297.1	=	q1:FC072V.297	3	2258
FC072V.299.1	FCIR_00000326	XLOC_000295	FC072V.299|FC072V.299.1	=	q1:FC072V.299	5	938
FC072V.300.1	FCIR_00000327	XLOC_000296	-	u	q1:FC072V.300	2	240
FC072V.292.1	FCIR_00000328	XLOC_000297	FC072V.292|FC072V.292.1	=	q1:FC072V.292	3	1501
FC072V.294.1	FCIR_00000329	XLOC_000298	FC072V.294|FC072V.294.1	=	q1:FC072V.294	2	926
FC072V.296.1	FCIR_00000330	XLOC_000299	FC072V.296|FC072V.296.1	=	q1:FC072V.296	2	662
FC072V.298.1	FCIR_00000331	XLOC_000300	FC072V.298|FC072V.298.1	=	q1:FC072V.298	3	2067
FC072V.301.1	FCIR_00000332	XLOC_000301	-	u	q1:FC072V.301	2	714
FC072V.304.1	FCIR_00000333	XLOC_000302	FC072V.304|FC072V.304.1	=	q1:FC072V.304	3	2322
FC072V.304.2	FCIR_00000334	XLOC_000302	FC072V.304|FC072V.304.2	=	q1:FC072V.304	4	2255
FC072V.305.1	FCIR_00000335	XLOC_000303	-	u	q1:FC072V.305	3	1097
FC072V.307.1	FCIR_00000336	XLOC_000304	FC072V.307|FC072V.307.1	=	q1:FC072V.307	3	1967
FC072V.308.1	FCIR_00000337	XLOC_000305	FC072V.308|FC072V.308.1	=	q1:FC072V.308	4	2405
FC072V.302.1	FCIR_00000338	XLOC_000306	FC072V.302|FC072V.302.1	=	q1:FC072V.302	2	1551
FC072V.303.1	FCIR_00000339	XLOC_000307	FC072V.303|FC072V.303.1	=	q1:FC072V.303	5	705
FC072V.306.1	FCIR_00000340	XLOC_000308	-	u	q1:FC072V.306	2	410
FC072V.309.1	FCIR_00000341	XLOC_000309	FC072V.309|FC072V.309.1	=	q1:FC072V.309	2	1818
FC072V.310.1	FCIR_00000342	XLOC_000310	FC072V.310|FC072V.310.1	=	q1:FC072V.310	5	2351
FC072V.315.1	FCIR_00000343	XLOC_000311	FC072V.314|FC072V.314.1	x	q1:FC072V.315	3	201
FC072V.316.1	FCIR_00000344	XLOC_000312	FC072V.316|FC072V.316.1	=	q1:FC072V.316	1	1251
FC072V.318.1	FCIR_00000345	XLOC_000313	FC072V.318|FC072V.318.1	=	q1:FC072V.318	2	1092
FC072V.319.1	FCIR_00000346	XLOC_000314	-	u	q1:FC072V.319	2	205
FC072V.311.1	FCIR_00000347	XLOC_000315	FC072V.311|FC072V.311.1	=	q1:FC072V.311	3	2181
FC072V.312.1	FCIR_00000348	XLOC_000316	FC072V.312|FC072V.312.1	=	q1:FC072V.312	1	1569
FC072V.313.1	FCIR_00000349	XLOC_000317	FC072V.313|FC072V.313.1	=	q1:FC072V.313	1	3410
FC072V.314.1	FCIR_00000350	XLOC_000318	FC072V.314|FC072V.314.1	=	q1:FC072V.314	1	1288
FC072V.317.1	FCIR_00000351	XLOC_000319	FC072V.317|FC072V.317.1	=	q1:FC072V.317	4	2325
FC072V.320.1	FCIR_00000352	XLOC_000320	FC072V.320|FC072V.320.1	=	q1:FC072V.320	3	3556
FC072V.321.1	FCIR_00000353	XLOC_000321	FC072V.321|FC072V.321.1	=	q1:FC072V.321	2	775
FC072V.322.1	FCIR_00000354	XLOC_000322	FC072V.322|FC072V.322.1	=	q1:FC072V.322	4	534
FC072V.323.1	FCIR_00000355	XLOC_000323	FC072V.323|FC072V.323.1	=	q1:FC072V.323	2	1222
FC072V.323.2	FCIR_00000356	XLOC_000323	FC072V.323|FC072V.323.2	=	q1:FC072V.323	3	1166
FC072V.324.1	FCIR_00000357	XLOC_000324	FC072V.324|FC072V.324.1	=	q1:FC072V.324	6	1181
FC072V.325.1	FCIR_00000358	XLOC_000325	FC072V.325|FC072V.325.1	=	q1:FC072V.325	3	1286
FC072V.331.1	FCIR_00000359	XLOC_000326	-	u	q1:FC072V.331	3	222
FC072V.333.1	FCIR_00000360	XLOC_000327	FC072V.333|FC072V.333.1	=	q1:FC072V.333	2	333
FC072V.335.1	FCIR_00000361	XLOC_000328	-	u	q1:FC072V.335	2	230
FC072V.336.1	FCIR_00000362	XLOC_000329	FC072V.336|FC072V.336.1	=	q1:FC072V.336	2	511
FC072V.338.1	FCIR_00000363	XLOC_000330	FC072V.338|FC072V.338.1	=	q1:FC072V.338	2	1033
FC072V.341.1	FCIR_00000364	XLOC_000331	FC072V.341|FC072V.341.1	=	q1:FC072V.341	1	1470
FC072V.344.1	FCIR_00000365	XLOC_000332	FC072V.344|FC072V.344.1	=	q1:FC072V.344	5	1763
FC072V.345.1	FCIR_00000366	XLOC_000333	FC072V.345|FC072V.345.1	=	q1:FC072V.345	2	1321
FC072V.345.2	FCIR_00000367	XLOC_000333	FC072V.345|FC072V.345.2	=	q1:FC072V.345	2	630
FC072V.347.1	FCIR_00000368	XLOC_000334	FC072V.347|FC072V.347.1	=	q1:FC072V.347	6	1203
FC072V.348.1	FCIR_00000369	XLOC_000335	FC072V.348|FC072V.348.1	=	q1:FC072V.348	2	1477
FC072V.349.1	FCIR_00000370	XLOC_000336	FC072V.349|FC072V.349.1	=	q1:FC072V.349	2	1756
FC072V.350.1	FCIR_00000371	XLOC_000337	FC072V.350|FC072V.350.1	=	q1:FC072V.350	2	311
FC072V.353.1	FCIR_00000372	XLOC_000338	-	u	q1:FC072V.353	2	544
FC072V.356.1	FCIR_00000373	XLOC_000339	FC072V.356|FC072V.356.1	=	q1:FC072V.356	2	916
FC072V.363.1	FCIR_00000374	XLOC_000340	FC072V.363|FC072V.363.1	=	q1:FC072V.363	2	1015
FC072V.368.1	FCIR_00000375	XLOC_000341	-	u	q1:FC072V.368	2	240
FC072V.369.1	FCIR_00000376	XLOC_000342	-	u	q1:FC072V.369	2	213
FC072V.370.1	FCIR_00000377	XLOC_000343	-	u	q1:FC072V.370	2	316
FC072V.371.1	FCIR_00000378	XLOC_000344	-	u	q1:FC072V.371	2	278
FC072V.372.1	FCIR_00000379	XLOC_000345	FC072V.372|FC072V.372.1	=	q1:FC072V.372	5	663
FC072V.374.1	FCIR_00000380	XLOC_000346	FC072V.374|FC072V.374.1	=	q1:FC072V.374	4	2059
FC072V.326.1	FCIR_00000381	XLOC_000347	FC072V.326|FC072V.326.1	=	q1:FC072V.326	2	1778
FC072V.327.1	FCIR_00000382	XLOC_000348	FC072V.327|FC072V.327.1	=	q1:FC072V.327	2	358
FC072V.328.1	FCIR_00000383	XLOC_000349	FC072V.328|FC072V.328.1	=	q1:FC072V.328	5	1499
FC072V.329.1	FCIR_00000384	XLOC_000350	-	u	q1:FC072V.329	2	313
FC072V.330.1	FCIR_00000385	XLOC_000351	FC072V.330|FC072V.330.1	=	q1:FC072V.330	2	595
FC072V.332.1	FCIR_00000386	XLOC_000352	FC072V.332|FC072V.332.1	=	q1:FC072V.332	3	1221
FC072V.334.1	FCIR_00000387	XLOC_000353	FC072V.334|FC072V.334.1	=	q1:FC072V.334	2	840
FC072V.337.1	FCIR_00000388	XLOC_000354	FC072V.337|FC072V.337.1	=	q1:FC072V.337	4	2075
FC072V.339.1	FCIR_00000389	XLOC_000355	FC072V.339|FC072V.339.1	=	q1:FC072V.339	2	1405
FC072V.340.1	FCIR_00000390	XLOC_000356	FC072V.340|FC072V.340.1	=	q1:FC072V.340	2	1797
FC072V.340.2	FCIR_00000391	XLOC_000356	FC072V.340|FC072V.340.2	=	q1:FC072V.340	3	1739
FC072V.342.1	FCIR_00000392	XLOC_000357	FC072V.342|FC072V.342.1	=	q1:FC072V.342	2	1369
FC072V.343.1	FCIR_00000393	XLOC_000358	FC072V.343|FC072V.343.1	=	q1:FC072V.343	2	540
FC072V.346.1	FCIR_00000394	XLOC_000359	FC072V.346|FC072V.346.1	=	q1:FC072V.346	3	1665
FC072V.351.2	FCIR_00000395	XLOC_000360	FC072V.351|FC072V.351.2	=	q1:FC072V.351	4	1364
FC072V.351.1	FCIR_00000396	XLOC_000360	FC072V.351|FC072V.351.1	=	q1:FC072V.351	5	2514
FC072V.352.1	FCIR_00000397	XLOC_000361	-	u	q1:FC072V.352	2	302
FC072V.354.1	FCIR_00000398	XLOC_000362	FC072V.354|FC072V.354.1	=	q1:FC072V.354	2	411
FC072V.355.1	FCIR_00000399	XLOC_000363	FC072V.355|FC072V.355.1	=	q1:FC072V.355	2	1929
FC072V.357.1	FCIR_00000400	XLOC_000364	FC072V.357|FC072V.357.1	=	q1:FC072V.357	2	891
FC072V.358.1	FCIR_00000401	XLOC_000365	FC072V.358|FC072V.358.1	=	q1:FC072V.358	2	686
FC072V.359.1	FCIR_00000402	XLOC_000366	-	u	q1:FC072V.359	2	226
FC072V.360.1	FCIR_00000403	XLOC_000367	-	u	q1:FC072V.360	2	228
FC072V.361.1	FCIR_00000404	XLOC_000368	FC072V.361|FC072V.361.1	=	q1:FC072V.361	5	668
FC072V.362.1	FCIR_00000405	XLOC_000369	FC072V.362|FC072V.362.1	=	q1:FC072V.362	3	1936
FC072V.364.1	FCIR_00000406	XLOC_000370	FC072V.364|FC072V.364.1	=	q1:FC072V.364	1	845
FC072V.365.1	FCIR_00000407	XLOC_000371	FC072V.365|FC072V.365.1	=	q1:FC072V.365	2	600
FC072V.366.1	FCIR_00000408	XLOC_000372	-	u	q1:FC072V.366	3	214
FC072V.367.1	FCIR_00000409	XLOC_000373	FC072V.367|FC072V.367.1	=	q1:FC072V.367	3	461
FC072V.373.1	FCIR_00000410	XLOC_000374	FC072V.373|FC072V.373.1	=	q1:FC072V.373	7	1560
FC072V.373.2	FCIR_00000411	XLOC_000374	FC072V.373|FC072V.373.2	=	q1:FC072V.373	6	1498
FC072V.373.3	FCIR_00000412	XLOC_000374	FC072V.373|FC072V.373.1	j	q1:FC072V.373	5	514
FC072V.375.1	FCIR_00000413	XLOC_000375	FC072V.375|FC072V.375.1	=	q1:FC072V.375	2	324
FC072V.377.1	FCIR_00000414	XLOC_000376	FC072V.377|FC072V.377.1	=	q1:FC072V.377	5	1574
FC072V.379.1	FCIR_00000415	XLOC_000377	FC072V.379|FC072V.379.1	=	q1:FC072V.379	5	1892
FC072V.380.1	FCIR_00000416	XLOC_000378	-	u	q1:FC072V.380	2	482
FC072V.381.1	FCIR_00000417	XLOC_000379	-	u	q1:FC072V.381	2	205
FC072V.382.1	FCIR_00000418	XLOC_000380	-	u	q1:FC072V.382	2	206
FC072V.376.1	FCIR_00000419	XLOC_000381	FC072V.376|FC072V.376.1	=	q1:FC072V.376	1	1533
FC072V.378.1	FCIR_00000420	XLOC_000382	FC072V.378|FC072V.378.1	=	q1:FC072V.378	3	1927
FC072V.383.1	FCIR_00000421	XLOC_000383	-	u	q1:FC072V.383	2	269
FC072V.384.1	FCIR_00000422	XLOC_000384	FC072V.384|FC072V.384.1	=	q1:FC072V.384	6	2360
FC072V.385.1	FCIR_00000423	XLOC_000385	FC072V.385|FC072V.385.1	=	q1:FC072V.385	5	1465
FC072V.385.2	FCIR_00000424	XLOC_000385	FC072V.385|FC072V.385.2	=	q1:FC072V.385	5	1526
FC072V.388.1	FCIR_00000425	XLOC_000386	FC072V.388|FC072V.388.1	=	q1:FC072V.388	3	771
FC072V.392.1	FCIR_00000426	XLOC_000387	FC072V.392|FC072V.392.1	=	q1:FC072V.392	5	858
FC072V.394.1	FCIR_00000427	XLOC_000388	FC072V.394|FC072V.394.1	=	q1:FC072V.394	4	1090
FC072V.394.2	FCIR_00000428	XLOC_000388	FC072V.394|FC072V.394.2	=	q1:FC072V.394	5	876
FC072V.396.1	FCIR_00000429	XLOC_000389	-	u	q1:FC072V.396	2	394
FC072V.386.1	FCIR_00000430	XLOC_000390	FC072V.386|FC072V.386.1	=	q1:FC072V.386	7	1434
FC072V.387.1	FCIR_00000431	XLOC_000391	FC072V.387|FC072V.387.1	=	q1:FC072V.387	3	1183
FC072V.387.2	FCIR_00000432	XLOC_000391	FC072V.387|FC072V.387.2	=	q1:FC072V.387	3	1077
FC072V.389.1	FCIR_00000433	XLOC_000392	FC072V.389|FC072V.389.1	=	q1:FC072V.389	2	853
FC072V.390.1	FCIR_00000434	XLOC_000393	FC072V.390|FC072V.390.1	=	q1:FC072V.390	3	730
FC072V.391.1	FCIR_00000435	XLOC_000394	FC072V.391|FC072V.391.1	=	q1:FC072V.391	7	2516
FC072V.393.1	FCIR_00000436	XLOC_000395	FC072V.393|FC072V.393.1	=	q1:FC072V.393	1	836
FC072V.395.1	FCIR_00000437	XLOC_000396	FC072V.395|FC072V.395.1	=	q1:FC072V.395	4	1224
FC072V.398.1	FCIR_00000438	XLOC_000397	-	u	q1:FC072V.398	3	265
FC072V.399.1	FCIR_00000439	XLOC_000398	FC072V.399|FC072V.399.1	=	q1:FC072V.399	3	489
FC072V.401.1	FCIR_00000440	XLOC_000399	-	u	q1:FC072V.401	3	258
FC072V.402.1	FCIR_00000441	XLOC_000400	FC072V.402|FC072V.402.1	=	q1:FC072V.402	2	454
FC072V.403.1	FCIR_00000442	XLOC_000401	-	u	q1:FC072V.403	2	557
FC072V.404.1	FCIR_00000443	XLOC_000402	FC072V.405|FC072V.405.1	x	q1:FC072V.404	2	322
FC072V.406.1	FCIR_00000444	XLOC_000403	FC072V.406|FC072V.406.1	=	q1:FC072V.406	2	1787
FC072V.407.1	FCIR_00000445	XLOC_000404	FC072V.407|FC072V.407.1	=	q1:FC072V.407	3	1124
FC072V.409.1	FCIR_00000446	XLOC_000405	FC072V.409|FC072V.409.1	=	q1:FC072V.409	2	353
FC072V.410.1	FCIR_00000447	XLOC_000406	-	u	q1:FC072V.410	2	234
FC072V.412.1	FCIR_00000448	XLOC_000407	-	u	q1:FC072V.412	2	280
FC072V.414.1	FCIR_00000449	XLOC_000408	-	u	q1:FC072V.414	2	227
FC072V.397.1	FCIR_00000450	XLOC_000409	FC072V.397|FC072V.397.1	=	q1:FC072V.397	2	1005
FC072V.400.1	FCIR_00000451	XLOC_000410	FC072V.400|FC072V.400.1	=	q1:FC072V.400	2	1345
FC072V.405.1	FCIR_00000452	XLOC_000411	FC072V.405|FC072V.405.1	=	q1:FC072V.405	2	1045
FC072V.408.1	FCIR_00000453	XLOC_000412	FC072V.408|FC072V.408.1	=	q1:FC072V.408	4	1155
FC072V.411.1	FCIR_00000454	XLOC_000413	FC072V.411|FC072V.411.1	=	q1:FC072V.411	2	566
FC072V.413.1	FCIR_00000455	XLOC_000414	FC072V.413|FC072V.413.1	=	q1:FC072V.413	3	427
FC072V.417.1	FCIR_00000456	XLOC_000415	FC072V.417|FC072V.417.1	=	q1:FC072V.417	2	930
FC072V.415.1	FCIR_00000457	XLOC_000416	FC072V.415|FC072V.415.1	=	q1:FC072V.415	3	1482
FC072V.416.1	FCIR_00000458	XLOC_000417	FC072V.416|FC072V.416.1	=	q1:FC072V.416	2	1916
FC072V.418.1	FCIR_00000459	XLOC_000418	FC072V.418|FC072V.418.1	=	q1:FC072V.418	8	1265
FC072V.418.2	FCIR_00000460	XLOC_000418	FC072V.418|FC072V.418.2	=	q1:FC072V.418	8	1314
FC072V.419.1	FCIR_00000461	XLOC_000419	-	u	q1:FC072V.419	2	201
FC072V.422.1	FCIR_00000462	XLOC_000420	FC072V.422|FC072V.422.1	=	q1:FC072V.422	3	529
FC072V.423.1	FCIR_00000463	XLOC_000421	FC072V.423|FC072V.423.1	=	q1:FC072V.423	1	891
FC072V.420.1	FCIR_00000464	XLOC_000422	FC072V.420|FC072V.420.1	=	q1:FC072V.420	2	1194
FC072V.421.1	FCIR_00000465	XLOC_000423	FC072V.421|FC072V.421.1	=	q1:FC072V.421	5	1557
FC072V.424.1	FCIR_00000466	XLOC_000424	FC072V.424|FC072V.424.1	=	q1:FC072V.424	2	972
FC072V.425.1	FCIR_00000467	XLOC_000425	FC072V.425|FC072V.425.1	=	q1:FC072V.425	4	1374
FC072V.427.1	FCIR_00000468	XLOC_000426	FC072V.427|FC072V.427.1	=	q1:FC072V.427	4	1162
FC072V.428.1	FCIR_00000469	XLOC_000427	FC072V.428|FC072V.428.1	=	q1:FC072V.428	5	1637
FC072V.429.1	FCIR_00000470	XLOC_000428	FC072V.429|FC072V.429.1	=	q1:FC072V.429	5	1342
FC072V.431.1	FCIR_00000471	XLOC_000429	FC072V.431|FC072V.431.1	=	q1:FC072V.431	3	467
FC072V.432.1	FCIR_00000472	XLOC_000430	FC072V.432|FC072V.432.1	=	q1:FC072V.432	3	1238
FC072V.433.1	FCIR_00000473	XLOC_000431	-	u	q1:FC072V.433	2	298
FC072V.435.1	FCIR_00000474	XLOC_000432	FC072V.435|FC072V.435.1	=	q1:FC072V.435	2	1198
FC072V.437.1	FCIR_00000475	XLOC_000433	-	u	q1:FC072V.437	3	457
FC072V.439.1	FCIR_00000476	XLOC_000434	FC072V.439|FC072V.439.1	=	q1:FC072V.439	2	1564
FC072V.426.1	FCIR_00000477	XLOC_000435	FC072V.426|FC072V.426.1	=	q1:FC072V.426	1	1191
FC072V.430.1	FCIR_00000478	XLOC_000436	FC072V.430|FC072V.430.1	=	q1:FC072V.430	5	1703
FC072V.434.1	FCIR_00000479	XLOC_000437	FC072V.434|FC072V.434.1	=	q1:FC072V.434	4	931
FC072V.436.1	FCIR_00000480	XLOC_000438	FC072V.436|FC072V.436.1	=	q1:FC072V.436	4	495
FC072V.438.1	FCIR_00000481	XLOC_000439	-	u	q1:FC072V.438	2	267
FC072V.440.1	FCIR_00000482	XLOC_000440	-	u	q1:FC072V.440	3	457
FC072V.441.1	FCIR_00000483	XLOC_000441	FC072V.441|FC072V.441.1	=	q1:FC072V.441	6	847
FC072V.444.1	FCIR_00000484	XLOC_000442	FC072V.444|FC072V.444.1	=	q1:FC072V.444	2	1314
FC072V.442.1	FCIR_00000485	XLOC_000443	FC072V.442|FC072V.442.1	=	q1:FC072V.442	3	1849
FC072V.442.2	FCIR_00000486	XLOC_000443	FC072V.442|FC072V.442.2	=	q1:FC072V.442	4	1659
FC072V.443.1	FCIR_00000487	XLOC_000444	FC072V.443|FC072V.443.1	=	q1:FC072V.443	3	1751
FC072V.445.1	FCIR_00000488	XLOC_000445	FC072V.445|FC072V.445.1	=	q1:FC072V.445	3	1819
FC072V.446.1	FCIR_00000489	XLOC_000446	FC072V.446|FC072V.446.1	=	q1:FC072V.446	3	1089
FC072V.447.1	FCIR_00000490	XLOC_000447	FC072V.447|FC072V.447.1	=	q1:FC072V.447	2	1122
FC072V.448.1	FCIR_00000491	XLOC_000448	FC072V.448|FC072V.448.1	=	q1:FC072V.448	5	2949
FC072V.449.1	FCIR_00000492	XLOC_000449	FC072V.449|FC072V.449.1	=	q1:FC072V.449	2	629
FC072V.451.1	FCIR_00000493	XLOC_000450	-	u	q1:FC072V.451	2	572
FC072V.451.2	FCIR_00000494	XLOC_000450	-	u	q1:FC072V.451	3	980
FC072V.451.3	FCIR_00000495	XLOC_000450	-	u	q1:FC072V.451	2	456
FC072V.452.1	FCIR_00000496	XLOC_000451	FC072V.452|FC072V.452.1	=	q1:FC072V.452	3	1269
FC072V.453.1	FCIR_00000497	XLOC_000452	FC072V.453|FC072V.453.1	=	q1:FC072V.453	2	803
FC072V.450.1	FCIR_00000498	XLOC_000453	FC072V.450|FC072V.450.1	=	q1:FC072V.450	3	2571
FC072V.454.1	FCIR_00000499	XLOC_000454	FC072V.454|FC072V.454.1	=	q1:FC072V.454	4	1199
FC072V.456.1	FCIR_00000500	XLOC_000455	FC072V.456|FC072V.456.1	=	q1:FC072V.456	8	2477
FC072V.457.1	FCIR_00000501	XLOC_000456	FC072V.457|FC072V.457.1	=	q1:FC072V.457	7	1831
FC072V.459.1	FCIR_00000502	XLOC_000457	-	u	q1:FC072V.459	2	370
FC072V.460.1	FCIR_00000503	XLOC_000458	FC072V.460|FC072V.460.1	=	q1:FC072V.460	2	3712
FC072V.462.1	FCIR_00000504	XLOC_000459	FC072V.462|FC072V.462.1	=	q1:FC072V.462	1	1443
FC072V.463.1	FCIR_00000505	XLOC_000460	FC072V.463|FC072V.463.1	=	q1:FC072V.463	4	2091
FC072V.463.2	FCIR_00000506	XLOC_000460	FC072V.463|FC072V.463.2	=	q1:FC072V.463	4	2077
FC072V.464.1	FCIR_00000507	XLOC_000461	FC072V.464|FC072V.464.1	=	q1:FC072V.464	4	1245
FC072V.465.1	FCIR_00000508	XLOC_000462	FC072V.465|FC072V.465.1	=	q1:FC072V.465	1	2229
FC072V.468.1	FCIR_00000509	XLOC_000463	FC072V.468|FC072V.468.1	=	q1:FC072V.468	2	3437
FC072V.455.1	FCIR_00000510	XLOC_000464	FC072V.455|FC072V.455.1	=	q1:FC072V.455	2	2024
FC072V.455.2	FCIR_00000511	XLOC_000464	FC072V.455|FC072V.455.2	=	q1:FC072V.455	3	1974
FC072V.458.1	FCIR_00000512	XLOC_000465	FC072V.458|FC072V.458.1	=	q1:FC072V.458	3	531
FC072V.461.1	FCIR_00000513	XLOC_000466	FC072V.461|FC072V.461.1	=	q1:FC072V.461	2	1824
FC072V.466.1	FCIR_00000514	XLOC_000467	FC072V.465|FC072V.465.1	x	q1:FC072V.466	3	943
FC072V.466.2	FCIR_00000515	XLOC_000467	FC072V.465|FC072V.465.1	x	q1:FC072V.466	2	651
FC072V.467.1	FCIR_00000516	XLOC_000468	-	u	q1:FC072V.467	2	295
FC072V.469.1	FCIR_00000517	XLOC_000469	FC072V.469|FC072V.469.1	=	q1:FC072V.469	2	1671
FC072V.470.1	FCIR_00000518	XLOC_000470	FC072V.470|FC072V.470.1	=	q1:FC072V.470	1	1607
FC072V.471.1	FCIR_00000519	XLOC_000471	FC072V.471|FC072V.471.1	=	q1:FC072V.471	2	885
FC072V.472.1	FCIR_00000520	XLOC_000472	FC072V.472|FC072V.472.1	=	q1:FC072V.472	5	5388
FC072V.473.1	FCIR_00000521	XLOC_000473	FC072V.473|FC072V.473.1	=	q1:FC072V.473	4	995
FC072V.474.1	FCIR_00000522	XLOC_000474	FC072V.474|FC072V.474.1	=	q1:FC072V.474	6	1812
FC072V.474.2	FCIR_00000523	XLOC_000474	FC072V.474|FC072V.474.2	=	q1:FC072V.474	7	3954
FC072V.474.3	FCIR_00000524	XLOC_000474	FC072V.474|FC072V.474.3	=	q1:FC072V.474	2	1740
FC072V.476.1	FCIR_00000525	XLOC_000475	FC072V.476|FC072V.476.1	=	q1:FC072V.476	6	1440
FC072V.477.1	FCIR_00000526	XLOC_000476	FC072V.477|FC072V.477.1	=	q1:FC072V.477	3	2328
FC072V.477.2	FCIR_00000527	XLOC_000476	FC072V.477|FC072V.477.2	=	q1:FC072V.477	3	2301
FC072V.479.1	FCIR_00000528	XLOC_000477	FC072V.479|FC072V.479.1	=	q1:FC072V.479	3	930
FC072V.483.1	FCIR_00000529	XLOC_000478	FC072V.483|FC072V.483.1	=	q1:FC072V.483	6	1009
FC072V.483.2	FCIR_00000530	XLOC_000478	FC072V.483|FC072V.483.2	=	q1:FC072V.483	3	717
FC072V.488.1	FCIR_00000531	XLOC_000479	FC072V.488|FC072V.488.1	=	q1:FC072V.488	3	866
FC072V.490.1	FCIR_00000532	XLOC_000480	FC072V.490|FC072V.490.1	=	q1:FC072V.490	2	979
FC072V.475.1	FCIR_00000533	XLOC_000481	FC072V.475|FC072V.475.1	=	q1:FC072V.475	4	3094
FC072V.478.1	FCIR_00000534	XLOC_000482	FC072V.478|FC072V.478.1	=	q1:FC072V.478	1	932
FC072V.480.1	FCIR_00000535	XLOC_000483	FC072V.480|FC072V.480.1	=	q1:FC072V.480	2	1444
FC072V.481.1	FCIR_00000536	XLOC_000484	-	u	q1:FC072V.481	2	234
FC072V.482.1	FCIR_00000537	XLOC_000485	FC072V.482|FC072V.482.1	=	q1:FC072V.482	4	2884
FC072V.484.1	FCIR_00000538	XLOC_000486	FC072V.484|FC072V.484.1	=	q1:FC072V.484	2	3256
FC072V.485.1	FCIR_00000539	XLOC_000487	FC072V.485|FC072V.485.1	=	q1:FC072V.485	4	2638
FC072V.486.1	FCIR_00000540	XLOC_000488	-	u	q1:FC072V.486	2	225
FC072V.487.1	FCIR_00000541	XLOC_000489	FC072V.487|FC072V.487.1	=	q1:FC072V.487	2	1656
FC072V.489.1	FCIR_00000542	XLOC_000490	FC072V.489|FC072V.489.1	=	q1:FC072V.489	4	3281
FC072V.491.1	FCIR_00000543	XLOC_000491	FC072V.491|FC072V.491.1	=	q1:FC072V.491	3	854
FC072V.492.1	FCIR_00000544	XLOC_000492	FC072V.492|FC072V.492.1	=	q1:FC072V.492	2	1958
FC072V.494.1	FCIR_00000545	XLOC_000493	FC072V.494|FC072V.494.1	=	q1:FC072V.494	2	1758
FC072V.497.1	FCIR_00000546	XLOC_000494	-	u	q1:FC072V.497	3	230
FC072V.499.1	FCIR_00000547	XLOC_000495	FC072V.499|FC072V.499.1	=	q1:FC072V.499	3	2988
FC072V.500.1	FCIR_00000548	XLOC_000496	FC072V.500|FC072V.500.1	=	q1:FC072V.500	2	1942
FC072V.501.1	FCIR_00000549	XLOC_000497	FC072V.501|FC072V.501.1	=	q1:FC072V.501	2	2741
FC072V.493.1	FCIR_00000550	XLOC_000498	FC072V.493|FC072V.493.1	=	q1:FC072V.493	2	1050
FC072V.495.1	FCIR_00000551	XLOC_000499	FC072V.495|FC072V.495.1	=	q1:FC072V.495	7	2669
FC072V.496.1	FCIR_00000552	XLOC_000500	-	u	q1:FC072V.496	2	387
FC072V.498.1	FCIR_00000553	XLOC_000501	FC072V.498|FC072V.498.1	=	q1:FC072V.498	4	1979
FC072V.503.1	FCIR_00000554	XLOC_000502	FC072V.503|FC072V.503.1	=	q1:FC072V.503	3	959
FC072V.502.1	FCIR_00000555	XLOC_000503	-	u	q1:FC072V.502	2	274
FC072V.504.1	FCIR_00000556	XLOC_000504	FC072V.504|FC072V.504.1	=	q1:FC072V.504	2	1396
FC072V.505.1	FCIR_00000557	XLOC_000505	-	u	q1:FC072V.505	1	634
FC072V.508.1	FCIR_00000558	XLOC_000506	FC072V.508|FC072V.508.1	=	q1:FC072V.508	3	845
FC072V.508.2	FCIR_00000559	XLOC_000506	FC072V.508|FC072V.508.2	=	q1:FC072V.508	2	480
FC072V.506.1	FCIR_00000560	XLOC_000507	FC072V.506|FC072V.506.1	=	q1:FC072V.506	4	4229
FC072V.507.1	FCIR_00000561	XLOC_000508	-	u	q1:FC072V.507	2	264
FC072V.509.1	FCIR_00000562	XLOC_000509	FC072V.509|FC072V.509.1	=	q1:FC072V.509	2	435
FC072V.510.1	FCIR_00000563	XLOC_000510	FC072V.510|FC072V.510.1	=	q1:FC072V.510	2	894
FC072V.511.1	FCIR_00000564	XLOC_000511	FC072V.511|FC072V.511.1	=	q1:FC072V.511	2	1405
FC072V.512.1	FCIR_00000565	XLOC_000512	FC072V.512|FC072V.512.1	=	q1:FC072V.512	2	1558
FC072V.513.1	FCIR_00000566	XLOC_000513	FC072V.513|FC072V.513.1	=	q1:FC072V.513	2	1762
FC072V.514.1	FCIR_00000567	XLOC_000514	FC072V.514|FC072V.514.1	=	q1:FC072V.514	1	911
FC072V.515.1	FCIR_00000568	XLOC_000515	FC072V.515|FC072V.515.1	=	q1:FC072V.515	4	3236
FC072V.515.2	FCIR_00000569	XLOC_000515	FC072V.515|FC072V.515.2	=	q1:FC072V.515	4	2901
FC072V.515.3	FCIR_00000570	XLOC_000515	FC072V.515|FC072V.515.3	=	q1:FC072V.515	4	2802
FC072V.516.1	FCIR_00000571	XLOC_000516	FC072V.516|FC072V.516.1	=	q1:FC072V.516	2	403
FC072V.517.1	FCIR_00000572	XLOC_000517	FC072V.517|FC072V.517.1	=	q1:FC072V.517	2	1338
FC072V.520.1	FCIR_00000573	XLOC_000518	FC072V.520|FC072V.520.1	=	q1:FC072V.520	3	1605
FC072V.521.1	FCIR_00000574	XLOC_000519	FC072V.521|FC072V.521.1	=	q1:FC072V.521	1	660
FC072V.524.1	FCIR_00000575	XLOC_000520	FC072V.524|FC072V.524.1	=	q1:FC072V.524	2	835
FC072V.518.1	FCIR_00000576	XLOC_000521	-	u	q1:FC072V.518	2	222
FC072V.519.1	FCIR_00000577	XLOC_000522	FC072V.519|FC072V.519.1	=	q1:FC072V.519	6	1157
FC072V.519.2	FCIR_00000578	XLOC_000522	FC072V.519|FC072V.519.2	=	q1:FC072V.519	6	1045
FC072V.522.1	FCIR_00000579	XLOC_000523	FC072V.522|FC072V.522.1	=	q1:FC072V.522	2	334
FC072V.523.1	FCIR_00000580	XLOC_000524	FC072V.523|FC072V.523.1	=	q1:FC072V.523	3	844
FC072V.525.1	FCIR_00000581	XLOC_000525	FC072V.525|FC072V.525.1	=	q1:FC072V.525	3	961
FC072V.527.1	FCIR_00000582	XLOC_000526	-	u	q1:FC072V.527	2	265
FC072V.529.1	FCIR_00000583	XLOC_000527	FC072V.529|FC072V.529.1	=	q1:FC072V.529	2	553
FC072V.530.1	FCIR_00000584	XLOC_000528	FC072V.530|FC072V.530.1	=	q1:FC072V.530	6	1471
FC072V.534.1	FCIR_00000585	XLOC_000529	FC072V.534|FC072V.534.1	=	q1:FC072V.534	2	1927
FC072V.535.1	FCIR_00000586	XLOC_000530	FC072V.535|FC072V.535.1	=	q1:FC072V.535	3	2527
FC072V.537.1	FCIR_00000587	XLOC_000531	FC072V.537|FC072V.537.1	=	q1:FC072V.537	2	1727
FC072V.540.1	FCIR_00000588	XLOC_000532	FC072V.540|FC072V.540.1	=	q1:FC072V.540	2	807
FC072V.540.2	FCIR_00000589	XLOC_000532	FC072V.540|FC072V.540.2	=	q1:FC072V.540	2	786
FC072V.526.1	FCIR_00000590	XLOC_000533	-	u	q1:FC072V.526	2	321
FC072V.528.1	FCIR_00000591	XLOC_000534	FC072V.528|FC072V.528.1	=	q1:FC072V.528	2	576
FC072V.531.1	FCIR_00000592	XLOC_000535	FC072V.531|FC072V.531.1	=	q1:FC072V.531	2	929
FC072V.532.1	FCIR_00000593	XLOC_000536	-	u	q1:FC072V.532	2	457
FC072V.533.1	FCIR_00000594	XLOC_000537	FC072V.533|FC072V.533.1	=	q1:FC072V.533	3	1751
FC072V.536.1	FCIR_00000595	XLOC_000538	FC072V.536|FC072V.536.1	=	q1:FC072V.536	1	1381
FC072V.538.1	FCIR_00000596	XLOC_000539	FC072V.538|FC072V.538.1	=	q1:FC072V.538	2	762
FC072V.539.1	FCIR_00000597	XLOC_000540	FC072V.539|FC072V.539.1	=	q1:FC072V.539	2	721
FC072V.541.1	FCIR_00000598	XLOC_000541	FC072V.541|FC072V.541.1	=	q1:FC072V.541	3	574
FC072V.542.1	FCIR_00000599	XLOC_000542	FC072V.542|FC072V.542.1	=	q1:FC072V.542	4	1184
FC072V.543.1	FCIR_00000600	XLOC_000543	FC072V.543|FC072V.543.1	=	q1:FC072V.543	3	3400
FC072V.544.1	FCIR_00000601	XLOC_000544	FC072V.544|FC072V.544.1	=	q1:FC072V.544	1	1187
FC072V.545.1	FCIR_00000602	XLOC_000545	-	u	q1:FC072V.545	2	309
FC072V.546.1	FCIR_00000603	XLOC_000546	FC072V.546|FC072V.546.1	=	q1:FC072V.546	3	2177
FC072V.546.2	FCIR_00000604	XLOC_000546	FC072V.546|FC072V.546.2	=	q1:FC072V.546	3	597
FC072V.547.1	FCIR_00000605	XLOC_000547	FC072V.547|FC072V.547.1	=	q1:FC072V.547	2	791
FC072V.548.1	FCIR_00000606	XLOC_000548	-	u	q1:FC072V.548	2	375
FC072V.549.1	FCIR_00000607	XLOC_000549	-	u	q1:FC072V.549	2	363
FC072V.550.1	FCIR_00000608	XLOC_000550	FC072V.550|FC072V.550.1	=	q1:FC072V.550	3	2338
FC072V.551.1	FCIR_00000609	XLOC_000551	FC072V.551|FC072V.551.1	=	q1:FC072V.551	3	1608
FC072V.552.1	FCIR_00000610	XLOC_000552	FC072V.552|FC072V.552.1	=	q1:FC072V.552	4	791
FC072V.556.1	FCIR_00000611	XLOC_000553	FC072V.556|FC072V.556.1	=	q1:FC072V.556	3	1056
FC072V.558.1	FCIR_00000612	XLOC_000554	FC072V.558|FC072V.558.1	=	q1:FC072V.558	3	637
FC072V.561.1	FCIR_00000613	XLOC_000555	FC072V.561|FC072V.561.1	=	q1:FC072V.561	3	1821
FC072V.561.2	FCIR_00000614	XLOC_000555	FC072V.561|FC072V.561.2	=	q1:FC072V.561	3	1824
FC072V.566.1	FCIR_00000615	XLOC_000556	-	u	q1:FC072V.566	2	231
FC072V.567.1	FCIR_00000616	XLOC_000557	FC072V.567|FC072V.567.1	=	q1:FC072V.567	3	1444
FC072V.568.1	FCIR_00000617	XLOC_000558	FC072V.568|FC072V.568.1	=	q1:FC072V.568	2	823
FC072V.570.1	FCIR_00000618	XLOC_000559	FC072V.570|FC072V.570.1	=	q1:FC072V.570	2	1862
FC072V.572.1	FCIR_00000619	XLOC_000560	FC072V.572|FC072V.572.1	=	q1:FC072V.572	3	1348
FC072V.573.1	FCIR_00000620	XLOC_000561	FC072V.573|FC072V.573.1	=	q1:FC072V.573	3	1150
FC072V.553.1	FCIR_00000621	XLOC_000562	FC072V.553|FC072V.553.1	=	q1:FC072V.553	2	1992
FC072V.554.1	FCIR_00000622	XLOC_000563	-	u	q1:FC072V.554	2	254
FC072V.555.1	FCIR_00000623	XLOC_000564	FC072V.555|FC072V.555.1	=	q1:FC072V.555	5	2595
FC072V.557.1	FCIR_00000624	XLOC_000565	FC072V.557|FC072V.557.1	=	q1:FC072V.557	4	1779
FC072V.559.1	FCIR_00000625	XLOC_000566	FC072V.559|FC072V.559.1	=	q1:FC072V.559	4	942
FC072V.560.1	FCIR_00000626	XLOC_000567	FC072V.560|FC072V.560.1	=	q1:FC072V.560	5	2463
FC072V.560.2	FCIR_00000627	XLOC_000567	FC072V.560|FC072V.560.2	=	q1:FC072V.560	5	2254
FC072V.562.1	FCIR_00000628	XLOC_000568	FC072V.562|FC072V.562.1	=	q1:FC072V.562	5	826
FC072V.563.1	FCIR_00000629	XLOC_000569	-	u	q1:FC072V.563	2	329
FC072V.564.1	FCIR_00000630	XLOC_000570	-	u	q1:FC072V.564	2	654
FC072V.565.1	FCIR_00000631	XLOC_000571	-	u	q1:FC072V.565	2	257
FC072V.569.1	FCIR_00000632	XLOC_000572	-	u	q1:FC072V.569	3	566
FC072V.571.1	FCIR_00000633	XLOC_000573	FC072V.571|FC072V.571.1	=	q1:FC072V.571	3	1140
FC072V.574.1	FCIR_00000634	XLOC_000574	FC072V.574|FC072V.574.1	=	q1:FC072V.574	1	2842
FC072V.575.1	FCIR_00000635	XLOC_000575	FC072V.575|FC072V.575.1	=	q1:FC072V.575	2	2337
FC072V.576.1	FCIR_00000636	XLOC_000576	FC072V.576|FC072V.576.1	=	q1:FC072V.576	5	2275
FC072V.577.1	FCIR_00000637	XLOC_000577	FC072V.577|FC072V.577.1	=	q1:FC072V.577	2	856
FC072V.582.1	FCIR_00000638	XLOC_000578	-	u	q1:FC072V.582	2	378
FC072V.583.1	FCIR_00000639	XLOC_000579	FC072V.583|FC072V.583.1	=	q1:FC072V.583	3	1634
FC072V.585.1	FCIR_00000640	XLOC_000580	FC072V.585|FC072V.585.1	=	q1:FC072V.585	2	380
FC072V.586.1	FCIR_00000641	XLOC_000581	FC072V.586|FC072V.586.1	=	q1:FC072V.586	4	3049
FC072V.587.1	FCIR_00000642	XLOC_000582	FC072V.587|FC072V.587.1	=	q1:FC072V.587	4	3623
FC072V.592.1	FCIR_00000643	XLOC_000583	FC072V.592|FC072V.592.1	=	q1:FC072V.592	2	1524
FC072V.578.1	FCIR_00000644	XLOC_000584	FC072V.578|FC072V.578.1	=	q1:FC072V.578	3	1221
FC072V.579.1	FCIR_00000645	XLOC_000585	-	u	q1:FC072V.579	4	692
FC072V.580.1	FCIR_00000646	XLOC_000586	FC072V.580|FC072V.580.1	=	q1:FC072V.580	6	1694
FC072V.581.1	FCIR_00000647	XLOC_000587	FC072V.581|FC072V.581.1	=	q1:FC072V.581	4	1008
FC072V.584.1	FCIR_00000648	XLOC_000588	FC072V.584|FC072V.584.1	=	q1:FC072V.584	3	1618
FC072V.584.2	FCIR_00000649	XLOC_000588	FC072V.584|FC072V.584.2	=	q1:FC072V.584	2	1003
FC072V.588.1	FCIR_00000650	XLOC_000589	FC072V.588|FC072V.588.1	=	q1:FC072V.588	6	2994
FC072V.589.1	FCIR_00000651	XLOC_000590	-	u	q1:FC072V.589	2	326
FC072V.590.1	FCIR_00000652	XLOC_000591	FC072V.590|FC072V.590.1	=	q1:FC072V.590	7	2893
FC072V.591.1	FCIR_00000653	XLOC_000592	-	u	q1:FC072V.591	3	251
FC072V.593.1	FCIR_00000654	XLOC_000593	FC072V.593|FC072V.593.1	=	q1:FC072V.593	4	1905
FC072V.594.1	FCIR_00000655	XLOC_000594	FC072V.594|FC072V.594.1	=	q1:FC072V.594	4	2039
FC072V.595.1	FCIR_00000656	XLOC_000595	FC072V.595|FC072V.595.1	=	q1:FC072V.595	1	701
FC072V.596.1	FCIR_00000657	XLOC_000596	-	u	q1:FC072V.596	2	450
FC072V.604.1	FCIR_00000658	XLOC_000597	FC072V.604|FC072V.604.1	=	q1:FC072V.604	4	1787
FC072V.597.1	FCIR_00000659	XLOC_000598	FC072V.597|FC072V.597.1	=	q1:FC072V.597	2	2037
FC072V.598.1	FCIR_00000660	XLOC_000599	FC072V.598|FC072V.598.1	=	q1:FC072V.598	3	1526
FC072V.598.2	FCIR_00000661	XLOC_000599	FC072V.598|FC072V.598.2	=	q1:FC072V.598	2	1209
FC072V.599.1	FCIR_00000662	XLOC_000600	FC072V.599|FC072V.599.1	=	q1:FC072V.599	5	1903
FC072V.600.1	FCIR_00000663	XLOC_000601	FC072V.600|FC072V.600.1	=	q1:FC072V.600	2	2022
FC072V.600.2	FCIR_00000664	XLOC_000601	FC072V.600|FC072V.600.2	=	q1:FC072V.600	3	1125
FC072V.600.3	FCIR_00000665	XLOC_000601	FC072V.600|FC072V.600.2	j	q1:FC072V.600	2	772
FC072V.601.1	FCIR_00000666	XLOC_000602	FC072V.601|FC072V.601.1	=	q1:FC072V.601	3	1146
FC072V.602.1	FCIR_00000667	XLOC_000603	FC072V.602|FC072V.602.1	=	q1:FC072V.602	5	1046
FC072V.603.1	FCIR_00000668	XLOC_000604	FC072V.603|FC072V.603.1	=	q1:FC072V.603	2	1311
FC072V.606.1	FCIR_00000669	XLOC_000605	FC072V.606|FC072V.606.1	=	q1:FC072V.606	3	1158
FC072V.607.1	FCIR_00000670	XLOC_000606	-	u	q1:FC072V.607	2	423
FC072V.608.1	FCIR_00000671	XLOC_000607	FC072V.608|FC072V.608.1	=	q1:FC072V.608	4	3507
FC072V.609.1	FCIR_00000672	XLOC_000608	FC072V.609|FC072V.609.1	=	q1:FC072V.609	4	605
FC072V.610.1	FCIR_00000673	XLOC_000609	FC072V.610|FC072V.610.1	=	q1:FC072V.610	2	1270
FC072V.615.1	FCIR_00000674	XLOC_000610	FC072V.615|FC072V.615.1	=	q1:FC072V.615	2	931
FC072V.617.1	FCIR_00000675	XLOC_000611	FC072V.617|FC072V.617.1	=	q1:FC072V.617	2	2191
FC072V.605.1	FCIR_00000676	XLOC_000612	FC072V.605|FC072V.605.1	=	q1:FC072V.605	3	1335
FC072V.611.1	FCIR_00000677	XLOC_000613	FC072V.611|FC072V.611.1	=	q1:FC072V.611	2	2148
FC072V.612.1	FCIR_00000678	XLOC_000614	FC072V.612|FC072V.612.1	=	q1:FC072V.612	2	4317
FC072V.613.1	FCIR_00000679	XLOC_000615	FC072V.613|FC072V.613.1	=	q1:FC072V.613	2	1082
FC072V.614.1	FCIR_00000680	XLOC_000616	-	u	q1:FC072V.614	2	597
FC072V.614.2	FCIR_00000681	XLOC_000616	-	u	q1:FC072V.614	2	464
FC072V.616.1	FCIR_00000682	XLOC_000617	FC072V.616|FC072V.616.1	=	q1:FC072V.616	3	1047
FC072V.618.1	FCIR_00000683	XLOC_000618	FC072V.618|FC072V.618.1	=	q1:FC072V.618	3	3892
FC072V.619.1	FCIR_00000684	XLOC_000619	FC072V.619|FC072V.619.1	=	q1:FC072V.619	1	2928
FC072V.619.2	FCIR_00000685	XLOC_000619	FC072V.619|FC072V.619.2	=	q1:FC072V.619	2	509
FC072V.620.1	FCIR_00000686	XLOC_000620	-	u	q1:FC072V.620	2	270
FC072V.623.1	FCIR_00000687	XLOC_000621	-	u	q1:FC072V.623	2	939
FC072V.621.1	FCIR_00000688	XLOC_000622	FC072V.621|FC072V.621.1	=	q1:FC072V.621	6	2287
FC072V.621.2	FCIR_00000689	XLOC_000622	FC072V.621|FC072V.621.2	=	q1:FC072V.621	6	2177
FC072V.622.1	FCIR_00000690	XLOC_000623	FC072V.622|FC072V.622.1	=	q1:FC072V.622	2	790
FC072V.624.1	FCIR_00000691	XLOC_000624	FC072V.624|FC072V.624.1	=	q1:FC072V.624	5	1316
FC072V.625.1	FCIR_00000692	XLOC_000625	FC072V.625|FC072V.625.1	=	q1:FC072V.625	2	383
FC072V.627.1	FCIR_00000693	XLOC_000626	FC072V.627|FC072V.627.1	=	q1:FC072V.627	4	1652
FC072V.630.1	FCIR_00000694	XLOC_000627	FC072V.630|FC072V.630.1	=	q1:FC072V.630	3	2152
FC072V.632.1	FCIR_00000695	XLOC_000628	FC072V.632|FC072V.632.1	=	q1:FC072V.632	1	1726
FC072V.626.1	FCIR_00000696	XLOC_000629	FC072V.626|FC072V.626.1	=	q1:FC072V.626	5	1702
FC072V.626.2	FCIR_00000697	XLOC_000629	FC072V.626|FC072V.626.2	=	q1:FC072V.626	6	1655
FC072V.628.1	FCIR_00000698	XLOC_000630	FC072V.628|FC072V.628.1	=	q1:FC072V.628	2	1382
FC072V.629.1	FCIR_00000699	XLOC_000631	FC072V.629|FC072V.629.1	=	q1:FC072V.629	2	1685
FC072V.631.1	FCIR_00000700	XLOC_000632	FC072V.631|FC072V.631.1	=	q1:FC072V.631	2	558
FC072V.633.1	FCIR_00000701	XLOC_000633	FC072V.633|FC072V.633.1	=	q1:FC072V.633	1	502
FC072V.638.1	FCIR_00000702	XLOC_000634	FC072V.638|FC072V.638.1	=	q1:FC072V.638	3	2710
FC072V.638.2	FCIR_00000703	XLOC_000634	FC072V.638|FC072V.638.2	=	q1:FC072V.638	5	2598
FC072V.640.1	FCIR_00000704	XLOC_000635	FC072V.640|FC072V.640.1	=	q1:FC072V.640	7	1688
FC072V.641.1	FCIR_00000705	XLOC_000636	FC072V.641|FC072V.641.1	=	q1:FC072V.641	2	1345
FC072V.634.1	FCIR_00000706	XLOC_000637	FC072V.634|FC072V.634.1	=	q1:FC072V.634	6	2888
FC072V.635.1	FCIR_00000707	XLOC_000638	FC072V.635|FC072V.635.1	=	q1:FC072V.635	4	2441
FC072V.635.2	FCIR_00000708	XLOC_000638	FC072V.635|FC072V.635.2	=	q1:FC072V.635	4	2391
FC072V.636.1	FCIR_00000709	XLOC_000639	-	u	q1:FC072V.636	4	575
FC072V.637.1	FCIR_00000710	XLOC_000640	FC072V.637|FC072V.637.1	=	q1:FC072V.637	4	1560
FC072V.637.2	FCIR_00000711	XLOC_000640	FC072V.637|FC072V.637.2	=	q1:FC072V.637	5	1471
FC072V.639.1	FCIR_00000712	XLOC_000641	FC072V.639|FC072V.639.1	=	q1:FC072V.639	3	2453
FC072V.639.2	FCIR_00000713	XLOC_000641	FC072V.639|FC072V.639.2	=	q1:FC072V.639	4	2399
FC072V.639.3	FCIR_00000714	XLOC_000641	FC072V.639|FC072V.639.3	=	q1:FC072V.639	3	2559
FC072V.643.1	FCIR_00000715	XLOC_000642	FC072V.643|FC072V.643.1	=	q1:FC072V.643	2	463
FC072V.645.1	FCIR_00000716	XLOC_000643	FC072V.645|FC072V.645.1	=	q1:FC072V.645	2	692
FC072V.646.1	FCIR_00000717	XLOC_000644	-	u	q1:FC072V.646	3	858
FC072V.647.1	FCIR_00000718	XLOC_000645	FC072V.647|FC072V.647.1	=	q1:FC072V.647	2	1130
FC072V.651.1	FCIR_00000719	XLOC_000646	FC072V.651|FC072V.651.1	=	q1:FC072V.651	2	592
FC072V.653.1	FCIR_00000720	XLOC_000647	FC072V.653|FC072V.653.1	=	q1:FC072V.653	3	880
FC072V.655.1	FCIR_00000721	XLOC_000648	FC072V.655|FC072V.655.1	=	q1:FC072V.655	2	1173
FC072V.656.1	FCIR_00000722	XLOC_000649	-	u	q1:FC072V.656	2	254
FC072V.657.1	FCIR_00000723	XLOC_000650	FC072V.657|FC072V.657.1	=	q1:FC072V.657	2	2199
FC072V.660.1	FCIR_00000724	XLOC_000651	FC072V.660|FC072V.660.1	=	q1:FC072V.660	2	2736
FC072V.642.1	FCIR_00000725	XLOC_000652	FC072V.642|FC072V.642.1	=	q1:FC072V.642	4	1417
FC072V.644.1	FCIR_00000726	XLOC_000653	FC072V.644|FC072V.644.1	=	q1:FC072V.644	3	1281
FC072V.648.1	FCIR_00000727	XLOC_000654	FC072V.647|FC072V.647.1	x	q1:FC072V.648	2	508
FC072V.649.1	FCIR_00000728	XLOC_000655	FC072V.649|FC072V.649.1	=	q1:FC072V.649	4	744
FC072V.649.2	FCIR_00000729	XLOC_000655	FC072V.649|FC072V.649.1	j	q1:FC072V.649	4	721
FC072V.650.1	FCIR_00000730	XLOC_000656	FC072V.650|FC072V.650.1	=	q1:FC072V.650	3	1474
FC072V.652.1	FCIR_00000731	XLOC_000657	FC072V.652|FC072V.652.1	=	q1:FC072V.652	4	3391
FC072V.654.1	FCIR_00000732	XLOC_000658	FC072V.654|FC072V.654.1	=	q1:FC072V.654	3	1663
FC072V.654.2	FCIR_00000733	XLOC_000658	FC072V.654|FC072V.654.2	=	q1:FC072V.654	2	563
FC072V.658.1	FCIR_00000734	XLOC_000659	FC072V.658|FC072V.658.1	=	q1:FC072V.658	2	3373
FC072V.659.1	FCIR_00000735	XLOC_000660	FC072V.659|FC072V.659.1	=	q1:FC072V.659	3	819
FC072V.661.1	FCIR_00000736	XLOC_000661	-	u	q1:FC072V.661	2	244
FC072V.663.1	FCIR_00000737	XLOC_000662	-	u	q1:FC072V.663	2	216
FC072V.664.1	FCIR_00000738	XLOC_000663	-	u	q1:FC072V.664	2	518
FC072V.666.1	FCIR_00000739	XLOC_000664	FC072V.666|FC072V.666.1	=	q1:FC072V.666	1	1692
FC072V.662.1	FCIR_00000740	XLOC_000665	FC072V.662|FC072V.662.1	=	q1:FC072V.662	4	613
FC072V.665.1	FCIR_00000741	XLOC_000666	FC072V.665|FC072V.665.1	=	q1:FC072V.665	4	882
FC072V.667.1	FCIR_00000742	XLOC_000667	-	u	q1:FC072V.667	2	204
FC072V.668.1	FCIR_00000743	XLOC_000668	-	u	q1:FC072V.668	2	323
FC072V.669.1	FCIR_00000744	XLOC_000669	FC072V.669|FC072V.669.1	=	q1:FC072V.669	3	2337
FC072V.670.1	FCIR_00000745	XLOC_000670	FC072V.670|FC072V.670.1	=	q1:FC072V.670	2	2605
FC072V.671.1	FCIR_00000746	XLOC_000671	FC072V.671|FC072V.671.1	=	q1:FC072V.671	1	698
FC072V.672.1	FCIR_00000747	XLOC_000672	FC072V.672|FC072V.672.1	=	q1:FC072V.672	2	2630
FC072V.674.1	FCIR_00000748	XLOC_000673	FC072V.674|FC072V.674.1	=	q1:FC072V.674	3	1564
FC072V.674.2	FCIR_00000749	XLOC_000673	FC072V.674|FC072V.674.2	=	q1:FC072V.674	3	1516
FC072V.675.1	FCIR_00000750	XLOC_000674	FC072V.675|FC072V.675.1	=	q1:FC072V.675	2	1497
FC072V.676.1	FCIR_00000751	XLOC_000675	FC072V.676|FC072V.676.1	=	q1:FC072V.676	3	1792
FC072V.673.1	FCIR_00000752	XLOC_000676	FC072V.673|FC072V.673.1	=	q1:FC072V.673	3	2709
FC072V.673.2	FCIR_00000753	XLOC_000676	FC072V.673|FC072V.673.2	=	q1:FC072V.673	2	2782
FC072V.678.1	FCIR_00000754	XLOC_000677	FC072V.678|FC072V.678.1	=	q1:FC072V.678	3	1548
FC072V.678.2	FCIR_00000755	XLOC_000677	FC072V.678|FC072V.678.2	=	q1:FC072V.678	4	1410
FC072V.678.3	FCIR_00000756	XLOC_000677	FC072V.678|FC072V.678.3	=	q1:FC072V.678	4	1491
FC072V.679.1	FCIR_00000757	XLOC_000678	FC072V.679|FC072V.679.1	=	q1:FC072V.679	3	1519
FC072V.677.1	FCIR_00000758	XLOC_000679	FC072V.677|FC072V.677.1	=	q1:FC072V.677	3	2154
FC072V.680.1	FCIR_00000759	XLOC_000680	FC072V.680|FC072V.680.1	=	q1:FC072V.680	3	672
FC072V.682.1	FCIR_00000760	XLOC_000681	FC072V.682|FC072V.682.1	=	q1:FC072V.682	3	1848
FC072V.683.1	FCIR_00000761	XLOC_000682	FC072V.683|FC072V.683.1	=	q1:FC072V.683	3	1491
FC072V.684.1	FCIR_00000762	XLOC_000683	FC072V.684|FC072V.684.1	=	q1:FC072V.684	3	851
FC072V.685.1	FCIR_00000763	XLOC_000684	FC072V.685|FC072V.685.1	=	q1:FC072V.685	2	1258
FC072V.686.1	FCIR_00000764	XLOC_000685	FC072V.686|FC072V.686.1	=	q1:FC072V.686	2	721
FC072V.687.1	FCIR_00000765	XLOC_000686	FC072V.687|FC072V.687.1	=	q1:FC072V.687	1	3070
FC072V.681.1	FCIR_00000766	XLOC_000687	FC072V.681|FC072V.681.1	=	q1:FC072V.681	2	840
FC072V.688.1	FCIR_00000767	XLOC_000688	FC072V.688|FC072V.688.1	=	q1:FC072V.688	3	655
FC072V.689.1	FCIR_00000768	XLOC_000689	-	u	q1:FC072V.689	2	451
FC072V.689.2	FCIR_00000769	XLOC_000689	-	u	q1:FC072V.689	2	285
FC072V.690.1	FCIR_00000770	XLOC_000690	FC072V.690|FC072V.690.1	=	q1:FC072V.690	2	1259
FC072V.694.1	FCIR_00000771	XLOC_000691	FC072V.694|FC072V.694.1	=	q1:FC072V.694	2	1086
FC072V.696.1	FCIR_00000772	XLOC_000692	FC072V.696|FC072V.696.1	=	q1:FC072V.696	5	1089
FC072V.696.2	FCIR_00000773	XLOC_000692	FC072V.696|FC072V.696.1	j	q1:FC072V.696	5	1056
FC072V.696.3	FCIR_00000774	XLOC_000692	FC072V.696|FC072V.696.1	j	q1:FC072V.696	5	1060
FC072V.697.1	FCIR_00000775	XLOC_000693	-	u	q1:FC072V.697	6	1093
FC072V.702.1	FCIR_00000776	XLOC_000694	FC072V.702|FC072V.702.1	=	q1:FC072V.702	5	1171
FC072V.704.1	FCIR_00000777	XLOC_000695	FC072V.704|FC072V.704.1	=	q1:FC072V.704	2	737
FC072V.704.2	FCIR_00000778	XLOC_000695	FC072V.704|FC072V.704.1	j	q1:FC072V.704	2	286
FC072V.691.1	FCIR_00000779	XLOC_000696	FC072V.691|FC072V.691.1	=	q1:FC072V.691	4	2627
FC072V.692.1	FCIR_00000780	XLOC_000697	FC072V.692|FC072V.692.1	=	q1:FC072V.692	1	1480
FC072V.693.1	FCIR_00000781	XLOC_000698	-	u	q1:FC072V.693	2	203
FC072V.695.1	FCIR_00000782	XLOC_000699	FC072V.695|FC072V.695.1	=	q1:FC072V.695	3	3259
FC072V.698.1	FCIR_00000783	XLOC_000700	-	u	q1:FC072V.698	2	269
FC072V.699.1	FCIR_00000784	XLOC_000701	FC072V.699|FC072V.699.1	=	q1:FC072V.699	2	429
FC072V.700.1	FCIR_00000785	XLOC_000702	FC072V.700|FC072V.700.1	=	q1:FC072V.700	4	1683
FC072V.701.1	FCIR_00000786	XLOC_000703	FC072V.701|FC072V.701.1	=	q1:FC072V.701	11	1122
FC072V.703.1	FCIR_00000787	XLOC_000704	-	u	q1:FC072V.703	2	230
FC072V.705.1	FCIR_00000788	XLOC_000705	FC072V.705|FC072V.705.1	=	q1:FC072V.705	3	967
FC072V.706.1	FCIR_00000789	XLOC_000706	FC072V.706|FC072V.706.2	j	q1:FC072V.706	2	1061
FC072V.706.2	FCIR_00000790	XLOC_000706	FC072V.706|FC072V.706.2	=	q1:FC072V.706	2	1057
FC072V.707.1	FCIR_00000791	XLOC_000707	-	u	q1:FC072V.707	2	211
FC072V.708.1	FCIR_00000792	XLOC_000708	FC072V.708|FC072V.708.1	=	q1:FC072V.708	6	1200
FC072V.709.1	FCIR_00000793	XLOC_000709	FC072V.709|FC072V.709.1	=	q1:FC072V.709	5	2353
FC072V.713.1	FCIR_00000794	XLOC_000710	FC072V.713|FC072V.713.1	=	q1:FC072V.713	3	1177
FC072V.714.1	FCIR_00000795	XLOC_000711	FC072V.714|FC072V.714.1	=	q1:FC072V.714	2	337
FC072V.715.1	FCIR_00000796	XLOC_000712	-	u	q1:FC072V.715	2	302
FC072V.716.1	FCIR_00000797	XLOC_000713	-	u	q1:FC072V.716	2	253
FC072V.717.1	FCIR_00000798	XLOC_000714	-	u	q1:FC072V.717	2	642
FC072V.717.2	FCIR_00000799	XLOC_000714	-	u	q1:FC072V.717	2	727
FC072V.717.3	FCIR_00000800	XLOC_000714	-	u	q1:FC072V.717	2	665
FC072V.710.1	FCIR_00000801	XLOC_000715	FC072V.710|FC072V.710.1	=	q1:FC072V.710	2	785
FC072V.711.1	FCIR_00000802	XLOC_000716	FC072V.711|FC072V.711.1	=	q1:FC072V.711	2	333
FC072V.712.1	FCIR_00000803	XLOC_000717	-	u	q1:FC072V.712	2	335
FC072V.719.1	FCIR_00000804	XLOC_000718	FC072V.719|FC072V.719.1	=	q1:FC072V.719	2	1013
FC072V.721.1	FCIR_00000805	XLOC_000719	FC072V.721|FC072V.721.1	=	q1:FC072V.721	2	924
FC072V.718.1	FCIR_00000806	XLOC_000720	FC072V.718|FC072V.718.1	=	q1:FC072V.718	3	1790
FC072V.720.1	FCIR_00000807	XLOC_000721	FC072V.720|FC072V.720.1	=	q1:FC072V.720	2	1214
FC072V.722.1	FCIR_00000808	XLOC_000722	-	u	q1:FC072V.722	2	549
FC072V.723.1	FCIR_00000809	XLOC_000723	-	u	q1:FC072V.723	2	648
FC072V.725.1	FCIR_00000810	XLOC_000724	-	u	q1:FC072V.725	2	290
FC072V.724.1	FCIR_00000811	XLOC_000725	-	u	q1:FC072V.724	2	207
FC072V.726.1	FCIR_00000812	XLOC_000726	FC072V.726|FC072V.726.1	=	q1:FC072V.726	2	2472
FC072V.727.1	FCIR_00000813	XLOC_000727	FC072V.727|FC072V.727.1	=	q1:FC072V.727	3	1599
FC072V.731.1	FCIR_00000814	XLOC_000728	FC072V.731|FC072V.731.1	=	q1:FC072V.731	3	1889
FC072V.731.2	FCIR_00000815	XLOC_000728	FC072V.731|FC072V.731.2	=	q1:FC072V.731	4	1841
FC072V.733.1	FCIR_00000816	XLOC_000729	FC072V.733|FC072V.733.1	=	q1:FC072V.733	3	944
FC072V.734.1	FCIR_00000817	XLOC_000730	FC072V.734|FC072V.734.1	=	q1:FC072V.734	3	2324
FC072V.734.2	FCIR_00000818	XLOC_000730	FC072V.734|FC072V.734.2	=	q1:FC072V.734	4	2275
FC072V.735.1	FCIR_00000819	XLOC_000731	FC072V.735|FC072V.735.1	=	q1:FC072V.735	3	644
FC072V.737.1	FCIR_00000820	XLOC_000732	FC072V.737|FC072V.737.1	=	q1:FC072V.737	6	3472
FC072V.728.1	FCIR_00000821	XLOC_000733	FC072V.728|FC072V.728.1	=	q1:FC072V.728	3	720
FC072V.729.1	FCIR_00000822	XLOC_000734	-	u	q1:FC072V.729	2	429
FC072V.730.1	FCIR_00000823	XLOC_000735	-	u	q1:FC072V.730	2	338
FC072V.732.1	FCIR_00000824	XLOC_000736	FC072V.732|FC072V.732.1	=	q1:FC072V.732	7	1590
FC072V.732.2	FCIR_00000825	XLOC_000736	FC072V.732|FC072V.732.2	=	q1:FC072V.732	6	1632
FC072V.732.3	FCIR_00000826	XLOC_000736	FC072V.732|FC072V.732.3	=	q1:FC072V.732	5	1517
FC072V.736.1	FCIR_00000827	XLOC_000737	FC072V.736|FC072V.736.1	=	q1:FC072V.736	4	1317
FC072V.738.1	FCIR_00000828	XLOC_000738	FC072V.738|FC072V.738.1	=	q1:FC072V.738	2	1602
FC072V.739.1	FCIR_00000829	XLOC_000739	FC072V.739|FC072V.739.1	=	q1:FC072V.739	1	1107
FC072V.741.1	FCIR_00000830	XLOC_000740	FC072V.741|FC072V.741.1	=	q1:FC072V.741	3	3380
FC072V.742.1	FCIR_00000831	XLOC_000741	FC072V.742|FC072V.742.1	=	q1:FC072V.742	6	2713
FC072V.743.1	FCIR_00000832	XLOC_000742	-	u	q1:FC072V.743	2	759
FC072V.745.1	FCIR_00000833	XLOC_000743	FC072V.744|FC072V.744.1	s	q1:FC072V.745	2	298
FC072V.747.1	FCIR_00000834	XLOC_000744	FC072V.747|FC072V.747.1	=	q1:FC072V.747	4	1202
FC072V.747.2	FCIR_00000835	XLOC_000744	FC072V.747|FC072V.747.2	=	q1:FC072V.747	2	1255
FC072V.748.1	FCIR_00000836	XLOC_000745	FC072V.748|FC072V.748.1	=	q1:FC072V.748	4	1397
FC072V.751.1	FCIR_00000837	XLOC_000746	-	u	q1:FC072V.751	2	450
FC072V.751.2	FCIR_00000838	XLOC_000746	-	u	q1:FC072V.751	2	416
FC072V.740.1	FCIR_00000839	XLOC_000747	-	u	q1:FC072V.740	2	549
FC072V.744.1	FCIR_00000840	XLOC_000748	FC072V.744|FC072V.744.1	=	q1:FC072V.744	3	1826
FC072V.746.1	FCIR_00000841	XLOC_000749	FC072V.746|FC072V.746.1	=	q1:FC072V.746	3	1145
FC072V.749.1	FCIR_00000842	XLOC_000750	FC072V.749|FC072V.749.1	=	q1:FC072V.749	2	3009
FC072V.750.1	FCIR_00000843	XLOC_000751	FC072V.750|FC072V.750.1	=	q1:FC072V.750	2	975
FC072V.752.1	FCIR_00000844	XLOC_000752	FC072V.752|FC072V.752.1	=	q1:FC072V.752	3	2048
FC072V.753.1	FCIR_00000845	XLOC_000753	-	u	q1:FC072V.753	2	612
FC072V.755.1	FCIR_00000846	XLOC_000754	FC072V.755|FC072V.755.1	=	q1:FC072V.755	2	856
FC072V.754.1	FCIR_00000847	XLOC_000755	FC072V.754|FC072V.754.1	=	q1:FC072V.754	3	1206
FC072V.756.1	FCIR_00000848	XLOC_000756	FC072V.756|FC072V.756.1	=	q1:FC072V.756	4	989
FC072V.758.1	FCIR_00000849	XLOC_000757	FC072V.758|FC072V.758.1	=	q1:FC072V.758	3	2388
FC072V.758.2	FCIR_00000850	XLOC_000757	FC072V.758|FC072V.758.2	=	q1:FC072V.758	4	2295
FC072V.758.3	FCIR_00000851	XLOC_000757	FC072V.758|FC072V.758.3	=	q1:FC072V.758	4	2291
FC072V.761.1	FCIR_00000852	XLOC_000758	FC072V.761|FC072V.761.1	=	q1:FC072V.761	2	2627
FC072V.761.2	FCIR_00000853	XLOC_000758	FC072V.761|FC072V.761.2	=	q1:FC072V.761	3	2578
FC072V.763.1	FCIR_00000854	XLOC_000759	FC072V.763|FC072V.763.1	=	q1:FC072V.763	2	693
FC072V.764.1	FCIR_00000855	XLOC_000760	FC072V.764|FC072V.764.1	=	q1:FC072V.764	2	1308
FC072V.765.1	FCIR_00000856	XLOC_000761	FC072V.765|FC072V.765.1	=	q1:FC072V.765	2	332
FC072V.767.1	FCIR_00000857	XLOC_000762	-	u	q1:FC072V.767	2	442
FC072V.768.1	FCIR_00000858	XLOC_000763	FC072V.768|FC072V.768.1	=	q1:FC072V.768	2	1106
FC072V.769.1	FCIR_00000859	XLOC_000764	-	u	q1:FC072V.769	2	232
FC072V.770.1	FCIR_00000860	XLOC_000765	FC072V.770|FC072V.770.1	=	q1:FC072V.770	4	2045
FC072V.775.1	FCIR_00000861	XLOC_000766	FC072V.775|FC072V.775.1	=	q1:FC072V.775	2	2226
FC072V.757.1	FCIR_00000862	XLOC_000767	-	u	q1:FC072V.757	2	290
FC072V.759.1	FCIR_00000863	XLOC_000768	FC072V.759|FC072V.759.1	=	q1:FC072V.759	4	1829
FC072V.760.1	FCIR_00000864	XLOC_000769	FC072V.760|FC072V.760.1	=	q1:FC072V.760	4	1486
FC072V.762.1	FCIR_00000865	XLOC_000770	FC072V.762|FC072V.762.1	=	q1:FC072V.762	8	1115
FC072V.766.1	FCIR_00000866	XLOC_000771	FC072V.766|FC072V.766.1	=	q1:FC072V.766	3	3298
FC072V.771.2	FCIR_00000867	XLOC_000772	FC072V.771|FC072V.771.2	=	q1:FC072V.771	2	1735
FC072V.771.1	FCIR_00000868	XLOC_000772	FC072V.771|FC072V.771.1	=	q1:FC072V.771	3	1923
FC072V.772.1	FCIR_00000869	XLOC_000773	FC072V.772|FC072V.772.1	=	q1:FC072V.772	4	711
FC072V.773.1	FCIR_00000870	XLOC_000774	-	u	q1:FC072V.773	2	1607
FC072V.774.1	FCIR_00000871	XLOC_000775	-	u	q1:FC072V.774	2	257
FC072V.777.1	FCIR_00000872	XLOC_000776	FC072V.777|FC072V.777.1	=	q1:FC072V.777	4	736
FC072V.778.1	FCIR_00000873	XLOC_000777	-	u	q1:FC072V.778	2	208
FC072V.779.1	FCIR_00000874	XLOC_000778	-	u	q1:FC072V.779	2	333
FC072V.780.1	FCIR_00000875	XLOC_000779	-	u	q1:FC072V.780	2	258
FC072V.781.1	FCIR_00000876	XLOC_000780	FC072V.781|FC072V.781.1	=	q1:FC072V.781	4	1705
FC072V.783.1	FCIR_00000877	XLOC_000781	FC072V.783|FC072V.783.1	=	q1:FC072V.783	2	343
FC072V.784.1	FCIR_00000878	XLOC_000782	-	u	q1:FC072V.784	2	253
FC072V.776.1	FCIR_00000879	XLOC_000783	FC072V.776|FC072V.776.1	=	q1:FC072V.776	2	1129
FC072V.782.1	FCIR_00000880	XLOC_000784	-	u	q1:FC072V.782	2	268
FC072V.785.1	FCIR_00000881	XLOC_000785	FC072V.785|FC072V.785.1	=	q1:FC072V.785	3	1310
FC072V.786.1	FCIR_00000882	XLOC_000786	-	u	q1:FC072V.786	2	215
FC072V.787.1	FCIR_00000883	XLOC_000787	FC072V.787|FC072V.787.1	=	q1:FC072V.787	2	792
FC072V.789.1	FCIR_00000884	XLOC_000788	FC072V.789|FC072V.789.1	=	q1:FC072V.789	2	896
FC072V.792.1	FCIR_00000885	XLOC_000789	FC072V.792|FC072V.792.1	=	q1:FC072V.792	1	2309
FC072V.793.1	FCIR_00000886	XLOC_000790	FC072V.793|FC072V.793.1	=	q1:FC072V.793	2	3291
FC072V.793.2	FCIR_00000887	XLOC_000790	FC072V.793|FC072V.793.2	=	q1:FC072V.793	2	1927
FC072V.795.1	FCIR_00000888	XLOC_000791	FC072V.795|FC072V.795.1	=	q1:FC072V.795	6	2180
FC072V.798.1	FCIR_00000889	XLOC_000792	FC072V.798|FC072V.798.1	=	q1:FC072V.798	2	2547
FC072V.788.1	FCIR_00000890	XLOC_000793	FC072V.788|FC072V.788.1	=	q1:FC072V.788	2	1501
FC072V.790.1	FCIR_00000891	XLOC_000794	FC072V.790|FC072V.790.1	=	q1:FC072V.790	1	1277
FC072V.791.1	FCIR_00000892	XLOC_000795	FC072V.791|FC072V.791.1	=	q1:FC072V.791	1	1605
FC072V.794.1	FCIR_00000893	XLOC_000796	FC072V.793|FC072V.793.1	x	q1:FC072V.794	2	394
FC072V.796.1	FCIR_00000894	XLOC_000797	FC072V.796|FC072V.796.1	=	q1:FC072V.796	3	3303
FC072V.797.1	FCIR_00000895	XLOC_000798	FC072V.797|FC072V.797.1	=	q1:FC072V.797	3	1656
FC072V.799.1	FCIR_00000896	XLOC_000799	FC072V.799|FC072V.799.1	=	q1:FC072V.799	3	540
FC072V.800.1	FCIR_00000897	XLOC_000800	FC072V.800|FC072V.800.1	=	q1:FC072V.800	2	1830
FC072V.802.1	FCIR_00000898	XLOC_000801	FC072V.802|FC072V.802.1	=	q1:FC072V.802	2	1601
FC072V.802.2	FCIR_00000899	XLOC_000801	FC072V.802|FC072V.802.2	=	q1:FC072V.802	3	1541
FC072V.808.1	FCIR_00000900	XLOC_000802	FC072V.808|FC072V.808.1	=	q1:FC072V.808	2	2670
FC072V.812.1	FCIR_00000901	XLOC_000803	FC072V.812|FC072V.812.1	=	q1:FC072V.812	4	2991
FC072V.813.1	FCIR_00000902	XLOC_000804	FC072V.812|FC072V.812.1	p	q1:FC072V.813	1	1223
FC072V.801.1	FCIR_00000903	XLOC_000805	FC072V.801|FC072V.801.1	=	q1:FC072V.801	2	1867
FC072V.803.2	FCIR_00000904	XLOC_000806	FC072V.803|FC072V.803.2	=	q1:FC072V.803	4	3253
FC072V.803.1	FCIR_00000905	XLOC_000806	FC072V.803|FC072V.803.1	=	q1:FC072V.803	4	3654
FC072V.804.1	FCIR_00000906	XLOC_000807	FC072V.804|FC072V.804.1	=	q1:FC072V.804	3	2383
FC072V.804.2	FCIR_00000907	XLOC_000807	FC072V.804|FC072V.804.2	=	q1:FC072V.804	2	1324
FC072V.805.1	FCIR_00000908	XLOC_000808	FC072V.805|FC072V.805.1	=	q1:FC072V.805	2	739
FC072V.806.1	FCIR_00000909	XLOC_000809	FC072V.806|FC072V.806.1	=	q1:FC072V.806	5	1647
FC072V.807.1	FCIR_00000910	XLOC_000810	FC072V.807|FC072V.807.1	=	q1:FC072V.807	6	2510
FC072V.809.1	FCIR_00000911	XLOC_000811	FC072V.809|FC072V.809.1	=	q1:FC072V.809	2	664
FC072V.810.1	FCIR_00000912	XLOC_000812	FC072V.810|FC072V.810.1	=	q1:FC072V.810	2	1796
FC072V.811.1	FCIR_00000913	XLOC_000813	FC072V.811|FC072V.811.1	=	q1:FC072V.811	4	439
FC072V.814.1	FCIR_00000914	XLOC_000814	FC072V.814|FC072V.814.1	=	q1:FC072V.814	2	1187
FC072V.814.2	FCIR_00000915	XLOC_000814	FC072V.814|FC072V.814.2	=	q1:FC072V.814	4	2939
FC072V.815.1	FCIR_00000916	XLOC_000815	FC072V.815|FC072V.815.1	=	q1:FC072V.815	1	946
FC072V.818.1	FCIR_00000917	XLOC_000816	FC072V.818|FC072V.818.1	=	q1:FC072V.818	2	1936
FC072V.822.1	FCIR_00000918	XLOC_000817	FC072V.822|FC072V.822.1	=	q1:FC072V.822	5	2142
FC072V.823.1	FCIR_00000919	XLOC_000818	FC072V.823|FC072V.823.1	=	q1:FC072V.823	2	1398
FC072V.824.1	FCIR_00000920	XLOC_000819	-	u	q1:FC072V.824	2	236
FC072V.825.1	FCIR_00000921	XLOC_000820	FC072V.825|FC072V.825.1	=	q1:FC072V.825	2	451
FC072V.826.1	FCIR_00000922	XLOC_000821	FC072V.826|FC072V.826.1	=	q1:FC072V.826	3	1489
FC072V.827.1	FCIR_00000923	XLOC_000822	FC072V.827|FC072V.827.1	=	q1:FC072V.827	2	1560
FC072V.828.1	FCIR_00000924	XLOC_000823	FC072V.828|FC072V.828.1	=	q1:FC072V.828	4	2036
FC072V.829.1	FCIR_00000925	XLOC_000824	FC072V.829|FC072V.829.1	=	q1:FC072V.829	3	1731
FC072V.831.1	FCIR_00000926	XLOC_000825	FC072V.831|FC072V.831.1	=	q1:FC072V.831	4	2224
FC072V.832.1	FCIR_00000927	XLOC_000826	FC072V.832|FC072V.832.1	=	q1:FC072V.832	3	2592
FC072V.835.1	FCIR_00000928	XLOC_000827	-	u	q1:FC072V.835	2	205
FC072V.836.1	FCIR_00000929	XLOC_000828	FC072V.836|FC072V.836.1	=	q1:FC072V.836	2	407
FC072V.837.1	FCIR_00000930	XLOC_000829	FC072V.837|FC072V.837.1	=	q1:FC072V.837	1	1251
FC072V.838.1	FCIR_00000931	XLOC_000830	-	u	q1:FC072V.838	2	263
FC072V.839.1	FCIR_00000932	XLOC_000831	FC072V.839|FC072V.839.1	=	q1:FC072V.839	2	441
FC072V.840.1	FCIR_00000933	XLOC_000832	-	u	q1:FC072V.840	2	212
FC072V.841.1	FCIR_00000934	XLOC_000833	FC072V.841|FC072V.841.1	=	q1:FC072V.841	2	555
FC072V.842.1	FCIR_00000935	XLOC_000834	-	u	q1:FC072V.842	2	215
FC072V.844.1	FCIR_00000936	XLOC_000835	FC072V.844|FC072V.844.1	=	q1:FC072V.844	2	570
FC072V.845.1	FCIR_00000937	XLOC_000836	FC072V.845|FC072V.845.1	=	q1:FC072V.845	2	1179
FC072V.851.1	FCIR_00000938	XLOC_000837	FC072V.851|FC072V.851.1	=	q1:FC072V.851	2	543
FC072V.852.1	FCIR_00000939	XLOC_000838	FC072V.852|FC072V.852.1	=	q1:FC072V.852	3	1144
FC072V.853.1	FCIR_00000940	XLOC_000839	FC072V.853|FC072V.853.1	=	q1:FC072V.853	3	1085
FC072V.856.1	FCIR_00000941	XLOC_000840	FC072V.856|FC072V.856.1	=	q1:FC072V.856	3	2018
FC072V.858.1	FCIR_00000942	XLOC_000841	FC072V.858|FC072V.858.1	=	q1:FC072V.858	2	402
FC072V.859.1	FCIR_00000943	XLOC_000842	-	u	q1:FC072V.859	2	254
FC072V.816.1	FCIR_00000944	XLOC_000843	FC072V.816|FC072V.816.1	=	q1:FC072V.816	3	782
FC072V.817.1	FCIR_00000945	XLOC_000844	FC072V.817|FC072V.817.1	=	q1:FC072V.817	2	1964
FC072V.819.1	FCIR_00000946	XLOC_000845	FC072V.819|FC072V.819.1	=	q1:FC072V.819	2	2337
FC072V.820.1	FCIR_00000947	XLOC_000846	FC072V.820|FC072V.820.1	=	q1:FC072V.820	4	2213
FC072V.821.1	FCIR_00000948	XLOC_000847	FC072V.821|FC072V.821.1	=	q1:FC072V.821	6	1754
FC072V.830.1	FCIR_00000949	XLOC_000848	FC072V.830|FC072V.830.1	=	q1:FC072V.830	2	794
FC072V.833.1	FCIR_00000950	XLOC_000849	FC072V.833|FC072V.833.1	=	q1:FC072V.833	3	965
FC072V.834.1	FCIR_00000951	XLOC_000850	FC072V.834|FC072V.834.1	=	q1:FC072V.834	2	1264
FC072V.843.1	FCIR_00000952	XLOC_000851	FC072V.843|FC072V.843.1	=	q1:FC072V.843	3	980
FC072V.846.1	FCIR_00000953	XLOC_000852	FC072V.846|FC072V.846.1	=	q1:FC072V.846	3	1142
FC072V.847.1	FCIR_00000954	XLOC_000853	FC072V.847|FC072V.847.1	=	q1:FC072V.847	2	1658
FC072V.848.1	FCIR_00000955	XLOC_000854	-	u	q1:FC072V.848	2	259
FC072V.849.1	FCIR_00000956	XLOC_000855	FC072V.849|FC072V.849.1	=	q1:FC072V.849	1	1119
FC072V.850.1	FCIR_00000957	XLOC_000856	-	u	q1:FC072V.850	2	297
FC072V.854.1	FCIR_00000958	XLOC_000857	FC072V.854|FC072V.854.1	=	q1:FC072V.854	2	1947
FC072V.855.1	FCIR_00000959	XLOC_000858	FC072V.855|FC072V.855.1	=	q1:FC072V.855	3	1416
FC072V.857.1	FCIR_00000960	XLOC_000859	FC072V.857|FC072V.857.1	=	q1:FC072V.857	3	2082
FC072V.860.1	FCIR_00000961	XLOC_000860	FC072V.860|FC072V.860.1	=	q1:FC072V.860	4	2801
FC072V.861.1	FCIR_00000962	XLOC_000861	FC072V.861|FC072V.861.1	=	q1:FC072V.861	3	417
FC072V.862.1	FCIR_00000963	XLOC_000862	-	u	q1:FC072V.862	2	309
FC072V.864.1	FCIR_00000964	XLOC_000863	FC072V.864|FC072V.864.1	=	q1:FC072V.864	17	1433
FC072V.863.1	FCIR_00000965	XLOC_000864	FC072V.863|FC072V.863.1	=	q1:FC072V.863	1	577
FC072V.865.1	FCIR_00000966	XLOC_000865	FC072V.865|FC072V.865.1	=	q1:FC072V.865	5	3499
FC072V.865.2	FCIR_00000967	XLOC_000865	FC072V.865|FC072V.865.1	j	q1:FC072V.865	3	654
FC072V.866.1	FCIR_00000968	XLOC_000866	FC072V.866|FC072V.866.1	=	q1:FC072V.866	3	2747
FC072V.868.1	FCIR_00000969	XLOC_000867	FC072V.868|FC072V.868.1	=	q1:FC072V.868	1	1516
FC072V.867.1	FCIR_00000970	XLOC_000868	FC072V.867|FC072V.867.1	=	q1:FC072V.867	1	1060
FC072V.869.1	FCIR_00000971	XLOC_000869	FC072V.869|FC072V.869.1	=	q1:FC072V.869	5	2192
FC072V.869.2	FCIR_00000972	XLOC_000869	FC072V.869|FC072V.869.2	=	q1:FC072V.869	3	1138
FC072V.869.3	FCIR_00000973	XLOC_000869	FC072V.869|FC072V.869.3	=	q1:FC072V.869	2	867
FC072V.870.1	FCIR_00000974	XLOC_000870	FC072V.870|FC072V.870.1	=	q1:FC072V.870	3	1364
FC072V.871.1	FCIR_00000975	XLOC_000871	FC072V.871|FC072V.871.1	=	q1:FC072V.871	2	2324
FC072V.872.1	FCIR_00000976	XLOC_000872	FC072V.872|FC072V.872.1	=	q1:FC072V.872	3	2292
FC072V.875.1	FCIR_00000977	XLOC_000873	FC072V.875|FC072V.875.1	=	q1:FC072V.875	3	2056
FC072V.875.2	FCIR_00000978	XLOC_000873	FC072V.875|FC072V.875.2	=	q1:FC072V.875	4	1990
FC072V.875.3	FCIR_00000979	XLOC_000873	FC072V.875|FC072V.875.3	=	q1:FC072V.875	4	1980
FC072V.876.1	FCIR_00000980	XLOC_000874	FC072V.876|FC072V.876.1	=	q1:FC072V.876	2	1269
FC072V.877.1	FCIR_00000981	XLOC_000875	FC072V.876|FC072V.876.1	p	q1:FC072V.877	1	216
FC072V.878.1	FCIR_00000982	XLOC_000876	-	u	q1:FC072V.878	2	292
FC072V.880.1	FCIR_00000983	XLOC_000877	FC072V.880|FC072V.880.2	j	q1:FC072V.880	3	224
FC072V.880.2	FCIR_00000984	XLOC_000877	FC072V.880|FC072V.880.2	=	q1:FC072V.880	5	888
FC072V.882.1	FCIR_00000985	XLOC_000878	FC072V.882|FC072V.882.1	=	q1:FC072V.882	4	1770
FC072V.886.1	FCIR_00000986	XLOC_000879	FC072V.886|FC072V.886.1	=	q1:FC072V.886	4	1634
FC072V.887.1	FCIR_00000987	XLOC_000880	-	u	q1:FC072V.887	2	270
FC072V.889.1	FCIR_00000988	XLOC_000881	FC072V.889|FC072V.889.1	=	q1:FC072V.889	1	1249
FC072V.873.1	FCIR_00000989	XLOC_000882	FC072V.873|FC072V.873.1	=	q1:FC072V.873	2	2491
FC072V.874.1	FCIR_00000990	XLOC_000883	FC072V.874|FC072V.874.1	=	q1:FC072V.874	3	1338
FC072V.879.1	FCIR_00000991	XLOC_000884	-	u	q1:FC072V.879	3	298
FC072V.881.1	FCIR_00000992	XLOC_000885	FC072V.881|FC072V.881.1	=	q1:FC072V.881	3	1322
FC072V.883.1	FCIR_00000993	XLOC_000886	FC072V.883|FC072V.883.1	=	q1:FC072V.883	5	341
FC072V.884.1	FCIR_00000994	XLOC_000887	-	u	q1:FC072V.884	2	203
FC072V.885.1	FCIR_00000995	XLOC_000888	FC072V.885|FC072V.885.1	=	q1:FC072V.885	1	995
FC072V.888.1	FCIR_00000996	XLOC_000889	FC072V.888|FC072V.888.1	=	q1:FC072V.888	4	1290
FC072V.890.1	FCIR_00000997	XLOC_000890	FC072V.890|FC072V.890.1	=	q1:FC072V.890	2	2908
FC072V.891.1	FCIR_00000998	XLOC_000891	FC072V.891|FC072V.891.1	=	q1:FC072V.891	1	1260
FC072V.892.1	FCIR_00000999	XLOC_000892	FC072V.892|FC072V.892.1	=	q1:FC072V.892	1	1414
FC072V.893.1	FCIR_00001000	XLOC_000893	FC072V.893|FC072V.893.1	=	q1:FC072V.893	5	1219
FC072V.899.1	FCIR_00001001	XLOC_000894	FC072V.899|FC072V.899.1	=	q1:FC072V.899	3	569
FC072V.894.1	FCIR_00001002	XLOC_000895	FC072V.894|FC072V.894.1	=	q1:FC072V.894	1	1264
FC072V.895.1	FCIR_00001003	XLOC_000896	FC072V.895|FC072V.895.1	=	q1:FC072V.895	4	744
FC072V.896.1	FCIR_00001004	XLOC_000897	FC072V.896|FC072V.896.1	=	q1:FC072V.896	4	893
FC072V.897.1	FCIR_00001005	XLOC_000898	FC072V.897|FC072V.897.1	=	q1:FC072V.897	3	800
FC072V.898.1	FCIR_00001006	XLOC_000899	FC072V.898|FC072V.898.1	=	q1:FC072V.898	4	534
FC072V.900.1	FCIR_00001007	XLOC_000900	-	u	q1:FC072V.900	1	348
FC072V.901.1	FCIR_00001008	XLOC_000901	FC072V.901|FC072V.901.1	=	q1:FC072V.901	2	2112
FC072V.902.1	FCIR_00001009	XLOC_000902	FC072V.902|FC072V.902.1	=	q1:FC072V.902	2	2323
FC072V.903.1	FCIR_00001010	XLOC_000903	-	u	q1:FC072V.903	2	324
FC072V.904.1	FCIR_00001011	XLOC_000904	FC072V.904|FC072V.904.1	=	q1:FC072V.904	4	2469
FC072V.905.1	FCIR_00001012	XLOC_000905	FC072V.905|FC072V.905.1	=	q1:FC072V.905	1	854
FC072V.906.1	FCIR_00001013	XLOC_000906	FC072V.906|FC072V.906.1	=	q1:FC072V.906	2	1559
FC072V.907.1	FCIR_00001014	XLOC_000907	FC072V.907|FC072V.907.1	=	q1:FC072V.907	2	1073
FC072V.907.2	FCIR_00001015	XLOC_000907	FC072V.907|FC072V.907.2	=	q1:FC072V.907	1	1102
FC072V.912.1	FCIR_00001016	XLOC_000908	FC072V.912|FC072V.912.1	=	q1:FC072V.912	2	1582
FC072V.913.1	FCIR_00001017	XLOC_000909	FC072V.913|FC072V.913.1	=	q1:FC072V.913	2	625
FC072V.913.2	FCIR_00001018	XLOC_000909	FC072V.913|FC072V.913.2	=	q1:FC072V.913	2	615
FC072V.915.1	FCIR_00001019	XLOC_000910	FC072V.915|FC072V.915.1	=	q1:FC072V.915	4	1764
FC072V.908.1	FCIR_00001020	XLOC_000911	FC072V.908|FC072V.908.1	=	q1:FC072V.908	2	1243
FC072V.908.2	FCIR_00001021	XLOC_000911	FC072V.908|FC072V.908.2	=	q1:FC072V.908	2	1203
FC072V.909.1	FCIR_00001022	XLOC_000912	FC072V.909|FC072V.909.1	=	q1:FC072V.909	6	1218
FC072V.909.2	FCIR_00001023	XLOC_000912	FC072V.909|FC072V.909.2	=	q1:FC072V.909	3	485
FC072V.910.1	FCIR_00001024	XLOC_000913	FC072V.910|FC072V.910.1	=	q1:FC072V.910	2	414
FC072V.911.1	FCIR_00001025	XLOC_000914	-	u	q1:FC072V.911	2	255
FC072V.914.1	FCIR_00001026	XLOC_000915	FC072V.914|FC072V.914.1	=	q1:FC072V.914	7	2397
FC072V.916.1	FCIR_00001027	XLOC_000916	FC072V.916|FC072V.916.1	=	q1:FC072V.916	3	1438
FC072V.917.1	FCIR_00001028	XLOC_000917	FC072V.917|FC072V.917.1	=	q1:FC072V.917	2	405
FC072V.918.1	FCIR_00001029	XLOC_000918	-	u	q1:FC072V.918	2	399
FC072V.922.1	FCIR_00001030	XLOC_000919	-	u	q1:FC072V.922	2	377
FC072V.923.1	FCIR_00001031	XLOC_000920	-	u	q1:FC072V.923	3	249
FC072V.924.1	FCIR_00001032	XLOC_000921	FC072V.924|FC072V.924.1	=	q1:FC072V.924	3	2245
FC072V.928.1	FCIR_00001033	XLOC_000922	FC072V.928|FC072V.928.1	=	q1:FC072V.928	4	1792
FC072V.929.1	FCIR_00001034	XLOC_000923	-	u	q1:FC072V.929	2	227
FC072V.934.1	FCIR_00001035	XLOC_000924	-	u	q1:FC072V.934	2	236
FC072V.935.1	FCIR_00001036	XLOC_000925	FC072V.935|FC072V.935.1	=	q1:FC072V.935	3	451
FC072V.936.1	FCIR_00001037	XLOC_000926	FC072V.936|FC072V.936.1	=	q1:FC072V.936	2	714
FC072V.939.1	FCIR_00001038	XLOC_000927	-	u	q1:FC072V.939	2	358
FC072V.940.1	FCIR_00001039	XLOC_000928	FC072V.940|FC072V.940.1	=	q1:FC072V.940	5	1108
FC072V.940.2	FCIR_00001040	XLOC_000928	FC072V.940|FC072V.940.1	n	q1:FC072V.940	2	341
FC072V.942.1	FCIR_00001041	XLOC_000929	FC072V.942|FC072V.942.1	=	q1:FC072V.942	2	1742
FC072V.919.1	FCIR_00001042	XLOC_000930	FC072V.919|FC072V.919.1	=	q1:FC072V.919	2	1096
FC072V.920.1	FCIR_00001043	XLOC_000931	FC072V.920|FC072V.920.1	=	q1:FC072V.920	2	1150
FC072V.921.1	FCIR_00001044	XLOC_000932	FC072V.921|FC072V.921.1	=	q1:FC072V.921	1	1342
FC072V.925.1	FCIR_00001045	XLOC_000933	FC072V.925|FC072V.925.1	=	q1:FC072V.925	3	1738
FC072V.926.1	FCIR_00001046	XLOC_000934	FC072V.926|FC072V.926.1	=	q1:FC072V.926	4	1465
FC072V.927.1	FCIR_00001047	XLOC_000935	FC072V.927|FC072V.927.1	=	q1:FC072V.927	1	1326
FC072V.930.1	FCIR_00001048	XLOC_000936	FC072V.930|FC072V.930.1	=	q1:FC072V.930	5	1814
FC072V.931.1	FCIR_00001049	XLOC_000937	FC072V.931|FC072V.931.2	m	q1:FC072V.931	3	738
FC072V.931.2	FCIR_00001050	XLOC_000937	FC072V.931|FC072V.931.2	=	q1:FC072V.931	3	397
FC072V.932.1	FCIR_00001051	XLOC_000938	FC072V.932|FC072V.932.1	=	q1:FC072V.932	2	1550
FC072V.933.1	FCIR_00001052	XLOC_000939	-	u	q1:FC072V.933	2	268
FC072V.937.1	FCIR_00001053	XLOC_000940	-	u	q1:FC072V.937	4	748
FC072V.938.1	FCIR_00001054	XLOC_000941	FC072V.938|FC072V.938.1	=	q1:FC072V.938	4	684
FC072V.941.1	FCIR_00001055	XLOC_000942	FC072V.941|FC072V.941.1	=	q1:FC072V.941	2	1307
FC072V.941.2	FCIR_00001056	XLOC_000942	FC072V.941|FC072V.941.2	=	q1:FC072V.941	2	1379
FC072V.943.1	FCIR_00001057	XLOC_000943	FC072V.943|FC072V.943.1	=	q1:FC072V.943	1	524
FC072V.944.1	FCIR_00001058	XLOC_000944	FC072V.944|FC072V.944.1	=	q1:FC072V.944	4	2331
FC072V.946.1	FCIR_00001059	XLOC_000945	FC072V.946|FC072V.946.1	=	q1:FC072V.946	3	2136
FC072V.946.2	FCIR_00001060	XLOC_000945	FC072V.946|FC072V.946.2	=	q1:FC072V.946	4	2000
FC072V.947.1	FCIR_00001061	XLOC_000946	-	u	q1:FC072V.947	2	418
FC072V.948.1	FCIR_00001062	XLOC_000947	FC072V.948|FC072V.948.1	=	q1:FC072V.948	3	3656
FC072V.948.2	FCIR_00001063	XLOC_000947	FC072V.948|FC072V.948.2	=	q1:FC072V.948	2	2967
FC072V.948.3	FCIR_00001064	XLOC_000947	FC072V.948|FC072V.948.3	=	q1:FC072V.948	2	2884
FC072V.949.1	FCIR_00001065	XLOC_000948	FC072V.949|FC072V.949.1	=	q1:FC072V.949	5	2315
FC072V.950.1	FCIR_00001066	XLOC_000949	FC072V.950|FC072V.950.1	=	q1:FC072V.950	2	1208
FC072V.952.1	FCIR_00001067	XLOC_000950	-	u	q1:FC072V.952	2	528
FC072V.953.1	FCIR_00001068	XLOC_000951	FC072V.953|FC072V.953.1	=	q1:FC072V.953	1	1617
FC072V.945.1	FCIR_00001069	XLOC_000952	FC072V.945|FC072V.945.1	=	q1:FC072V.945	3	2071
FC072V.951.1	FCIR_00001070	XLOC_000953	FC072V.951|FC072V.951.1	=	q1:FC072V.951	2	2688
FC072V.954.1	FCIR_00001071	XLOC_000954	FC072V.954|FC072V.954.1	=	q1:FC072V.954	1	1973
FC072V.954.2	FCIR_00001072	XLOC_000954	FC072V.954|FC072V.954.2	=	q1:FC072V.954	2	1878
FC072V.955.1	FCIR_00001073	XLOC_000955	-	u	q1:FC072V.955	2	229
FC072V.956.1	FCIR_00001074	XLOC_000956	FC072V.956|FC072V.956.1	=	q1:FC072V.956	3	1250
FC072V.957.1	FCIR_00001075	XLOC_000957	FC072V.957|FC072V.957.1	=	q1:FC072V.957	2	961
FC072V.958.1	FCIR_00001076	XLOC_000958	FC072V.958|FC072V.958.1	=	q1:FC072V.958	2	637
FC072V.959.1	FCIR_00001077	XLOC_000959	FC072V.959|FC072V.959.1	=	q1:FC072V.959	1	1038
FC072V.960.1	FCIR_00001078	XLOC_000960	FC072V.960|FC072V.960.1	=	q1:FC072V.960	3	1782
FC072V.961.1	FCIR_00001079	XLOC_000961	FC072V.961|FC072V.961.1	=	q1:FC072V.961	2	1723
FC072V.962.1	FCIR_00001080	XLOC_000962	FC072V.962|FC072V.962.1	=	q1:FC072V.962	5	4015
FC072V.963.1	FCIR_00001081	XLOC_000963	FC072V.963|FC072V.963.1	=	q1:FC072V.963	3	1878
FC072V.964.1	FCIR_00001082	XLOC_000964	-	u	q1:FC072V.964	1	473
FC072V.965.1	FCIR_00001083	XLOC_000965	FC072V.965|FC072V.965.1	=	q1:FC072V.965	2	686
FC072V.966.1	FCIR_00001084	XLOC_000966	FC072V.966|FC072V.966.1	=	q1:FC072V.966	3	1886
FC072V.967.1	FCIR_00001085	XLOC_000967	FC072V.967|FC072V.967.1	=	q1:FC072V.967	2	1430
FC072V.968.2	FCIR_00001086	XLOC_000968	FC072V.968|FC072V.968.2	=	q1:FC072V.968	5	2302
FC072V.968.1	FCIR_00001087	XLOC_000968	FC072V.968|FC072V.968.1	=	q1:FC072V.968	6	2817
FC072V.968.3	FCIR_00001088	XLOC_000968	FC072V.968|FC072V.968.3	=	q1:FC072V.968	4	2331
FC072V.969.1	FCIR_00001089	XLOC_000969	FC072V.969|FC072V.969.1	=	q1:FC072V.969	3	599
FC072V.970.1	FCIR_00001090	XLOC_000970	FC072V.970|FC072V.970.1	=	q1:FC072V.970	2	2009
FC072V.971.1	FCIR_00001091	XLOC_000971	FC072V.971|FC072V.971.1	=	q1:FC072V.971	1	939
FC072V.973.1	FCIR_00001092	XLOC_000972	-	u	q1:FC072V.973	5	222
FC072V.977.1	FCIR_00001093	XLOC_000973	FC072V.977|FC072V.977.1	=	q1:FC072V.977	2	1000
FC072V.979.1	FCIR_00001094	XLOC_000974	FC072V.979|FC072V.979.1	=	q1:FC072V.979	2	338
FC072V.981.1	FCIR_00001095	XLOC_000975	FC072V.981|FC072V.981.1	=	q1:FC072V.981	2	966
FC072V.983.1	FCIR_00001096	XLOC_000976	FC072V.983|FC072V.983.1	=	q1:FC072V.983	2	2394
FC072V.985.1	FCIR_00001097	XLOC_000977	FC072V.985|FC072V.985.1	=	q1:FC072V.985	3	729
FC072V.985.2	FCIR_00001098	XLOC_000977	FC072V.985|FC072V.985.2	=	q1:FC072V.985	3	725
FC072V.993.1	FCIR_00001099	XLOC_000978	FC072V.993|FC072V.993.1	=	q1:FC072V.993	2	2061
FC072V.994.1	FCIR_00001100	XLOC_000979	FC072V.994|FC072V.994.1	=	q1:FC072V.994	2	1803
FC072V.995.1	FCIR_00001101	XLOC_000980	-	u	q1:FC072V.995	2	270
FC072V.996.1	FCIR_00001102	XLOC_000981	FC072V.996|FC072V.996.1	=	q1:FC072V.996	9	1296
FC072V.1000.1	FCIR_00001103	XLOC_000982	FC072V.1000|FC072V.1000.1	=	q1:FC072V.1000	5	1323
FC072V.1000.2	FCIR_00001104	XLOC_000982	FC072V.1000|FC072V.1000.2	=	q1:FC072V.1000	5	1377
FC072V.1001.1	FCIR_00001105	XLOC_000983	FC072V.1001|FC072V.1001.1	=	q1:FC072V.1001	2	1708
FC072V.1003.1	FCIR_00001106	XLOC_000984	-	u	q1:FC072V.1003	2	260
FC072V.1007.1	FCIR_00001107	XLOC_000985	FC072V.1007|FC072V.1007.1	=	q1:FC072V.1007	3	1760
FC072V.1007.2	FCIR_00001108	XLOC_000985	FC072V.1007|FC072V.1007.2	=	q1:FC072V.1007	4	1679
FC072V.1012.1	FCIR_00001109	XLOC_000986	FC072V.1012|FC072V.1012.1	=	q1:FC072V.1012	2	2398
FC072V.1013.1	FCIR_00001110	XLOC_000987	FC072V.1013|FC072V.1013.1	=	q1:FC072V.1013	3	1646
FC072V.1013.2	FCIR_00001111	XLOC_000987	FC072V.1013|FC072V.1013.2	=	q1:FC072V.1013	4	1514
FC072V.1015.1	FCIR_00001112	XLOC_000988	FC072V.1015|FC072V.1015.1	=	q1:FC072V.1015	4	1380
FC072V.1017.1	FCIR_00001113	XLOC_000989	FC072V.1017|FC072V.1017.1	=	q1:FC072V.1017	3	1431
FC072V.1022.1	FCIR_00001114	XLOC_000990	FC072V.1022|FC072V.1022.1	=	q1:FC072V.1022	2	2232
FC072V.972.1	FCIR_00001115	XLOC_000991	FC072V.972|FC072V.972.1	=	q1:FC072V.972	2	1221
FC072V.974.1	FCIR_00001116	XLOC_000992	FC072V.974|FC072V.974.1	=	q1:FC072V.974	3	1276
FC072V.975.1	FCIR_00001117	XLOC_000993	FC072V.975|FC072V.975.1	=	q1:FC072V.975	3	555
FC072V.976.1	FCIR_00001118	XLOC_000994	FC072V.976|FC072V.976.1	=	q1:FC072V.976	8	2570
FC072V.976.2	FCIR_00001119	XLOC_000994	FC072V.976|FC072V.976.2	=	q1:FC072V.976	9	2538
FC072V.978.1	FCIR_00001120	XLOC_000995	FC072V.978|FC072V.978.1	=	q1:FC072V.978	4	1535
FC072V.980.1	FCIR_00001121	XLOC_000996	FC072V.980|FC072V.980.1	=	q1:FC072V.980	3	1418
FC072V.982.1	FCIR_00001122	XLOC_000997	FC072V.982|FC072V.982.1	=	q1:FC072V.982	3	1135
FC072V.984.1	FCIR_00001123	XLOC_000998	FC072V.984|FC072V.984.1	=	q1:FC072V.984	4	595
FC072V.986.1	FCIR_00001124	XLOC_000999	FC072V.986|FC072V.986.1	=	q1:FC072V.986	3	1987
FC072V.987.1	FCIR_00001125	XLOC_001000	FC072V.987|FC072V.987.1	=	q1:FC072V.987	3	1624
FC072V.988.1	FCIR_00001126	XLOC_001001	FC072V.988|FC072V.988.1	=	q1:FC072V.988	5	1389
FC072V.989.1	FCIR_00001127	XLOC_001002	FC072V.989|FC072V.989.1	=	q1:FC072V.989	2	872
FC072V.990.1	FCIR_00001128	XLOC_001003	FC072V.990|FC072V.990.1	=	q1:FC072V.990	2	1610
FC072V.991.1	FCIR_00001129	XLOC_001004	FC072V.991|FC072V.991.1	=	q1:FC072V.991	2	634
FC072V.992.1	FCIR_00001130	XLOC_001005	FC072V.992|FC072V.992.1	=	q1:FC072V.992	2	995
FC072V.997.1	FCIR_00001131	XLOC_001006	FC072V.997|FC072V.997.1	=	q1:FC072V.997	2	1263
FC072V.998.1	FCIR_00001132	XLOC_001007	FC072V.998|FC072V.998.1	=	q1:FC072V.998	2	1137
FC072V.999.1	FCIR_00001133	XLOC_001008	FC072V.999|FC072V.999.1	=	q1:FC072V.999	2	411
FC072V.1002.1	FCIR_00001134	XLOC_001009	FC072V.1002|FC072V.1002.1	=	q1:FC072V.1002	5	1025
FC072V.1004.1	FCIR_00001135	XLOC_001010	FC072V.1004|FC072V.1004.1	=	q1:FC072V.1004	2	429
FC072V.1005.1	FCIR_00001136	XLOC_001011	-	u	q1:FC072V.1005	2	274
FC072V.1006.1	FCIR_00001137	XLOC_001012	FC072V.1006|FC072V.1006.1	=	q1:FC072V.1006	2	1400
FC072V.1008.1	FCIR_00001138	XLOC_001013	FC072V.1008|FC072V.1008.1	=	q1:FC072V.1008	2	538
FC072V.1009.1	FCIR_00001139	XLOC_001014	FC072V.1009|FC072V.1009.1	=	q1:FC072V.1009	3	1750
FC072V.1010.1	FCIR_00001140	XLOC_001015	FC072V.1010|FC072V.1010.1	=	q1:FC072V.1010	2	1708
FC072V.1011.1	FCIR_00001141	XLOC_001016	FC072V.1011|FC072V.1011.1	=	q1:FC072V.1011	2	1791
FC072V.1014.1	FCIR_00001142	XLOC_001017	FC072V.1014|FC072V.1014.1	=	q1:FC072V.1014	3	2413
FC072V.1016.1	FCIR_00001143	XLOC_001018	FC072V.1016|FC072V.1016.1	=	q1:FC072V.1016	2	1070
FC072V.1018.1	FCIR_00001144	XLOC_001019	FC072V.1018|FC072V.1018.1	=	q1:FC072V.1018	3	2519
FC072V.1019.1	FCIR_00001145	XLOC_001020	FC072V.1019|FC072V.1019.1	=	q1:FC072V.1019	1	811
FC072V.1020.1	FCIR_00001146	XLOC_001021	FC072V.1020|FC072V.1020.1	=	q1:FC072V.1020	3	1691
FC072V.1020.2	FCIR_00001147	XLOC_001021	FC072V.1020|FC072V.1020.2	=	q1:FC072V.1020	3	1776
FC072V.1020.3	FCIR_00001148	XLOC_001021	FC072V.1020|FC072V.1020.3	=	q1:FC072V.1020	3	1669
FC072V.1021.1	FCIR_00001149	XLOC_001022	FC072V.1021|FC072V.1021.1	=	q1:FC072V.1021	1	2496
FC072V.1023.1	FCIR_00001150	XLOC_001023	FC072V.1023|FC072V.1023.1	=	q1:FC072V.1023	9	4133
FC072V.1024.1	FCIR_00001151	XLOC_001024	FC072V.1024|FC072V.1024.1	=	q1:FC072V.1024	3	1329
FC072V.1025.1	FCIR_00001152	XLOC_001025	FC072V.1025|FC072V.1025.1	=	q1:FC072V.1025	1	2037
FC072V.1025.2	FCIR_00001153	XLOC_001025	FC072V.1025|FC072V.1025.2	=	q1:FC072V.1025	3	1927
FC072V.1028.1	FCIR_00001154	XLOC_001026	FC072V.1029|FC072V.1029.1	x	q1:FC072V.1028	1	656
FC072V.1031.1	FCIR_00001155	XLOC_001027	FC072V.1031|FC072V.1031.1	=	q1:FC072V.1031	6	2341
FC072V.1033.1	FCIR_00001156	XLOC_001028	FC072V.1033|FC072V.1033.1	=	q1:FC072V.1033	3	1582
FC072V.1033.2	FCIR_00001157	XLOC_001028	FC072V.1033|FC072V.1033.2	=	q1:FC072V.1033	3	1579
FC072V.1037.1	FCIR_00001158	XLOC_001029	FC072V.1037|FC072V.1037.1	=	q1:FC072V.1037	2	902
FC072V.1039.1	FCIR_00001159	XLOC_001030	FC072V.1039|FC072V.1039.1	=	q1:FC072V.1039	3	2153
FC072V.1041.1	FCIR_00001160	XLOC_001031	FC072V.1041|FC072V.1041.1	=	q1:FC072V.1041	3	1077
FC072V.1043.1	FCIR_00001161	XLOC_001032	FC072V.1043|FC072V.1043.1	=	q1:FC072V.1043	4	6637
FC072V.1044.1	FCIR_00001162	XLOC_001033	FC072V.1044|FC072V.1044.1	=	q1:FC072V.1044	4	1971
FC072V.1045.1	FCIR_00001163	XLOC_001034	FC072V.1045|FC072V.1045.1	=	q1:FC072V.1045	3	1707
FC072V.1047.1	FCIR_00001164	XLOC_001035	FC072V.1047|FC072V.1047.1	=	q1:FC072V.1047	5	3799
FC072V.1048.1	FCIR_00001165	XLOC_001036	FC072V.1048|FC072V.1048.1	=	q1:FC072V.1048	2	3485
FC072V.1052.1	FCIR_00001166	XLOC_001037	FC072V.1052|FC072V.1052.1	=	q1:FC072V.1052	5	3929
FC072V.1054.1	FCIR_00001167	XLOC_001038	FC072V.1054|FC072V.1054.1	=	q1:FC072V.1054	3	3482
FC072V.1026.1	FCIR_00001168	XLOC_001039	FC072V.1026|FC072V.1026.1	=	q1:FC072V.1026	2	758
FC072V.1027.1	FCIR_00001169	XLOC_001040	FC072V.1027|FC072V.1027.1	=	q1:FC072V.1027	2	1676
FC072V.1029.1	FCIR_00001170	XLOC_001041	FC072V.1029|FC072V.1029.1	=	q1:FC072V.1029	5	2063
FC072V.1030.1	FCIR_00001171	XLOC_001042	FC072V.1030|FC072V.1030.1	=	q1:FC072V.1030	1	1141
FC072V.1032.1	FCIR_00001172	XLOC_001043	FC072V.1032|FC072V.1032.1	=	q1:FC072V.1032	14	2655
FC072V.1032.2	FCIR_00001173	XLOC_001043	FC072V.1032|FC072V.1032.2	=	q1:FC072V.1032	9	1506
FC072V.1034.1	FCIR_00001174	XLOC_001044	FC072V.1034|FC072V.1034.1	=	q1:FC072V.1034	5	1960
FC072V.1035.1	FCIR_00001175	XLOC_001045	FC072V.1035|FC072V.1035.1	=	q1:FC072V.1035	5	1419
FC072V.1036.1	FCIR_00001176	XLOC_001046	FC072V.1036|FC072V.1036.1	=	q1:FC072V.1036	5	2686
FC072V.1038.1	FCIR_00001177	XLOC_001047	FC072V.1038|FC072V.1038.1	=	q1:FC072V.1038	3	783
FC072V.1040.1	FCIR_00001178	XLOC_001048	FC072V.1040|FC072V.1040.1	=	q1:FC072V.1040	6	590
FC072V.1042.1	FCIR_00001179	XLOC_001049	-	u	q1:FC072V.1042	2	351
FC072V.1046.1	FCIR_00001180	XLOC_001050	FC072V.1046|FC072V.1046.1	=	q1:FC072V.1046	3	2360
FC072V.1049.1	FCIR_00001181	XLOC_001051	FC072V.1049|FC072V.1049.1	=	q1:FC072V.1049	1	2725
FC072V.1050.1	FCIR_00001182	XLOC_001052	-	u	q1:FC072V.1050	2	294
FC072V.1051.1	FCIR_00001183	XLOC_001053	FC072V.1051|FC072V.1051.1	=	q1:FC072V.1051	2	672
FC072V.1053.1	FCIR_00001184	XLOC_001054	FC072V.1053|FC072V.1053.1	=	q1:FC072V.1053	2	1094
FC072V.1055.1	FCIR_00001185	XLOC_001055	-	u	q1:FC072V.1055	2	241
FC072V.1060.1	FCIR_00001186	XLOC_001056	FC072V.1060|FC072V.1060.1	=	q1:FC072V.1060	2	1294
FC072V.1064.1	FCIR_00001187	XLOC_001057	FC072V.1064|FC072V.1064.1	=	q1:FC072V.1064	3	714
FC072V.1056.1	FCIR_00001188	XLOC_001058	FC072V.1056|FC072V.1056.1	=	q1:FC072V.1056	5	1491
FC072V.1056.2	FCIR_00001189	XLOC_001058	FC072V.1056|FC072V.1056.2	=	q1:FC072V.1056	6	1426
FC072V.1057.1	FCIR_00001190	XLOC_001059	FC072V.1057|FC072V.1057.1	=	q1:FC072V.1057	3	2080
FC072V.1058.1	FCIR_00001191	XLOC_001060	FC072V.1058|FC072V.1058.1	=	q1:FC072V.1058	2	1281
FC072V.1059.1	FCIR_00001192	XLOC_001061	FC072V.1059|FC072V.1059.1	=	q1:FC072V.1059	2	391
FC072V.1061.1	FCIR_00001193	XLOC_001062	FC072V.1061|FC072V.1061.1	=	q1:FC072V.1061	2	1532
FC072V.1062.1	FCIR_00001194	XLOC_001063	FC072V.1062|FC072V.1062.1	=	q1:FC072V.1062	4	2382
FC072V.1063.1	FCIR_00001195	XLOC_001064	FC072V.1063|FC072V.1063.1	=	q1:FC072V.1063	3	3285
FC072V.1065.1	FCIR_00001196	XLOC_001065	FC072V.1065|FC072V.1065.1	=	q1:FC072V.1065	5	2512
FC072V.1066.1	FCIR_00001197	XLOC_001066	FC072V.1066|FC072V.1066.1	=	q1:FC072V.1066	6	2420
FC072V.1067.1	FCIR_00001198	XLOC_001067	-	u	q1:FC072V.1067	1	377
FC072V.1068.1	FCIR_00001199	XLOC_001068	FC072V.1068|FC072V.1068.1	=	q1:FC072V.1068	2	2506
FC072V.1069.1	FCIR_00001200	XLOC_001069	FC072V.1069|FC072V.1069.1	=	q1:FC072V.1069	3	771
FC072V.1070.1	FCIR_00001201	XLOC_001070	FC072V.1070|FC072V.1070.1	=	q1:FC072V.1070	2	1330
FC072V.1071.1	FCIR_00001202	XLOC_001071	FC072V.1071|FC072V.1071.1	=	q1:FC072V.1071	1	2237
FC072V.1072.1	FCIR_00001203	XLOC_001072	-	u	q1:FC072V.1072	2	702
FC072V.1077.1	FCIR_00001204	XLOC_001073	FC072V.1077|FC072V.1077.1	=	q1:FC072V.1077	1	786
FC072V.1073.1	FCIR_00001205	XLOC_001074	FC072V.1073|FC072V.1073.1	=	q1:FC072V.1073	2	1045
FC072V.1074.1	FCIR_00001206	XLOC_001075	FC072V.1074|FC072V.1074.1	=	q1:FC072V.1074	3	1996
FC072V.1075.1	FCIR_00001207	XLOC_001076	FC072V.1075|FC072V.1075.1	=	q1:FC072V.1075	3	2389
FC072V.1076.1	FCIR_00001208	XLOC_001077	-	u	q1:FC072V.1076	2	277
FC072V.1078.1	FCIR_00001209	XLOC_001078	-	u	q1:FC072V.1078	2	261
FC072V.1079.1	FCIR_00001210	XLOC_001079	FC072V.1079|FC072V.1079.1	=	q1:FC072V.1079	2	1144
FC072V.1082.1	FCIR_00001211	XLOC_001080	-	u	q1:FC072V.1082	2	205
FC072V.1084.1	FCIR_00001212	XLOC_001081	-	u	q1:FC072V.1084	3	856
FC072V.1086.1	FCIR_00001213	XLOC_001082	FC072V.1086|FC072V.1086.1	=	q1:FC072V.1086	4	1062
FC072V.1089.1	FCIR_00001214	XLOC_001083	FC072V.1089|FC072V.1089.1	=	q1:FC072V.1089	3	650
FC072V.1091.1	FCIR_00001215	XLOC_001084	FC072V.1091|FC072V.1091.1	=	q1:FC072V.1091	4	1363
FC072V.1080.1	FCIR_00001216	XLOC_001085	FC072V.1080|FC072V.1080.1	=	q1:FC072V.1080	2	2470
FC072V.1081.1	FCIR_00001217	XLOC_001086	FC072V.1081|FC072V.1081.1	=	q1:FC072V.1081	2	359
FC072V.1083.1	FCIR_00001218	XLOC_001087	FC072V.1083|FC072V.1083.1	=	q1:FC072V.1083	2	1617
FC072V.1085.1	FCIR_00001219	XLOC_001088	FC072V.1085|FC072V.1085.1	=	q1:FC072V.1085	2	719
FC072V.1087.1	FCIR_00001220	XLOC_001089	FC072V.1087|FC072V.1087.1	=	q1:FC072V.1087	2	600
FC072V.1088.1	FCIR_00001221	XLOC_001090	FC072V.1088|FC072V.1088.1	=	q1:FC072V.1088	4	986
FC072V.1088.2	FCIR_00001222	XLOC_001090	FC072V.1088|FC072V.1088.2	=	q1:FC072V.1088	3	1050
FC072V.1090.1	FCIR_00001223	XLOC_001091	FC072V.1090|FC072V.1090.1	=	q1:FC072V.1090	4	1494
FC072V.1093.1	FCIR_00001224	XLOC_001092	FC072V.1093|FC072V.1093.1	=	q1:FC072V.1093	2	595
FC072V.1094.1	FCIR_00001225	XLOC_001093	FC072V.1094|FC072V.1094.1	=	q1:FC072V.1094	3	863
FC072V.1095.1	FCIR_00001226	XLOC_001094	FC072V.1095|FC072V.1095.1	=	q1:FC072V.1095	3	1522
FC072V.1097.1	FCIR_00001227	XLOC_001095	-	u	q1:FC072V.1097	2	1316
FC072V.1097.2	FCIR_00001228	XLOC_001095	-	u	q1:FC072V.1097	2	1346
FC072V.1099.1	FCIR_00001229	XLOC_001096	FC072V.1099|FC072V.1099.1	=	q1:FC072V.1099	3	2498
FC072V.1092.1	FCIR_00001230	XLOC_001097	FC072V.1092|FC072V.1092.1	=	q1:FC072V.1092	4	2052
FC072V.1096.1	FCIR_00001231	XLOC_001098	FC072V.1096|FC072V.1096.1	=	q1:FC072V.1096	3	898
FC072V.1098.1	FCIR_00001232	XLOC_001099	-	u	q1:FC072V.1098	2	1172
FC072V.1100.1	FCIR_00001233	XLOC_001100	FC072V.1100|FC072V.1100.1	=	q1:FC072V.1100	3	744
FC072V.1100.2	FCIR_00001234	XLOC_001100	FC072V.1100|FC072V.1100.2	=	q1:FC072V.1100	3	765
FC072V.1101.1	FCIR_00001235	XLOC_001101	FC072V.1101|FC072V.1101.1	=	q1:FC072V.1101	6	3016
FC072V.1101.2	FCIR_00001236	XLOC_001101	FC072V.1101|FC072V.1101.2	=	q1:FC072V.1101	6	3019
FC072V.1102.1	FCIR_00001237	XLOC_001102	FC072V.1102|FC072V.1102.1	=	q1:FC072V.1102	3	815
FC072V.1104.1	FCIR_00001238	XLOC_001103	FC072V.1104|FC072V.1104.1	=	q1:FC072V.1104	2	1314
FC072V.1103.1	FCIR_00001239	XLOC_001104	FC072V.1103|FC072V.1103.1	=	q1:FC072V.1103	1	1092
FC072V.1105.1	FCIR_00001240	XLOC_001105	FC072V.1105|FC072V.1105.1	=	q1:FC072V.1105	3	1295
FC072V.1106.1	FCIR_00001241	XLOC_001106	FC072V.1106|FC072V.1106.1	=	q1:FC072V.1106	1	1303
FC072V.1107.1	FCIR_00001242	XLOC_001107	FC072V.1107|FC072V.1107.1	=	q1:FC072V.1107	2	764
FC072V.1108.1	FCIR_00001243	XLOC_001108	FC072V.1108|FC072V.1108.1	=	q1:FC072V.1108	2	381
FC072V.1109.1	FCIR_00001244	XLOC_001109	FC072V.1109|FC072V.1109.1	=	q1:FC072V.1109	2	1531
FC072V.1114.1	FCIR_00001245	XLOC_001110	FC072V.1114|FC072V.1114.1	=	q1:FC072V.1114	2	1934
FC072V.1116.1	FCIR_00001246	XLOC_001111	-	u	q1:FC072V.1116	2	263
FC072V.1117.1	FCIR_00001247	XLOC_001112	-	u	q1:FC072V.1117	2	230
FC072V.1118.1	FCIR_00001248	XLOC_001113	FC072V.1118|FC072V.1118.1	=	q1:FC072V.1118	2	2291
FC072V.1110.1	FCIR_00001249	XLOC_001114	FC072V.1110|FC072V.1110.1	=	q1:FC072V.1110	5	2848
FC072V.1110.2	FCIR_00001250	XLOC_001114	FC072V.1110|FC072V.1110.2	=	q1:FC072V.1110	4	1483
FC072V.1111.1	FCIR_00001251	XLOC_001115	FC072V.1111|FC072V.1111.1	=	q1:FC072V.1111	4	1914
FC072V.1112.1	FCIR_00001252	XLOC_001116	FC072V.1112|FC072V.1112.1	=	q1:FC072V.1112	3	3056
FC072V.1113.1	FCIR_00001253	XLOC_001117	FC072V.1113|FC072V.1113.1	=	q1:FC072V.1113	2	926
FC072V.1115.1	FCIR_00001254	XLOC_001118	FC072V.1115|FC072V.1115.1	=	q1:FC072V.1115	5	1430
FC072V.1115.2	FCIR_00001255	XLOC_001118	FC072V.1115|FC072V.1115.2	=	q1:FC072V.1115	5	1412
FC072V.1124.1	FCIR_00001256	XLOC_001119	FC072V.1124|FC072V.1124.1	=	q1:FC072V.1124	3	1370
FC072V.1119.1	FCIR_00001257	XLOC_001120	FC072V.1119|FC072V.1119.1	=	q1:FC072V.1119	5	970
FC072V.1119.2	FCIR_00001258	XLOC_001120	FC072V.1119|FC072V.1119.1	o	q1:FC072V.1119	2	278
FC072V.1120.1	FCIR_00001259	XLOC_001121	FC072V.1120|FC072V.1120.1	=	q1:FC072V.1120	1	2227
FC072V.1121.1	FCIR_00001260	XLOC_001122	-	u	q1:FC072V.1121	3	452
FC072V.1121.2	FCIR_00001261	XLOC_001122	-	u	q1:FC072V.1121	2	407
FC072V.1122.1	FCIR_00001262	XLOC_001123	FC072V.1122|FC072V.1122.1	=	q1:FC072V.1122	2	497
FC072V.1123.1	FCIR_00001263	XLOC_001124	FC072V.1123|FC072V.1123.1	=	q1:FC072V.1123	2	559
FC072V.1125.1	FCIR_00001264	XLOC_001125	FC072V.1125|FC072V.1125.1	=	q1:FC072V.1125	2	2305
FC072V.1127.1	FCIR_00001265	XLOC_001126	FC072V.1127|FC072V.1127.1	=	q1:FC072V.1127	1	2026
FC072V.1130.1	FCIR_00001266	XLOC_001127	FC072V.1130|FC072V.1130.1	=	q1:FC072V.1130	3	1048
FC072V.1130.2	FCIR_00001267	XLOC_001127	FC072V.1130|FC072V.1130.2	=	q1:FC072V.1130	3	970
FC072V.1132.1	FCIR_00001268	XLOC_001128	FC072V.1132|FC072V.1132.1	=	q1:FC072V.1132	5	1601
FC072V.1132.2	FCIR_00001269	XLOC_001128	FC072V.1132|FC072V.1132.2	=	q1:FC072V.1132	3	1113
FC072V.1133.1	FCIR_00001270	XLOC_001129	FC072V.1133|FC072V.1133.1	=	q1:FC072V.1133	3	2049
FC072V.1134.1	FCIR_00001271	XLOC_001130	FC072V.1134|FC072V.1134.1	=	q1:FC072V.1134	3	303
FC072V.1140.1	FCIR_00001272	XLOC_001131	FC072V.1140|FC072V.1140.1	=	q1:FC072V.1140	3	1282
FC072V.1143.1	FCIR_00001273	XLOC_001132	FC072V.1143|FC072V.1143.1	=	q1:FC072V.1143	1	1798
FC072V.1126.1	FCIR_00001274	XLOC_001133	FC072V.1125|FC072V.1125.1	x	q1:FC072V.1126	2	359
FC072V.1126.2	FCIR_00001275	XLOC_001133	FC072V.1125|FC072V.1125.1	x	q1:FC072V.1126	3	242
FC072V.1128.1	FCIR_00001276	XLOC_001134	FC072V.1128|FC072V.1128.1	=	q1:FC072V.1128	4	2543
FC072V.1129.1	FCIR_00001277	XLOC_001135	FC072V.1129|FC072V.1129.1	=	q1:FC072V.1129	1	1398
FC072V.1131.1	FCIR_00001278	XLOC_001136	FC072V.1131|FC072V.1131.1	=	q1:FC072V.1131	2	431
FC072V.1135.1	FCIR_00001279	XLOC_001137	FC072V.1135|FC072V.1135.1	=	q1:FC072V.1135	4	1293
FC072V.1136.1	FCIR_00001280	XLOC_001138	FC072V.1136|FC072V.1136.1	=	q1:FC072V.1136	2	1164
FC072V.1137.1	FCIR_00001281	XLOC_001139	FC072V.1137|FC072V.1137.1	=	q1:FC072V.1137	2	1507
FC072V.1138.1	FCIR_00001282	XLOC_001140	FC072V.1138|FC072V.1138.1	=	q1:FC072V.1138	4	2293
FC072V.1139.1	FCIR_00001283	XLOC_001141	FC072V.1139|FC072V.1139.1	=	q1:FC072V.1139	4	1209
FC072V.1141.1	FCIR_00001284	XLOC_001142	FC072V.1141|FC072V.1141.1	=	q1:FC072V.1141	2	1278
FC072V.1142.1	FCIR_00001285	XLOC_001143	-	u	q1:FC072V.1142	2	331
FC072V.1144.1	FCIR_00001286	XLOC_001144	FC072V.1144|FC072V.1144.1	=	q1:FC072V.1144	7	3663
FC072V.1146.1	FCIR_00001287	XLOC_001145	-	u	q1:FC072V.1146	3	295
FC072V.1147.1	FCIR_00001288	XLOC_001146	FC072V.1147|FC072V.1147.1	=	q1:FC072V.1147	2	1401
FC072V.1145.1	FCIR_00001289	XLOC_001147	-	u	q1:FC072V.1145	2	262
FC072V.1148.1	FCIR_00001290	XLOC_001148	FC072V.1148|FC072V.1148.1	=	q1:FC072V.1148	4	697
FC072V.1149.1	FCIR_00001291	XLOC_001149	FC072V.1149|FC072V.1149.1	=	q1:FC072V.1149	1	1662
FC072V.1152.1	FCIR_00001292	XLOC_001150	FC072V.1152|FC072V.1152.1	=	q1:FC072V.1152	5	3338
FC072V.1150.1	FCIR_00001293	XLOC_001151	FC072V.1150|FC072V.1150.1	=	q1:FC072V.1150	1	2149
FC072V.1150.2	FCIR_00001294	XLOC_001151	FC072V.1150|FC072V.1150.2	=	q1:FC072V.1150	2	2063
FC072V.1151.1	FCIR_00001295	XLOC_001152	FC072V.1151|FC072V.1151.1	=	q1:FC072V.1151	2	755
FC072V.1153.1	FCIR_00001296	XLOC_001153	FC072V.1153|FC072V.1153.1	=	q1:FC072V.1153	2	1580
FC072V.1154.1	FCIR_00001297	XLOC_001154	FC072V.1154|FC072V.1154.1	=	q1:FC072V.1154	4	662
FC072V.1155.1	FCIR_00001298	XLOC_001155	FC072V.1155|FC072V.1155.1	=	q1:FC072V.1155	3	598
FC072V.1156.1	FCIR_00001299	XLOC_001156	FC072V.1156|FC072V.1156.1	=	q1:FC072V.1156	2	2877
FC072V.1157.1	FCIR_00001300	XLOC_001157	FC072V.1157|FC072V.1157.1	=	q1:FC072V.1157	1	1508
FC072V.1158.1	FCIR_00001301	XLOC_001158	FC072V.1158|FC072V.1158.1	=	q1:FC072V.1158	2	656
FC072V.1159.1	FCIR_00001302	XLOC_001159	FC072V.1159|FC072V.1159.1	=	q1:FC072V.1159	2	743
FC072V.1160.1	FCIR_00001303	XLOC_001160	-	u	q1:FC072V.1160	2	896
FC072V.1160.2	FCIR_00001304	XLOC_001160	-	u	q1:FC072V.1160	2	733
FC072V.1162.1	FCIR_00001305	XLOC_001161	-	u	q1:FC072V.1162	2	250
FC072V.1164.1	FCIR_00001306	XLOC_001162	FC072V.1164|FC072V.1164.1	=	q1:FC072V.1164	1	957
FC072V.1166.1	FCIR_00001307	XLOC_001163	FC072V.1166|FC072V.1166.1	=	q1:FC072V.1166	2	1617
FC072V.1166.2	FCIR_00001308	XLOC_001163	FC072V.1166|FC072V.1166.2	=	q1:FC072V.1166	3	1563
FC072V.1167.1	FCIR_00001309	XLOC_001164	-	u	q1:FC072V.1167	2	368
FC072V.1168.1	FCIR_00001310	XLOC_001165	FC072V.1168|FC072V.1168.1	=	q1:FC072V.1168	5	866
FC072V.1170.1	FCIR_00001311	XLOC_001166	FC072V.1170|FC072V.1170.1	=	q1:FC072V.1170	8	1298
FC072V.1171.1	FCIR_00001312	XLOC_001167	FC072V.1171|FC072V.1171.1	=	q1:FC072V.1171	2	826
FC072V.1161.1	FCIR_00001313	XLOC_001168	FC072V.1161|FC072V.1161.1	=	q1:FC072V.1161	2	1078
FC072V.1163.1	FCIR_00001314	XLOC_001169	FC072V.1163|FC072V.1163.1	=	q1:FC072V.1163	4	1372
FC072V.1165.1	FCIR_00001315	XLOC_001170	FC072V.1165|FC072V.1165.1	=	q1:FC072V.1165	3	343
FC072V.1169.1	FCIR_00001316	XLOC_001171	FC072V.1169|FC072V.1169.1	=	q1:FC072V.1169	2	1158
FC072V.1172.1	FCIR_00001317	XLOC_001172	FC072V.1172|FC072V.1172.1	=	q1:FC072V.1172	5	1686
FC072V.1173.1	FCIR_00001318	XLOC_001173	-	u	q1:FC072V.1173	2	492
FC072V.1174.1	FCIR_00001319	XLOC_001174	FC072V.1174|FC072V.1174.1	=	q1:FC072V.1174	1	1204
FC072V.1175.1	FCIR_00001320	XLOC_001175	FC072V.1175|FC072V.1175.1	=	q1:FC072V.1175	7	1471
FC072V.1177.1	FCIR_00001321	XLOC_001176	FC072V.1177|FC072V.1177.1	=	q1:FC072V.1177	4	1455
FC072V.1178.1	FCIR_00001322	XLOC_001177	FC072V.1178|FC072V.1178.1	=	q1:FC072V.1178	2	736
FC072V.1178.2	FCIR_00001323	XLOC_001177	FC072V.1178|FC072V.1178.2	=	q1:FC072V.1178	2	717
FC072V.1179.1	FCIR_00001324	XLOC_001178	FC072V.1179|FC072V.1179.1	=	q1:FC072V.1179	3	2013
FC072V.1180.1	FCIR_00001325	XLOC_001179	FC072V.1180|FC072V.1180.1	=	q1:FC072V.1180	2	932
FC072V.1181.1	FCIR_00001326	XLOC_001180	FC072V.1181|FC072V.1181.1	=	q1:FC072V.1181	2	1543
FC072V.1182.1	FCIR_00001327	XLOC_001181	FC072V.1182|FC072V.1182.1	=	q1:FC072V.1182	2	1112
FC072V.1183.1	FCIR_00001328	XLOC_001182	FC072V.1183|FC072V.1183.1	=	q1:FC072V.1183	3	2323
FC072V.1176.1	FCIR_00001329	XLOC_001183	FC072V.1176|FC072V.1176.1	=	q1:FC072V.1176	4	1407
FC072V.1184.1	FCIR_00001330	XLOC_001184	FC072V.1184|FC072V.1184.1	=	q1:FC072V.1184	1	431
FC072V.1185.1	FCIR_00001331	XLOC_001185	-	u	q1:FC072V.1185	4	775
FC072V.1186.1	FCIR_00001332	XLOC_001186	FC072V.1186|FC072V.1186.1	=	q1:FC072V.1186	2	638
FC072V.1187.1	FCIR_00001333	XLOC_001187	FC072V.1187|FC072V.1187.1	=	q1:FC072V.1187	2	1551
FC072V.1188.1	FCIR_00001334	XLOC_001188	FC072V.1188|FC072V.1188.1	=	q1:FC072V.1188	2	716
FC072V.1189.1	FCIR_00001335	XLOC_001189	FC072V.1189|FC072V.1189.1	=	q1:FC072V.1189	2	1558
FC072V.1191.1	FCIR_00001336	XLOC_001190	FC072V.1191|FC072V.1191.1	=	q1:FC072V.1191	2	931
FC072V.1192.1	FCIR_00001337	XLOC_001191	FC072V.1192|FC072V.1192.1	=	q1:FC072V.1192	2	2124
FC072V.1193.1	FCIR_00001338	XLOC_001192	FC072V.1193|FC072V.1193.1	=	q1:FC072V.1193	7	2128
FC072V.1193.2	FCIR_00001339	XLOC_001192	FC072V.1193|FC072V.1193.2	=	q1:FC072V.1193	7	2091
FC072V.1193.3	FCIR_00001340	XLOC_001192	FC072V.1193|FC072V.1193.2	j	q1:FC072V.1193	2	353
FC072V.1193.4	FCIR_00001341	XLOC_001192	FC072V.1193|FC072V.1193.4	=	q1:FC072V.1193	7	1446
FC072V.1193.5	FCIR_00001342	XLOC_001192	FC072V.1193|FC072V.1193.5	=	q1:FC072V.1193	7	1400
FC072V.1196.1	FCIR_00001343	XLOC_001193	FC072V.1196|FC072V.1196.1	=	q1:FC072V.1196	3	2028
FC072V.1197.1	FCIR_00001344	XLOC_001194	FC072V.1197|FC072V.1197.1	=	q1:FC072V.1197	1	1608
FC072V.1190.1	FCIR_00001345	XLOC_001195	FC072V.1190|FC072V.1190.1	=	q1:FC072V.1190	7	1776
FC072V.1194.1	FCIR_00001346	XLOC_001196	FC072V.1194|FC072V.1194.1	=	q1:FC072V.1194	4	1879
FC072V.1195.1	FCIR_00001347	XLOC_001197	FC072V.1195|FC072V.1195.1	=	q1:FC072V.1195	2	1014
FC072V.1198.1	FCIR_00001348	XLOC_001198	FC072V.1198|FC072V.1198.1	=	q1:FC072V.1198	6	2302
FC072V.1199.1	FCIR_00001349	XLOC_001199	-	u	q1:FC072V.1199	2	902
FC072V.1200.1	FCIR_00001350	XLOC_001200	FC072V.1200|FC072V.1200.1	=	q1:FC072V.1200	2	3527
FC072V.1201.1	FCIR_00001351	XLOC_001201	FC072V.1201|FC072V.1201.1	=	q1:FC072V.1201	2	425
FC072V.1202.1	FCIR_00001352	XLOC_001202	FC072V.1202|FC072V.1202.1	=	q1:FC072V.1202	1	1046
FC072V.1202.2	FCIR_00001353	XLOC_001202	FC072V.1202|FC072V.1202.2	=	q1:FC072V.1202	2	973
FC072V.1203.1	FCIR_00001354	XLOC_001203	FC072V.1203|FC072V.1203.1	=	q1:FC072V.1203	3	2450
FC072V.1204.1	FCIR_00001355	XLOC_001204	FC072V.1204|FC072V.1204.1	=	q1:FC072V.1204	3	1454
FC072V.1205.1	FCIR_00001356	XLOC_001205	FC072V.1205|FC072V.1205.1	=	q1:FC072V.1205	2	710
FC072V.1210.1	FCIR_00001357	XLOC_001206	FC072V.1210|FC072V.1210.1	=	q1:FC072V.1210	8	1840
FC072V.1211.1	FCIR_00001358	XLOC_001207	FC072V.1211|FC072V.1211.1	=	q1:FC072V.1211	2	1086
FC072V.1206.1	FCIR_00001359	XLOC_001208	-	u	q1:FC072V.1206	2	292
FC072V.1207.1	FCIR_00001360	XLOC_001209	FC072V.1207|FC072V.1207.1	=	q1:FC072V.1207	6	2032
FC072V.1208.1	FCIR_00001361	XLOC_001210	FC072V.1208|FC072V.1208.1	=	q1:FC072V.1208	2	1599
FC072V.1209.1	FCIR_00001362	XLOC_001211	FC072V.1209|FC072V.1209.1	=	q1:FC072V.1209	4	1379
FC072V.1212.1	FCIR_00001363	XLOC_001212	FC072V.1212|FC072V.1212.1	=	q1:FC072V.1212	2	310
FC072V.1213.1	FCIR_00001364	XLOC_001213	FC072V.1213|FC072V.1213.1	=	q1:FC072V.1213	3	318
FC072V.1214.1	FCIR_00001365	XLOC_001214	FC072V.1214|FC072V.1214.1	=	q1:FC072V.1214	2	2933
FC072V.1216.1	FCIR_00001366	XLOC_001215	FC072V.1216|FC072V.1216.1	=	q1:FC072V.1216	2	1045
FC072V.1218.1	FCIR_00001367	XLOC_001216	FC072V.1218|FC072V.1218.1	=	q1:FC072V.1218	4	942
FC072V.1223.1	FCIR_00001368	XLOC_001217	FC072V.1223|FC072V.1223.1	=	q1:FC072V.1223	2	3810
FC072V.1224.1	FCIR_00001369	XLOC_001218	FC072V.1224|FC072V.1224.1	=	q1:FC072V.1224	3	1399
FC072V.1225.1	FCIR_00001370	XLOC_001219	FC072V.1225|FC072V.1225.1	=	q1:FC072V.1225	5	3523
FC072V.1227.1	FCIR_00001371	XLOC_001220	-	u	q1:FC072V.1227	2	436
FC072V.1229.1	FCIR_00001372	XLOC_001221	FC072V.1230|FC072V.1230.1	x	q1:FC072V.1229	2	364
FC072V.1231.1	FCIR_00001373	XLOC_001222	FC072V.1231|FC072V.1231.1	=	q1:FC072V.1231	2	828
FC072V.1233.1	FCIR_00001374	XLOC_001223	FC072V.1233|FC072V.1233.1	=	q1:FC072V.1233	3	627
FC072V.1234.1	FCIR_00001375	XLOC_001224	FC072V.1234|FC072V.1234.1	=	q1:FC072V.1234	2	1797
FC072V.1235.1	FCIR_00001376	XLOC_001225	FC072V.1235|FC072V.1235.1	=	q1:FC072V.1235	3	601
FC072V.1237.1	FCIR_00001377	XLOC_001226	FC072V.1237|FC072V.1237.1	=	q1:FC072V.1237	2	731
FC072V.1239.1	FCIR_00001378	XLOC_001227	FC072V.1239|FC072V.1239.1	=	q1:FC072V.1239	2	677
FC072V.1240.1	FCIR_00001379	XLOC_001228	FC072V.1240|FC072V.1240.1	=	q1:FC072V.1240	2	2103
FC072V.1215.1	FCIR_00001380	XLOC_001229	FC072V.1215|FC072V.1215.1	=	q1:FC072V.1215	5	2459
FC072V.1217.1	FCIR_00001381	XLOC_001230	FC072V.1217|FC072V.1217.1	=	q1:FC072V.1217	2	962
FC072V.1219.1	FCIR_00001382	XLOC_001231	FC072V.1219|FC072V.1219.1	=	q1:FC072V.1219	3	1490
FC072V.1220.1	FCIR_00001383	XLOC_001232	FC072V.1220|FC072V.1220.1	=	q1:FC072V.1220	2	2703
FC072V.1221.1	FCIR_00001384	XLOC_001233	FC072V.1221|FC072V.1221.1	=	q1:FC072V.1221	2	1862
FC072V.1222.1	FCIR_00001385	XLOC_001234	-	u	q1:FC072V.1222	2	228
FC072V.1226.1	FCIR_00001386	XLOC_001235	FC072V.1226|FC072V.1226.1	=	q1:FC072V.1226	4	3583
FC072V.1228.1	FCIR_00001387	XLOC_001236	-	u	q1:FC072V.1228	2	380
FC072V.1230.1	FCIR_00001388	XLOC_001237	FC072V.1230|FC072V.1230.1	=	q1:FC072V.1230	4	1455
FC072V.1232.1	FCIR_00001389	XLOC_001238	FC072V.1232|FC072V.1232.1	=	q1:FC072V.1232	1	1422
FC072V.1236.1	FCIR_00001390	XLOC_001239	FC072V.1236|FC072V.1236.1	=	q1:FC072V.1236	2	834
FC072V.1238.1	FCIR_00001391	XLOC_001240	FC072V.1238|FC072V.1238.1	=	q1:FC072V.1238	3	714
FC072V.1241.1	FCIR_00001392	XLOC_001241	FC072V.1241|FC072V.1241.1	=	q1:FC072V.1241	5	966
FC072V.1242.1	FCIR_00001393	XLOC_001242	FC072V.1242|FC072V.1242.1	=	q1:FC072V.1242	3	1145
FC072V.1243.1	FCIR_00001394	XLOC_001243	FC072V.1243|FC072V.1243.1	=	q1:FC072V.1243	1	534
FC072V.1244.1	FCIR_00001395	XLOC_001244	FC072V.1244|FC072V.1244.1	=	q1:FC072V.1244	3	1526
FC072V.1244.2	FCIR_00001396	XLOC_001244	FC072V.1244|FC072V.1244.2	=	q1:FC072V.1244	2	1500
FC072V.1246.1	FCIR_00001397	XLOC_001245	FC072V.1246|FC072V.1246.1	=	q1:FC072V.1246	2	1376
FC072V.1247.1	FCIR_00001398	XLOC_001246	FC072V.1247|FC072V.1247.1	=	q1:FC072V.1247	2	2776
FC072V.1249.1	FCIR_00001399	XLOC_001247	FC072V.1249|FC072V.1249.1	=	q1:FC072V.1249	3	2184
FC072V.1249.2	FCIR_00001400	XLOC_001247	FC072V.1249|FC072V.1249.2	=	q1:FC072V.1249	3	2077
FC072V.1250.1	FCIR_00001401	XLOC_001248	FC072V.1250|FC072V.1250.1	=	q1:FC072V.1250	2	1711
FC072V.1251.1	FCIR_00001402	XLOC_001249	FC072V.1251|FC072V.1251.1	=	q1:FC072V.1251	19	1972
FC072V.1253.1	FCIR_00001403	XLOC_001250	-	u	q1:FC072V.1253	2	269
FC072V.1254.1	FCIR_00001404	XLOC_001251	FC072V.1254|FC072V.1254.1	=	q1:FC072V.1254	2	3160
FC072V.1256.1	FCIR_00001405	XLOC_001252	-	u	q1:FC072V.1256	2	247
FC072V.1257.1	FCIR_00001406	XLOC_001253	FC072V.1257|FC072V.1257.1	=	q1:FC072V.1257	8	3770
FC072V.1257.2	FCIR_00001407	XLOC_001253	FC072V.1257|FC072V.1257.2	=	q1:FC072V.1257	8	3475
FC072V.1257.3	FCIR_00001408	XLOC_001253	FC072V.1257|FC072V.1257.3	=	q1:FC072V.1257	4	2378
FC072V.1257.4	FCIR_00001409	XLOC_001253	FC072V.1257|FC072V.1257.4	=	q1:FC072V.1257	5	3059
FC072V.1257.5	FCIR_00001410	XLOC_001253	FC072V.1257|FC072V.1257.5	=	q1:FC072V.1257	4	3833
FC072V.1245.1	FCIR_00001411	XLOC_001254	FC072V.1245|FC072V.1245.1	=	q1:FC072V.1245	3	2316
FC072V.1248.1	FCIR_00001412	XLOC_001255	-	u	q1:FC072V.1248	2	259
FC072V.1252.1	FCIR_00001413	XLOC_001256	-	u	q1:FC072V.1252	2	278
FC072V.1255.1	FCIR_00001414	XLOC_001257	-	u	q1:FC072V.1255	2	840
FC072V.1255.2	FCIR_00001415	XLOC_001257	-	u	q1:FC072V.1255	2	767
FC072V.1258.1	FCIR_00001416	XLOC_001258	-	u	q1:FC072V.1258	2	267
FC072V.1259.1	FCIR_00001417	XLOC_001259	FC072V.1259|FC072V.1259.1	=	q1:FC072V.1259	2	1329
FC072V.1260.1	FCIR_00001418	XLOC_001260	FC072V.1260|FC072V.1260.1	=	q1:FC072V.1260	3	773
FC072V.1262.1	FCIR_00001419	XLOC_001261	-	u	q1:FC072V.1262	2	206
FC072V.1263.1	FCIR_00001420	XLOC_001262	FC072V.1263|FC072V.1263.1	=	q1:FC072V.1263	3	320
FC072V.1264.1	FCIR_00001421	XLOC_001263	FC072V.1264|FC072V.1264.1	=	q1:FC072V.1264	2	309
FC072V.1265.1	FCIR_00001422	XLOC_001264	-	u	q1:FC072V.1265	3	495
FC072V.1268.1	FCIR_00001423	XLOC_001265	-	u	q1:FC072V.1268	2	221
FC072V.1270.1	FCIR_00001424	XLOC_001266	-	u	q1:FC072V.1270	2	244
FC072V.1273.1	FCIR_00001425	XLOC_001267	FC072V.1273|FC072V.1273.1	=	q1:FC072V.1273	6	983
FC072V.1275.1	FCIR_00001426	XLOC_001268	FC072V.1275|FC072V.1275.1	=	q1:FC072V.1275	2	808
FC072V.1277.1	FCIR_00001427	XLOC_001269	FC072V.1277|FC072V.1277.1	=	q1:FC072V.1277	3	516
FC072V.1278.1	FCIR_00001428	XLOC_001270	FC072V.1278|FC072V.1278.1	=	q1:FC072V.1278	2	505
FC072V.1281.1	FCIR_00001429	XLOC_001271	FC072V.1281|FC072V.1281.1	=	q1:FC072V.1281	4	880
FC072V.1283.1	FCIR_00001430	XLOC_001272	FC072V.1283|FC072V.1283.1	=	q1:FC072V.1283	5	1003
FC072V.1284.1	FCIR_00001431	XLOC_001273	FC072V.1284|FC072V.1284.1	=	q1:FC072V.1284	6	1338
FC072V.1286.1	FCIR_00001432	XLOC_001274	-	u	q1:FC072V.1286	2	227
FC072V.1261.1	FCIR_00001433	XLOC_001275	-	u	q1:FC072V.1261	2	301
FC072V.1266.1	FCIR_00001434	XLOC_001276	FC072V.1266|FC072V.1266.1	=	q1:FC072V.1266	2	477
FC072V.1267.1	FCIR_00001435	XLOC_001277	-	u	q1:FC072V.1267	2	751
FC072V.1267.2	FCIR_00001436	XLOC_001277	-	u	q1:FC072V.1267	2	577
FC072V.1269.1	FCIR_00001437	XLOC_001278	FC072V.1269|FC072V.1269.1	=	q1:FC072V.1269	4	718
FC072V.1271.1	FCIR_00001438	XLOC_001279	-	u	q1:FC072V.1271	3	570
FC072V.1271.2	FCIR_00001439	XLOC_001279	-	u	q1:FC072V.1271	3	553
FC072V.1272.1	FCIR_00001440	XLOC_001280	FC072V.1272|FC072V.1272.1	=	q1:FC072V.1272	2	1573
FC072V.1274.1	FCIR_00001441	XLOC_001281	FC072V.1274|FC072V.1274.1	=	q1:FC072V.1274	3	436
FC072V.1274.2	FCIR_00001442	XLOC_001281	FC072V.1274|FC072V.1274.2	=	q1:FC072V.1274	3	430
FC072V.1276.1	FCIR_00001443	XLOC_001282	-	u	q1:FC072V.1276	4	1592
FC072V.1279.1	FCIR_00001444	XLOC_001283	-	u	q1:FC072V.1279	2	224
FC072V.1280.1	FCIR_00001445	XLOC_001284	FC072V.1280|FC072V.1280.1	=	q1:FC072V.1280	2	1397
FC072V.1282.1	FCIR_00001446	XLOC_001285	FC072V.1282|FC072V.1282.1	=	q1:FC072V.1282	5	1720
FC072V.1285.1	FCIR_00001447	XLOC_001286	FC072V.1285|FC072V.1285.1	=	q1:FC072V.1285	4	608
FC072V.1287.1	FCIR_00001448	XLOC_001287	-	u	q1:FC072V.1287	2	283
FC072V.1288.1	FCIR_00001449	XLOC_001288	FC072V.1288|FC072V.1288.1	=	q1:FC072V.1288	2	459
FC072V.1289.1	FCIR_00001450	XLOC_001289	FC072V.1289|FC072V.1289.1	=	q1:FC072V.1289	2	1230
FC072V.1292.1	FCIR_00001451	XLOC_001290	FC072V.1292|FC072V.1292.1	=	q1:FC072V.1292	3	1322
FC072V.1293.1	FCIR_00001452	XLOC_001291	FC072V.1293|FC072V.1293.1	=	q1:FC072V.1293	4	870
FC072V.1295.1	FCIR_00001453	XLOC_001292	FC072V.1295|FC072V.1295.1	=	q1:FC072V.1295	3	845
FC072V.1290.1	FCIR_00001454	XLOC_001293	-	u	q1:FC072V.1290	3	218
FC072V.1291.1	FCIR_00001455	XLOC_001294	FC072V.1291|FC072V.1291.1	=	q1:FC072V.1291	1	1488
FC072V.1294.1	FCIR_00001456	XLOC_001295	FC072V.1294|FC072V.1294.1	=	q1:FC072V.1294	2	841
FC072V.1296.1	FCIR_00001457	XLOC_001296	FC072V.1296|FC072V.1296.1	=	q1:FC072V.1296	3	482
FC072V.1297.1	FCIR_00001458	XLOC_001297	FC072V.1297|FC072V.1297.1	=	q1:FC072V.1297	3	825
FC072V.1298.1	FCIR_00001459	XLOC_001298	FC072V.1298|FC072V.1298.1	=	q1:FC072V.1298	6	3467
FC072V.1300.1	FCIR_00001460	XLOC_001299	FC072V.1300|FC072V.1300.1	=	q1:FC072V.1300	2	1729
FC072V.1305.1	FCIR_00001461	XLOC_001300	FC072V.1305|FC072V.1305.1	=	q1:FC072V.1305	4	1554
FC072V.1306.1	FCIR_00001462	XLOC_001301	FC072V.1306|FC072V.1306.1	=	q1:FC072V.1306	5	3930
FC072V.1306.2	FCIR_00001463	XLOC_001301	FC072V.1306|FC072V.1306.2	=	q1:FC072V.1306	3	3565
FC072V.1299.1	FCIR_00001464	XLOC_001302	-	u	q1:FC072V.1299	1	873
FC072V.1301.1	FCIR_00001465	XLOC_001303	FC072V.1301|FC072V.1301.1	=	q1:FC072V.1301	2	474
FC072V.1302.1	FCIR_00001466	XLOC_001304	FC072V.1302|FC072V.1302.1	=	q1:FC072V.1302	1	2076
FC072V.1303.1	FCIR_00001467	XLOC_001305	FC072V.1303|FC072V.1303.1	=	q1:FC072V.1303	7	1328
FC072V.1304.1	FCIR_00001468	XLOC_001306	FC072V.1304|FC072V.1304.1	=	q1:FC072V.1304	4	2286
FC072V.1307.1	FCIR_00001469	XLOC_001307	FC072V.1307|FC072V.1307.1	=	q1:FC072V.1307	2	1450
FC072V.1309.1	FCIR_00001470	XLOC_001308	FC072V.1309|FC072V.1309.1	=	q1:FC072V.1309	5	832
FC072V.1311.1	FCIR_00001471	XLOC_001309	FC072V.1311|FC072V.1311.1	=	q1:FC072V.1311	6	1620
FC072V.1312.1	FCIR_00001472	XLOC_001310	-	u	q1:FC072V.1312	2	253
FC072V.1313.1	FCIR_00001473	XLOC_001311	FC072V.1313|FC072V.1313.1	=	q1:FC072V.1313	2	1121
FC072V.1314.1	FCIR_00001474	XLOC_001312	FC072V.1314|FC072V.1314.1	=	q1:FC072V.1314	9	1724
FC072V.1317.1	FCIR_00001475	XLOC_001313	FC072V.1317|FC072V.1317.1	=	q1:FC072V.1317	1	3180
FC072V.1318.1	FCIR_00001476	XLOC_001314	-	u	q1:FC072V.1318	2	1143
FC072V.1318.2	FCIR_00001477	XLOC_001314	-	u	q1:FC072V.1318	1	1138
FC072V.1319.1	FCIR_00001478	XLOC_001315	-	u	q1:FC072V.1319	2	344
FC072V.1320.1	FCIR_00001479	XLOC_001316	-	u	q1:FC072V.1320	2	249
FC072V.1324.1	FCIR_00001480	XLOC_001317	FC072V.1324|FC072V.1324.1	=	q1:FC072V.1324	2	2611
FC072V.1324.2	FCIR_00001481	XLOC_001317	FC072V.1324|FC072V.1324.2	=	q1:FC072V.1324	2	2650
FC072V.1326.1	FCIR_00001482	XLOC_001318	FC072V.1326|FC072V.1326.1	=	q1:FC072V.1326	2	986
FC072V.1332.1	FCIR_00001483	XLOC_001319	-	u	q1:FC072V.1332	2	207
FC072V.1333.1	FCIR_00001484	XLOC_001320	-	u	q1:FC072V.1333	2	697
FC072V.1334.1	FCIR_00001485	XLOC_001321	FC072V.1334|FC072V.1334.1	=	q1:FC072V.1334	2	1903
FC072V.1308.1	FCIR_00001486	XLOC_001322	FC072V.1308|FC072V.1308.1	=	q1:FC072V.1308	2	2034
FC072V.1310.1	FCIR_00001487	XLOC_001323	FC072V.1310|FC072V.1310.1	=	q1:FC072V.1310	4	1389
FC072V.1315.1	FCIR_00001488	XLOC_001324	FC072V.1315|FC072V.1315.1	=	q1:FC072V.1315	3	1293
FC072V.1316.1	FCIR_00001489	XLOC_001325	-	u	q1:FC072V.1316	2	225
FC072V.1321.1	FCIR_00001490	XLOC_001326	FC072V.1321|FC072V.1321.1	=	q1:FC072V.1321	5	2070
FC072V.1322.1	FCIR_00001491	XLOC_001327	FC072V.1322|FC072V.1322.1	=	q1:FC072V.1322	4	2041
FC072V.1323.1	FCIR_00001492	XLOC_001328	FC072V.1323|FC072V.1323.1	=	q1:FC072V.1323	1	1138
FC072V.1325.1	FCIR_00001493	XLOC_001329	FC072V.1325|FC072V.1325.1	=	q1:FC072V.1325	2	1200
FC072V.1327.1	FCIR_00001494	XLOC_001330	FC072V.1327|FC072V.1327.1	=	q1:FC072V.1327	4	934
FC072V.1328.1	FCIR_00001495	XLOC_001331	FC072V.1328|FC072V.1328.1	=	q1:FC072V.1328	2	2150
FC072V.1329.1	FCIR_00001496	XLOC_001332	FC072V.1329|FC072V.1329.1	=	q1:FC072V.1329	2	475
FC072V.1330.1	FCIR_00001497	XLOC_001333	FC072V.1330|FC072V.1330.1	=	q1:FC072V.1330	5	1999
FC072V.1331.1	FCIR_00001498	XLOC_001334	FC072V.1331|FC072V.1331.1	=	q1:FC072V.1331	2	1469
FC072V.1335.1	FCIR_00001499	XLOC_001335	FC072V.1335|FC072V.1335.1	=	q1:FC072V.1335	2	2995
FC072V.1336.1	FCIR_00001500	XLOC_001336	-	u	q1:FC072V.1336	1	428
FC072V.1341.1	FCIR_00001501	XLOC_001337	FC072V.1341|FC072V.1341.1	=	q1:FC072V.1341	2	1189
FC072V.1344.1	FCIR_00001502	XLOC_001338	FC072V.1344|FC072V.1344.1	=	q1:FC072V.1344	1	3223
FC072V.1337.1	FCIR_00001503	XLOC_001339	FC072V.1337|FC072V.1337.1	=	q1:FC072V.1337	8	3576
FC072V.1337.2	FCIR_00001504	XLOC_001339	FC072V.1337|FC072V.1337.2	=	q1:FC072V.1337	7	3676
FC072V.1337.3	FCIR_00001505	XLOC_001339	FC072V.1337|FC072V.1337.3	=	q1:FC072V.1337	8	3544
FC072V.1338.1	FCIR_00001506	XLOC_001340	FC072V.1338|FC072V.1338.1	=	q1:FC072V.1338	2	2787
FC072V.1339.1	FCIR_00001507	XLOC_001341	FC072V.1339|FC072V.1339.1	=	q1:FC072V.1339	3	611
FC072V.1340.1	FCIR_00001508	XLOC_001342	FC072V.1340|FC072V.1340.1	=	q1:FC072V.1340	3	1359
FC072V.1340.2	FCIR_00001509	XLOC_001342	FC072V.1340|FC072V.1340.2	=	q1:FC072V.1340	3	1330
FC072V.1342.1	FCIR_00001510	XLOC_001343	FC072V.1342|FC072V.1342.1	=	q1:FC072V.1342	2	1250
FC072V.1343.1	FCIR_00001511	XLOC_001344	FC072V.1343|FC072V.1343.1	=	q1:FC072V.1343	9	3348
FC072V.1343.2	FCIR_00001512	XLOC_001344	FC072V.1343|FC072V.1343.2	=	q1:FC072V.1343	9	3351
FC072V.1343.3	FCIR_00001513	XLOC_001344	FC072V.1343|FC072V.1343.3	=	q1:FC072V.1343	9	3320
FC072V.1343.4	FCIR_00001514	XLOC_001344	FC072V.1343|FC072V.1343.4	=	q1:FC072V.1343	9	3328
FC072V.1345.1	FCIR_00001515	XLOC_001345	-	u	q1:FC072V.1345	3	703
FC072V.1346.1	FCIR_00001516	XLOC_001346	FC072V.1346|FC072V.1346.1	=	q1:FC072V.1346	4	1694
FC072V.1350.1	FCIR_00001517	XLOC_001347	FC072V.1350|FC072V.1350.1	=	q1:FC072V.1350	3	1231
FC072V.1350.2	FCIR_00001518	XLOC_001347	FC072V.1350|FC072V.1350.2	=	q1:FC072V.1350	2	1282
FC072V.1351.1	FCIR_00001519	XLOC_001348	FC072V.1351|FC072V.1351.1	=	q1:FC072V.1351	2	432
FC072V.1353.1	FCIR_00001520	XLOC_001349	FC072V.1353|FC072V.1353.1	=	q1:FC072V.1353	3	779
FC072V.1354.1	FCIR_00001521	XLOC_001350	FC072V.1354|FC072V.1354.1	=	q1:FC072V.1354	4	859
FC072V.1356.1	FCIR_00001522	XLOC_001351	FC072V.1356|FC072V.1356.1	=	q1:FC072V.1356	5	890
FC072V.1356.2	FCIR_00001523	XLOC_001351	FC072V.1356|FC072V.1356.2	=	q1:FC072V.1356	6	925
FC072V.1347.1	FCIR_00001524	XLOC_001352	-	u	q1:FC072V.1347	2	364
FC072V.1348.1	FCIR_00001525	XLOC_001353	FC072V.1348|FC072V.1348.1	=	q1:FC072V.1348	2	3582
FC072V.1349.1	FCIR_00001526	XLOC_001354	FC072V.1349|FC072V.1349.1	=	q1:FC072V.1349	2	883
FC072V.1352.1	FCIR_00001527	XLOC_001355	FC072V.1352|FC072V.1352.1	=	q1:FC072V.1352	4	1104
FC072V.1355.1	FCIR_00001528	XLOC_001356	FC072V.1355|FC072V.1355.1	=	q1:FC072V.1355	5	1316
FC072V.1357.1	FCIR_00001529	XLOC_001357	FC072V.1357|FC072V.1357.1	=	q1:FC072V.1357	5	967
FC072V.1358.1	FCIR_00001530	XLOC_001358	FC072V.1358|FC072V.1358.1	=	q1:FC072V.1358	1	1654
FC072V.1359.1	FCIR_00001531	XLOC_001359	FC072V.1359|FC072V.1359.1	=	q1:FC072V.1359	1	3131
FC072V.1359.2	FCIR_00001532	XLOC_001359	FC072V.1359|FC072V.1359.1	o	q1:FC072V.1359	2	803
FC072V.1360.1	FCIR_00001533	XLOC_001360	FC072V.1360|FC072V.1360.1	=	q1:FC072V.1360	1	1255
FC072V.1362.1	FCIR_00001534	XLOC_001361	FC072V.1362|FC072V.1362.1	=	q1:FC072V.1362	3	1471
FC072V.1362.2	FCIR_00001535	XLOC_001361	FC072V.1362|FC072V.1362.2	=	q1:FC072V.1362	2	1506
FC072V.1364.1	FCIR_00001536	XLOC_001362	FC072V.1364|FC072V.1364.1	=	q1:FC072V.1364	4	1660
FC072V.1361.1	FCIR_00001537	XLOC_001363	FC072V.1361|FC072V.1361.1	=	q1:FC072V.1361	2	1118
FC072V.1361.2	FCIR_00001538	XLOC_001363	FC072V.1361|FC072V.1361.2	=	q1:FC072V.1361	3	1038
FC072V.1363.1	FCIR_00001539	XLOC_001364	FC072V.1363|FC072V.1363.1	=	q1:FC072V.1363	2	3089
FC072V.1365.1	FCIR_00001540	XLOC_001365	FC072V.1365|FC072V.1365.1	=	q1:FC072V.1365	2	1365
FC072V.1366.1	FCIR_00001541	XLOC_001366	FC072V.1366|FC072V.1366.1	=	q1:FC072V.1366	6	3963
FC072V.1366.2	FCIR_00001542	XLOC_001366	FC072V.1366|FC072V.1366.2	=	q1:FC072V.1366	6	2602
FC072V.1367.1	FCIR_00001543	XLOC_001367	FC072V.1367|FC072V.1367.1	=	q1:FC072V.1367	2	3780
FC072V.1368.1	FCIR_00001544	XLOC_001368	FC072V.1368|FC072V.1368.1	=	q1:FC072V.1368	2	388
FC072V.1369.1	FCIR_00001545	XLOC_001369	-	u	q1:FC072V.1369	2	265
FC072V.1370.1	FCIR_00001546	XLOC_001370	FC072V.1370|FC072V.1370.1	=	q1:FC072V.1370	8	2352
FC072V.1371.1	FCIR_00001547	XLOC_001371	FC072V.1371|FC072V.1371.1	=	q1:FC072V.1371	3	3382
FC072V.1371.2	FCIR_00001548	XLOC_001371	FC072V.1371|FC072V.1371.2	=	q1:FC072V.1371	4	3061
FC072V.1372.1	FCIR_00001549	XLOC_001372	FC072V.1372|FC072V.1372.1	=	q1:FC072V.1372	3	1359
FC072V.1375.1	FCIR_00001550	XLOC_001373	FC072V.1375|FC072V.1375.1	=	q1:FC072V.1375	2	1349
FC072V.1380.1	FCIR_00001551	XLOC_001374	FC072V.1380|FC072V.1380.1	=	q1:FC072V.1380	4	879
FC072V.1382.1	FCIR_00001552	XLOC_001375	FC072V.1382|FC072V.1382.1	=	q1:FC072V.1382	6	1132
FC072V.1382.2	FCIR_00001553	XLOC_001375	FC072V.1382|FC072V.1382.2	=	q1:FC072V.1382	6	1133
FC072V.1383.1	FCIR_00001554	XLOC_001376	FC072V.1383|FC072V.1383.1	=	q1:FC072V.1383	4	2355
FC072V.1373.1	FCIR_00001555	XLOC_001377	FC072V.1373|FC072V.1373.1	=	q1:FC072V.1373	3	622
FC072V.1374.1	FCIR_00001556	XLOC_001378	FC072V.1374|FC072V.1374.1	=	q1:FC072V.1374	2	1946
FC072V.1376.1	FCIR_00001557	XLOC_001379	FC072V.1376|FC072V.1376.1	=	q1:FC072V.1376	2	1175
FC072V.1377.1	FCIR_00001558	XLOC_001380	FC072V.1377|FC072V.1377.1	=	q1:FC072V.1377	6	2328
FC072V.1378.1	FCIR_00001559	XLOC_001381	FC072V.1378|FC072V.1378.1	=	q1:FC072V.1378	3	931
FC072V.1379.1	FCIR_00001560	XLOC_001382	FC072V.1379|FC072V.1379.1	=	q1:FC072V.1379	5	1594
FC072V.1381.1	FCIR_00001561	XLOC_001383	-	u	q1:FC072V.1381	2	356
FC072V.1384.1	FCIR_00001562	XLOC_001384	FC072V.1384|FC072V.1384.1	=	q1:FC072V.1384	1	2138
FC072V.1385.1	FCIR_00001563	XLOC_001385	-	u	q1:FC072V.1385	2	216
FC072V.1386.1	FCIR_00001564	XLOC_001386	FC072V.1386|FC072V.1386.1	=	q1:FC072V.1386	1	1667
FC072V.1388.1	FCIR_00001565	XLOC_001387	FC072V.1388|FC072V.1388.1	=	q1:FC072V.1388	5	1403
FC072V.1387.1	FCIR_00001566	XLOC_001388	FC072V.1387|FC072V.1387.1	=	q1:FC072V.1387	4	1843
FC072V.1389.1	FCIR_00001567	XLOC_001389	FC072V.1389|FC072V.1389.1	=	q1:FC072V.1389	2	934
FC072V.1390.1	FCIR_00001568	XLOC_001390	-	u	q1:FC072V.1390	2	811
FC072V.1391.1	FCIR_00001569	XLOC_001391	FC072V.1391|FC072V.1391.1	=	q1:FC072V.1391	5	1460
FC072V.1392.1	FCIR_00001570	XLOC_001392	-	u	q1:FC072V.1392	2	201
FC072V.1393.1	FCIR_00001571	XLOC_001393	FC072V.1393|FC072V.1393.1	=	q1:FC072V.1393	3	513
FC072V.1394.1	FCIR_00001572	XLOC_001394	-	u	q1:FC072V.1394	2	216
FC072V.1396.1	FCIR_00001573	XLOC_001395	FC072V.1396|FC072V.1396.1	=	q1:FC072V.1396	2	1702
FC072V.1395.1	FCIR_00001574	XLOC_001396	FC072V.1395|FC072V.1395.1	=	q1:FC072V.1395	2	1667
FC072V.1397.1	FCIR_00001575	XLOC_001397	FC072V.1397|FC072V.1397.1	=	q1:FC072V.1397	4	759
FC072V.1398.1	FCIR_00001576	XLOC_001398	FC072V.1398|FC072V.1398.1	=	q1:FC072V.1398	2	1233
FC072V.1399.1	FCIR_00001577	XLOC_001399	FC072V.1399|FC072V.1399.1	=	q1:FC072V.1399	4	4256
FC072V.1400.1	FCIR_00001578	XLOC_001400	FC072V.1400|FC072V.1400.1	=	q1:FC072V.1400	3	1603
FC072V.1404.1	FCIR_00001579	XLOC_001401	-	u	q1:FC072V.1404	2	386
FC072V.1406.1	FCIR_00001580	XLOC_001402	FC072V.1406|FC072V.1406.1	=	q1:FC072V.1406	2	1031
FC072V.1408.1	FCIR_00001581	XLOC_001403	FC072V.1408|FC072V.1408.1	=	q1:FC072V.1408	3	1348
FC072V.1412.1	FCIR_00001582	XLOC_001404	FC072V.1412|FC072V.1412.1	=	q1:FC072V.1412	3	2280
FC072V.1414.1	FCIR_00001583	XLOC_001405	FC072V.1414|FC072V.1414.1	=	q1:FC072V.1414	2	1868
FC072V.1415.1	FCIR_00001584	XLOC_001406	FC072V.1415|FC072V.1415.1	=	q1:FC072V.1415	2	800
FC072V.1416.1	FCIR_00001585	XLOC_001407	FC072V.1416|FC072V.1416.1	=	q1:FC072V.1416	5	2056
FC072V.1417.1	FCIR_00001586	XLOC_001408	FC072V.1417|FC072V.1417.1	=	q1:FC072V.1417	3	874
FC072V.1418.1	FCIR_00001587	XLOC_001409	FC072V.1418|FC072V.1418.1	=	q1:FC072V.1418	2	655
FC072V.1401.1	FCIR_00001588	XLOC_001410	FC072V.1401|FC072V.1401.1	=	q1:FC072V.1401	3	1685
FC072V.1402.1	FCIR_00001589	XLOC_001411	FC072V.1402|FC072V.1402.1	=	q1:FC072V.1402	4	914
FC072V.1403.1	FCIR_00001590	XLOC_001412	FC072V.1403|FC072V.1403.1	=	q1:FC072V.1403	2	2347
FC072V.1403.2	FCIR_00001591	XLOC_001412	FC072V.1403|FC072V.1403.2	=	q1:FC072V.1403	3	1922
FC072V.1405.1	FCIR_00001592	XLOC_001413	FC072V.1406|FC072V.1406.1	x	q1:FC072V.1405	2	204
FC072V.1407.1	FCIR_00001593	XLOC_001414	FC072V.1407|FC072V.1407.1	=	q1:FC072V.1407	2	828
FC072V.1409.1	FCIR_00001594	XLOC_001415	FC072V.1409|FC072V.1409.1	=	q1:FC072V.1409	4	2225
FC072V.1410.1	FCIR_00001595	XLOC_001416	FC072V.1410|FC072V.1410.1	=	q1:FC072V.1410	1	1955
FC072V.1411.1	FCIR_00001596	XLOC_001417	FC072V.1411|FC072V.1411.1	=	q1:FC072V.1411	6	1261
FC072V.1413.1	FCIR_00001597	XLOC_001418	FC072V.1413|FC072V.1413.1	=	q1:FC072V.1413	2	1207
FC072V.1419.1	FCIR_00001598	XLOC_001419	FC072V.1419|FC072V.1419.1	=	q1:FC072V.1419	4	1212
FC072V.1420.1	FCIR_00001599	XLOC_001420	FC072V.1420|FC072V.1420.1	=	q1:FC072V.1420	5	2290
FC072V.1422.1	FCIR_00001600	XLOC_001421	-	u	q1:FC072V.1422	2	207
FC072V.1423.1	FCIR_00001601	XLOC_001422	FC072V.1423|FC072V.1423.1	=	q1:FC072V.1423	2	779
FC072V.1425.1	FCIR_00001602	XLOC_001423	FC072V.1425|FC072V.1425.1	=	q1:FC072V.1425	10	1978
FC072V.1426.1	FCIR_00001603	XLOC_001424	FC072V.1426|FC072V.1426.1	=	q1:FC072V.1426	5	829
FC072V.1427.1	FCIR_00001604	XLOC_001425	-	u	q1:FC072V.1427	2	408
FC072V.1428.1	FCIR_00001605	XLOC_001426	FC072V.1428|FC072V.1428.1	=	q1:FC072V.1428	3	728
FC072V.1430.1	FCIR_00001606	XLOC_001427	FC072V.1430|FC072V.1430.1	=	q1:FC072V.1430	1	927
FC072V.1433.1	FCIR_00001607	XLOC_001428	FC072V.1433|FC072V.1433.1	=	q1:FC072V.1433	2	347
FC072V.1434.1	FCIR_00001608	XLOC_001429	FC072V.1434|FC072V.1434.1	=	q1:FC072V.1434	1	1578
FC072V.1436.1	FCIR_00001609	XLOC_001430	-	u	q1:FC072V.1436	2	472
FC072V.1439.1	FCIR_00001610	XLOC_001431	FC072V.1439|FC072V.1439.1	=	q1:FC072V.1439	7	3225
FC072V.1440.1	FCIR_00001611	XLOC_001432	FC072V.1440|FC072V.1440.1	=	q1:FC072V.1440	9	1264
FC072V.1421.1	FCIR_00001612	XLOC_001433	FC072V.1421|FC072V.1421.1	=	q1:FC072V.1421	3	1101
FC072V.1424.1	FCIR_00001613	XLOC_001434	FC072V.1424|FC072V.1424.1	=	q1:FC072V.1424	2	814
FC072V.1429.1	FCIR_00001614	XLOC_001435	FC072V.1429|FC072V.1429.1	=	q1:FC072V.1429	2	1445
FC072V.1431.1	FCIR_00001615	XLOC_001436	-	u	q1:FC072V.1431	3	474
FC072V.1432.1	FCIR_00001616	XLOC_001437	-	u	q1:FC072V.1432	3	232
FC072V.1435.1	FCIR_00001617	XLOC_001438	FC072V.1435|FC072V.1435.1	=	q1:FC072V.1435	1	1040
FC072V.1437.1	FCIR_00001618	XLOC_001439	FC072V.1437|FC072V.1437.1	=	q1:FC072V.1437	3	1069
FC072V.1438.1	FCIR_00001619	XLOC_001440	FC072V.1438|FC072V.1438.1	=	q1:FC072V.1438	13	2978
FC072V.1441.1	FCIR_00001620	XLOC_001441	FC072V.1441|FC072V.1441.1	=	q1:FC072V.1441	2	408
FC072V.1444.1	FCIR_00001621	XLOC_001442	-	u	q1:FC072V.1444	2	231
FC072V.1445.1	FCIR_00001622	XLOC_001443	FC072V.1445|FC072V.1445.1	=	q1:FC072V.1445	2	1844
FC072V.1442.1	FCIR_00001623	XLOC_001444	FC072V.1442|FC072V.1442.1	=	q1:FC072V.1442	4	2122
FC072V.1443.1	FCIR_00001624	XLOC_001445	FC072V.1443|FC072V.1443.1	=	q1:FC072V.1443	3	667
FC072V.1446.1	FCIR_00001625	XLOC_001446	FC072V.1446|FC072V.1446.1	=	q1:FC072V.1446	4	1598
FC072V.1447.1	FCIR_00001626	XLOC_001447	-	u	q1:FC072V.1447	1	532
FC072V.1448.1	FCIR_00001627	XLOC_001448	FC072V.1448|FC072V.1448.1	=	q1:FC072V.1448	4	492
FC072V.1449.1	FCIR_00001628	XLOC_001449	FC072V.1449|FC072V.1449.1	=	q1:FC072V.1449	2	1004
FC072V.1450.1	FCIR_00001629	XLOC_001450	FC072V.1450|FC072V.1450.1	=	q1:FC072V.1450	2	1722
FC072V.1451.1	FCIR_00001630	XLOC_001451	-	u	q1:FC072V.1451	2	256
FC072V.1452.1	FCIR_00001631	XLOC_001452	-	u	q1:FC072V.1452	2	275
FC072V.1453.1	FCIR_00001632	XLOC_001453	FC072V.1453|FC072V.1453.1	=	q1:FC072V.1453	4	513
FC072V.1454.1	FCIR_00001633	XLOC_001454	FC072V.1454|FC072V.1454.1	=	q1:FC072V.1454	1	1144
FC072V.1455.1	FCIR_00001634	XLOC_001455	FC072V.1455|FC072V.1455.1	=	q1:FC072V.1455	2	390
FC072V.1456.1	FCIR_00001635	XLOC_001456	-	u	q1:FC072V.1456	2	900
FC072V.1457.1	FCIR_00001636	XLOC_001457	-	u	q1:FC072V.1457	2	271
FC072V.1458.1	FCIR_00001637	XLOC_001458	FC072V.1459|FC072V.1459.1	x	q1:FC072V.1458	2	581
FC072V.1461.1	FCIR_00001638	XLOC_001459	FC072V.1461|FC072V.1461.1	=	q1:FC072V.1461	2	512
FC072V.1462.1	FCIR_00001639	XLOC_001460	-	u	q1:FC072V.1462	2	225
FC072V.1459.1	FCIR_00001640	XLOC_001461	FC072V.1459|FC072V.1459.1	=	q1:FC072V.1459	1	1159
FC072V.1460.1	FCIR_00001641	XLOC_001462	FC072V.1460|FC072V.1460.1	=	q1:FC072V.1460	1	1172
FC072V.1463.1	FCIR_00001642	XLOC_001463	-	u	q1:FC072V.1463	2	230
FC072V.1464.1	FCIR_00001643	XLOC_001464	FC072V.1464|FC072V.1464.1	=	q1:FC072V.1464	2	1806
FC072V.1465.1	FCIR_00001644	XLOC_001465	FC072V.1465|FC072V.1465.1	=	q1:FC072V.1465	5	754
FC072V.1466.1	FCIR_00001645	XLOC_001466	-	u	q1:FC072V.1466	2	274
FC072V.1467.1	FCIR_00001646	XLOC_001467	FC072V.1467|FC072V.1467.1	=	q1:FC072V.1467	7	1700
FC072V.1467.3	FCIR_00001647	XLOC_001467	FC072V.1467|FC072V.1467.1	j	q1:FC072V.1467	2	280
FC072V.1467.2	FCIR_00001648	XLOC_001467	FC072V.1467|FC072V.1467.2	=	q1:FC072V.1467	7	1558
FC072V.1468.1	FCIR_00001649	XLOC_001468	FC072V.1468|FC072V.1468.1	=	q1:FC072V.1468	1	1289
FC072V.1470.1	FCIR_00001650	XLOC_001469	FC072V.1470|FC072V.1470.1	=	q1:FC072V.1470	2	1324
FC072V.1475.1	FCIR_00001651	XLOC_001470	FC072V.1475|FC072V.1475.1	=	q1:FC072V.1475	1	1754
FC072V.1480.1	FCIR_00001652	XLOC_001471	FC072V.1480|FC072V.1480.1	=	q1:FC072V.1480	3	498
FC072V.1481.1	FCIR_00001653	XLOC_001472	FC072V.1481|FC072V.1481.1	=	q1:FC072V.1481	3	1390
FC072V.1482.1	FCIR_00001654	XLOC_001473	FC072V.1482|FC072V.1482.1	=	q1:FC072V.1482	2	2078
FC072V.1489.1	FCIR_00001655	XLOC_001474	FC072V.1489|FC072V.1489.1	=	q1:FC072V.1489	3	437
FC072V.1490.1	FCIR_00001656	XLOC_001475	FC072V.1490|FC072V.1490.1	=	q1:FC072V.1490	2	1874
FC072V.1491.1	FCIR_00001657	XLOC_001476	FC072V.1491|FC072V.1491.1	=	q1:FC072V.1491	2	684
FC072V.1492.1	FCIR_00001658	XLOC_001477	FC072V.1492|FC072V.1492.1	=	q1:FC072V.1492	3	827
FC072V.1494.1	FCIR_00001659	XLOC_001478	FC072V.1494|FC072V.1494.1	=	q1:FC072V.1494	2	1148
FC072V.1498.1	FCIR_00001660	XLOC_001479	FC072V.1498|FC072V.1498.1	=	q1:FC072V.1498	4	1648
FC072V.1500.1	FCIR_00001661	XLOC_001480	FC072V.1500|FC072V.1500.1	=	q1:FC072V.1500	4	2168
FC072V.1502.1	FCIR_00001662	XLOC_001481	FC072V.1502|FC072V.1502.1	=	q1:FC072V.1502	1	1695
FC072V.1504.1	FCIR_00001663	XLOC_001482	-	u	q1:FC072V.1504	2	536
FC072V.1504.2	FCIR_00001664	XLOC_001482	-	u	q1:FC072V.1504	2	524
FC072V.1505.1	FCIR_00001665	XLOC_001483	FC072V.1505|FC072V.1505.1	=	q1:FC072V.1505	1	1559
FC072V.1506.1	FCIR_00001666	XLOC_001484	FC072V.1506|FC072V.1506.1	=	q1:FC072V.1506	3	2021
FC072V.1509.1	FCIR_00001667	XLOC_001485	FC072V.1509|FC072V.1509.1	=	q1:FC072V.1509	4	586
FC072V.1512.1	FCIR_00001668	XLOC_001486	-	u	q1:FC072V.1512	2	226
FC072V.1514.1	FCIR_00001669	XLOC_001487	-	u	q1:FC072V.1514	3	274
FC072V.1515.1	FCIR_00001670	XLOC_001488	FC072V.1515|FC072V.1515.1	=	q1:FC072V.1515	2	840
FC072V.1516.1	FCIR_00001671	XLOC_001489	-	u	q1:FC072V.1516	3	409
FC072V.1518.1	FCIR_00001672	XLOC_001490	FC072V.1518|FC072V.1518.1	=	q1:FC072V.1518	5	1525
FC072V.1519.1	FCIR_00001673	XLOC_001491	FC072V.1519|FC072V.1519.1	=	q1:FC072V.1519	3	1293
FC072V.1520.1	FCIR_00001674	XLOC_001492	FC072V.1520|FC072V.1520.1	=	q1:FC072V.1520	1	491
FC072V.1521.1	FCIR_00001675	XLOC_001493	FC072V.1521|FC072V.1521.1	=	q1:FC072V.1521	2	722
FC072V.1522.1	FCIR_00001676	XLOC_001494	-	u	q1:FC072V.1522	2	218
FC072V.1523.1	FCIR_00001677	XLOC_001495	FC072V.1523|FC072V.1523.1	=	q1:FC072V.1523	2	972
FC072V.1524.1	FCIR_00001678	XLOC_001496	FC072V.1524|FC072V.1524.1	=	q1:FC072V.1524	3	2330
FC072V.1524.2	FCIR_00001679	XLOC_001496	FC072V.1524|FC072V.1524.2	=	q1:FC072V.1524	4	2206
FC072V.1527.1	FCIR_00001680	XLOC_001497	FC072V.1527|FC072V.1527.1	=	q1:FC072V.1527	1	792
FC072V.1532.1	FCIR_00001681	XLOC_001498	FC072V.1532|FC072V.1532.1	=	q1:FC072V.1532	4	1842
FC072V.1533.1	FCIR_00001682	XLOC_001499	-	u	q1:FC072V.1533	1	597
FC072V.1538.1	FCIR_00001683	XLOC_001500	-	u	q1:FC072V.1538	2	279
FC072V.1539.1	FCIR_00001684	XLOC_001501	-	u	q1:FC072V.1539	2	330
FC072V.1544.1	FCIR_00001685	XLOC_001502	FC072V.1543|FC072V.1543.1	x	q1:FC072V.1544	2	321
FC072V.1548.1	FCIR_00001686	XLOC_001503	FC072V.1548|FC072V.1548.1	=	q1:FC072V.1548	4	1564
FC072V.1550.1	FCIR_00001687	XLOC_001504	FC072V.1550|FC072V.1550.1	=	q1:FC072V.1550	5	1344
FC072V.1551.1	FCIR_00001688	XLOC_001505	FC072V.1551|FC072V.1551.1	=	q1:FC072V.1551	5	1048
FC072V.1553.1	FCIR_00001689	XLOC_001506	FC072V.1553|FC072V.1553.1	=	q1:FC072V.1553	2	621
FC072V.1555.1	FCIR_00001690	XLOC_001507	FC072V.1555|FC072V.1555.1	=	q1:FC072V.1555	4	1586
FC072V.1556.1	FCIR_00001691	XLOC_001508	FC072V.1556|FC072V.1556.1	=	q1:FC072V.1556	5	1065
FC072V.1560.1	FCIR_00001692	XLOC_001509	FC072V.1560|FC072V.1560.1	=	q1:FC072V.1560	2	803
FC072V.1469.1	FCIR_00001693	XLOC_001510	FC072V.1469|FC072V.1469.1	=	q1:FC072V.1469	3	1432
FC072V.1471.1	FCIR_00001694	XLOC_001511	FC072V.1470|FC072V.1470.1	x	q1:FC072V.1471	2	267
FC072V.1472.1	FCIR_00001695	XLOC_001512	FC072V.1472|FC072V.1472.1	=	q1:FC072V.1472	4	1408
FC072V.1473.1	FCIR_00001696	XLOC_001513	FC072V.1473|FC072V.1473.1	=	q1:FC072V.1473	3	992
FC072V.1474.1	FCIR_00001697	XLOC_001514	FC072V.1474|FC072V.1474.1	=	q1:FC072V.1474	3	711
FC072V.1476.1	FCIR_00001698	XLOC_001515	FC072V.1476|FC072V.1476.1	=	q1:FC072V.1476	2	1340
FC072V.1477.1	FCIR_00001699	XLOC_001516	FC072V.1477|FC072V.1477.1	=	q1:FC072V.1477	3	1528
FC072V.1478.1	FCIR_00001700	XLOC_001517	FC072V.1478|FC072V.1478.1	=	q1:FC072V.1478	4	2070
FC072V.1479.1	FCIR_00001701	XLOC_001518	FC072V.1479|FC072V.1479.1	=	q1:FC072V.1479	3	580
FC072V.1483.1	FCIR_00001702	XLOC_001519	FC072V.1483|FC072V.1483.1	=	q1:FC072V.1483	2	375
FC072V.1484.1	FCIR_00001703	XLOC_001520	FC072V.1484|FC072V.1484.1	=	q1:FC072V.1484	7	1994
FC072V.1485.1	FCIR_00001704	XLOC_001521	-	u	q1:FC072V.1485	2	255
FC072V.1486.1	FCIR_00001705	XLOC_001522	FC072V.1486|FC072V.1486.1	=	q1:FC072V.1486	3	1021
FC072V.1487.1	FCIR_00001706	XLOC_001523	FC072V.1487|FC072V.1487.1	=	q1:FC072V.1487	1	2971
FC072V.1488.1	FCIR_00001707	XLOC_001524	FC072V.1488|FC072V.1488.1	=	q1:FC072V.1488	3	1090
FC072V.1493.1	FCIR_00001708	XLOC_001525	FC072V.1493|FC072V.1493.1	=	q1:FC072V.1493	1	1197
FC072V.1495.1	FCIR_00001709	XLOC_001526	FC072V.1495|FC072V.1495.1	=	q1:FC072V.1495	1	2050
FC072V.1496.1	FCIR_00001710	XLOC_001527	FC072V.1496|FC072V.1496.1	=	q1:FC072V.1496	4	949
FC072V.1497.1	FCIR_00001711	XLOC_001528	-	u	q1:FC072V.1497	3	265
FC072V.1499.1	FCIR_00001712	XLOC_001529	FC072V.1499|FC072V.1499.1	=	q1:FC072V.1499	5	1652
FC072V.1499.2	FCIR_00001713	XLOC_001529	FC072V.1499|FC072V.1499.2	=	q1:FC072V.1499	5	1630
FC072V.1501.1	FCIR_00001714	XLOC_001530	FC072V.1501|FC072V.1501.1	=	q1:FC072V.1501	4	822
FC072V.1503.1	FCIR_00001715	XLOC_001531	FC072V.1503|FC072V.1503.1	=	q1:FC072V.1503	1	3639
FC072V.1507.1	FCIR_00001716	XLOC_001532	FC072V.1507|FC072V.1507.1	=	q1:FC072V.1507	2	1189
FC072V.1508.1	FCIR_00001717	XLOC_001533	FC072V.1508|FC072V.1508.1	=	q1:FC072V.1508	4	1835
FC072V.1510.1	FCIR_00001718	XLOC_001534	FC072V.1510|FC072V.1510.1	=	q1:FC072V.1510	3	966
FC072V.1511.1	FCIR_00001719	XLOC_001535	FC072V.1511|FC072V.1511.1	=	q1:FC072V.1511	8	2078
FC072V.1513.1	FCIR_00001720	XLOC_001536	FC072V.1513|FC072V.1513.1	=	q1:FC072V.1513	2	473
FC072V.1517.1	FCIR_00001721	XLOC_001537	FC072V.1517|FC072V.1517.1	=	q1:FC072V.1517	1	2098
FC072V.1525.1	FCIR_00001722	XLOC_001538	FC072V.1525|FC072V.1525.1	=	q1:FC072V.1525	2	831
FC072V.1526.1	FCIR_00001723	XLOC_001539	FC072V.1524|FC072V.1524.1	x	q1:FC072V.1526	3	442
FC072V.1528.1	FCIR_00001724	XLOC_001540	FC072V.1528|FC072V.1528.1	=	q1:FC072V.1528	2	409
FC072V.1529.1	FCIR_00001725	XLOC_001541	FC072V.1529|FC072V.1529.1	=	q1:FC072V.1529	2	1407
FC072V.1530.1	FCIR_00001726	XLOC_001542	-	u	q1:FC072V.1530	2	259
FC072V.1531.1	FCIR_00001727	XLOC_001543	-	u	q1:FC072V.1531	2	244
FC072V.1534.1	FCIR_00001728	XLOC_001544	FC072V.1534|FC072V.1534.1	=	q1:FC072V.1534	2	607
FC072V.1535.1	FCIR_00001729	XLOC_001545	-	u	q1:FC072V.1535	2	273
FC072V.1536.1	FCIR_00001730	XLOC_001546	FC072V.1536|FC072V.1536.1	=	q1:FC072V.1536	3	1501
FC072V.1537.1	FCIR_00001731	XLOC_001547	FC072V.1537|FC072V.1537.1	=	q1:FC072V.1537	4	1266
FC072V.1540.1	FCIR_00001732	XLOC_001548	-	u	q1:FC072V.1540	2	209
FC072V.1541.1	FCIR_00001733	XLOC_001549	FC072V.1541|FC072V.1541.1	=	q1:FC072V.1541	2	1714
FC072V.1542.1	FCIR_00001734	XLOC_001550	FC072V.1542|FC072V.1542.1	=	q1:FC072V.1542	2	806
FC072V.1543.1	FCIR_00001735	XLOC_001551	FC072V.1543|FC072V.1543.1	=	q1:FC072V.1543	3	510
FC072V.1545.1	FCIR_00001736	XLOC_001552	-	u	q1:FC072V.1545	2	632
FC072V.1546.1	FCIR_00001737	XLOC_001553	-	u	q1:FC072V.1546	2	221
FC072V.1547.1	FCIR_00001738	XLOC_001554	FC072V.1547|FC072V.1547.1	=	q1:FC072V.1547	4	1183
FC072V.1549.1	FCIR_00001739	XLOC_001555	FC072V.1549|FC072V.1549.1	=	q1:FC072V.1549	2	1428
FC072V.1552.1	FCIR_00001740	XLOC_001556	FC072V.1552|FC072V.1552.1	=	q1:FC072V.1552	3	1282
FC072V.1554.1	FCIR_00001741	XLOC_001557	FC072V.1554|FC072V.1554.1	=	q1:FC072V.1554	4	836
FC072V.1557.1	FCIR_00001742	XLOC_001558	FC072V.1557|FC072V.1557.1	=	q1:FC072V.1557	5	1491
FC072V.1558.1	FCIR_00001743	XLOC_001559	FC072V.1558|FC072V.1558.1	=	q1:FC072V.1558	3	1187
FC072V.1559.1	FCIR_00001744	XLOC_001560	FC072V.1559|FC072V.1559.1	=	q1:FC072V.1559	2	1024
FC072V.1561.1	FCIR_00001745	XLOC_001561	FC072V.1560|FC072V.1560.1	x	q1:FC072V.1561	2	241
FC072V.1562.1	FCIR_00001746	XLOC_001562	FC072V.1562|FC072V.1562.1	=	q1:FC072V.1562	3	2229
FC072V.1563.1	FCIR_00001747	XLOC_001563	FC072V.1563|FC072V.1563.1	=	q1:FC072V.1563	1	1344
FC072V.1565.1	FCIR_00001748	XLOC_001564	-	u	q1:FC072V.1565	2	237
FC072V.1566.1	FCIR_00001749	XLOC_001565	FC072V.1566|FC072V.1566.1	=	q1:FC072V.1566	4	1236
FC072V.1567.1	FCIR_00001750	XLOC_001566	FC072V.1567|FC072V.1567.1	=	q1:FC072V.1567	2	806
FC072V.1568.1	FCIR_00001751	XLOC_001567	-	u	q1:FC072V.1568	2	209
FC072V.1569.1	FCIR_00001752	XLOC_001568	FC072V.1569|FC072V.1569.1	=	q1:FC072V.1569	2	945
FC072V.1570.1	FCIR_00001753	XLOC_001569	FC072V.1570|FC072V.1570.1	=	q1:FC072V.1570	2	958
FC072V.1571.1	FCIR_00001754	XLOC_001570	FC072V.1571|FC072V.1571.1	=	q1:FC072V.1571	3	1005
FC072V.1573.1	FCIR_00001755	XLOC_001571	FC072V.1573|FC072V.1573.1	=	q1:FC072V.1573	2	629
FC072V.1573.2	FCIR_00001756	XLOC_001571	FC072V.1573|FC072V.1573.1	m	q1:FC072V.1573	1	644
FC072V.1576.1	FCIR_00001757	XLOC_001572	FC072V.1576|FC072V.1576.2	j	q1:FC072V.1576	3	671
FC072V.1576.2	FCIR_00001758	XLOC_001572	FC072V.1576|FC072V.1576.2	=	q1:FC072V.1576	3	938
FC072V.1578.1	FCIR_00001759	XLOC_001573	FC072V.1578|FC072V.1578.1	=	q1:FC072V.1578	2	350
FC072V.1580.1	FCIR_00001760	XLOC_001574	FC072V.1580|FC072V.1580.1	=	q1:FC072V.1580	5	4839
FC072V.1582.1	FCIR_00001761	XLOC_001575	FC072V.1582|FC072V.1582.1	=	q1:FC072V.1582	3	1397
FC072V.1588.1	FCIR_00001762	XLOC_001576	FC072V.1588|FC072V.1588.1	=	q1:FC072V.1588	2	2653
FC072V.1588.2	FCIR_00001763	XLOC_001576	FC072V.1588|FC072V.1588.2	=	q1:FC072V.1588	1	2789
FC072V.1589.1	FCIR_00001764	XLOC_001577	-	u	q1:FC072V.1589	2	201
FC072V.1590.1	FCIR_00001765	XLOC_001578	FC072V.1590|FC072V.1590.1	=	q1:FC072V.1590	2	394
FC072V.1591.1	FCIR_00001766	XLOC_001579	FC072V.1591|FC072V.1591.1	=	q1:FC072V.1591	2	512
FC072V.1593.1	FCIR_00001767	XLOC_001580	FC072V.1593|FC072V.1593.1	=	q1:FC072V.1593	5	3487
FC072V.1594.1	FCIR_00001768	XLOC_001581	FC072V.1594|FC072V.1594.1	=	q1:FC072V.1594	3	791
FC072V.1597.1	FCIR_00001769	XLOC_001582	FC072V.1597|FC072V.1597.1	=	q1:FC072V.1597	3	426
FC072V.1599.1	FCIR_00001770	XLOC_001583	FC072V.1599|FC072V.1599.1	=	q1:FC072V.1599	2	507
FC072V.1601.1	FCIR_00001771	XLOC_001584	FC072V.1601|FC072V.1601.1	=	q1:FC072V.1601	2	1828
FC072V.1601.2	FCIR_00001772	XLOC_001584	FC072V.1601|FC072V.1601.2	=	q1:FC072V.1601	3	1771
FC072V.1604.1	FCIR_00001773	XLOC_001585	-	u	q1:FC072V.1604	3	504
FC072V.1607.1	FCIR_00001774	XLOC_001586	FC072V.1607|FC072V.1607.1	=	q1:FC072V.1607	1	1891
FC072V.1614.1	FCIR_00001775	XLOC_001587	FC072V.1614|FC072V.1614.1	=	q1:FC072V.1614	3	1034
FC072V.1615.1	FCIR_00001776	XLOC_001588	FC072V.1615|FC072V.1615.1	=	q1:FC072V.1615	5	3080
FC072V.1615.2	FCIR_00001777	XLOC_001588	FC072V.1615|FC072V.1615.2	=	q1:FC072V.1615	7	2835
FC072V.1615.3	FCIR_00001778	XLOC_001588	FC072V.1615|FC072V.1615.3	=	q1:FC072V.1615	6	2757
FC072V.1615.4	FCIR_00001779	XLOC_001588	FC072V.1615|FC072V.1615.4	=	q1:FC072V.1615	7	2700
FC072V.1564.1	FCIR_00001780	XLOC_001589	FC072V.1564|FC072V.1564.1	=	q1:FC072V.1564	1	1130
FC072V.1572.1	FCIR_00001781	XLOC_001590	-	u	q1:FC072V.1572	2	369
FC072V.1574.1	FCIR_00001782	XLOC_001591	FC072V.1574|FC072V.1574.1	=	q1:FC072V.1574	3	744
FC072V.1575.1	FCIR_00001783	XLOC_001592	FC072V.1575|FC072V.1575.1	=	q1:FC072V.1575	2	336
FC072V.1577.1	FCIR_00001784	XLOC_001593	FC072V.1577|FC072V.1577.1	=	q1:FC072V.1577	3	676
FC072V.1579.1	FCIR_00001785	XLOC_001594	-	u	q1:FC072V.1579	2	972
FC072V.1581.1	FCIR_00001786	XLOC_001595	FC072V.1581|FC072V.1581.1	=	q1:FC072V.1581	4	1305
FC072V.1583.1	FCIR_00001787	XLOC_001596	FC072V.1583|FC072V.1583.1	=	q1:FC072V.1583	3	832
FC072V.1584.1	FCIR_00001788	XLOC_001597	FC072V.1584|FC072V.1584.1	=	q1:FC072V.1584	2	405
FC072V.1585.1	FCIR_00001789	XLOC_001598	FC072V.1585|FC072V.1585.1	=	q1:FC072V.1585	2	1329
FC072V.1586.1	FCIR_00001790	XLOC_001599	FC072V.1586|FC072V.1586.1	=	q1:FC072V.1586	4	1449
FC072V.1587.1	FCIR_00001791	XLOC_001600	FC072V.1587|FC072V.1587.1	=	q1:FC072V.1587	2	2021
FC072V.1592.1	FCIR_00001792	XLOC_001601	FC072V.1592|FC072V.1592.1	=	q1:FC072V.1592	4	2491
FC072V.1595.1	FCIR_00001793	XLOC_001602	FC072V.1595|FC072V.1595.1	=	q1:FC072V.1595	4	1740
FC072V.1596.1	FCIR_00001794	XLOC_001603	FC072V.1596|FC072V.1596.1	=	q1:FC072V.1596	2	2071
FC072V.1598.1	FCIR_00001795	XLOC_001604	-	u	q1:FC072V.1598	5	772
FC072V.1600.1	FCIR_00001796	XLOC_001605	FC072V.1600|FC072V.1600.1	=	q1:FC072V.1600	3	2758
FC072V.1602.1	FCIR_00001797	XLOC_001606	FC072V.1602|FC072V.1602.1	=	q1:FC072V.1602	2	1349
FC072V.1603.1	FCIR_00001798	XLOC_001607	FC072V.1603|FC072V.1603.1	=	q1:FC072V.1603	2	1326
FC072V.1605.1	FCIR_00001799	XLOC_001608	FC072V.1605|FC072V.1605.1	=	q1:FC072V.1605	3	3682
FC072V.1606.1	FCIR_00001800	XLOC_001609	-	u	q1:FC072V.1606	2	217
FC072V.1608.1	FCIR_00001801	XLOC_001610	FC072V.1608|FC072V.1608.1	=	q1:FC072V.1608	4	2425
FC072V.1609.1	FCIR_00001802	XLOC_001611	-	u	q1:FC072V.1609	2	320
FC072V.1609.2	FCIR_00001803	XLOC_001611	-	u	q1:FC072V.1609	2	505
FC072V.1610.1	FCIR_00001804	XLOC_001612	FC072V.1610|FC072V.1610.1	=	q1:FC072V.1610	3	1299
FC072V.1611.1	FCIR_00001805	XLOC_001613	-	u	q1:FC072V.1611	2	224
FC072V.1612.1	FCIR_00001806	XLOC_001614	FC072V.1612|FC072V.1612.1	=	q1:FC072V.1612	2	1184
FC072V.1613.1	FCIR_00001807	XLOC_001615	-	u	q1:FC072V.1613	2	345
FC072V.1616.1	FCIR_00001808	XLOC_001616	FC072V.1616|FC072V.1616.1	=	q1:FC072V.1616	2	529
FC072V.1617.1	FCIR_00001809	XLOC_001617	FC072V.1617|FC072V.1617.1	=	q1:FC072V.1617	3	1850
FC072V.1618.1	FCIR_00001810	XLOC_001618	-	u	q1:FC072V.1618	2	217
FC072V.1619.1	FCIR_00001811	XLOC_001619	FC072V.1619|FC072V.1619.1	=	q1:FC072V.1619	2	3464
FC072V.1619.2	FCIR_00001812	XLOC_001619	FC072V.1619|FC072V.1619.2	=	q1:FC072V.1619	2	3365
FC072V.1620.1	FCIR_00001813	XLOC_001620	FC072V.1620|FC072V.1620.1	=	q1:FC072V.1620	2	768
FC072V.1622.1	FCIR_00001814	XLOC_001621	FC072V.1622|FC072V.1622.1	=	q1:FC072V.1622	4	2395
FC072V.1624.1	FCIR_00001815	XLOC_001622	FC072V.1624|FC072V.1624.1	=	q1:FC072V.1624	2	1807
FC072V.1627.1	FCIR_00001816	XLOC_001623	FC072V.1627|FC072V.1627.1	=	q1:FC072V.1627	3	2946
[truncated: 9,890 more rows]

## Sheet: TS5
Table S5: EnTAP annotation results for F. circinatum assembled transcripts
[truncated: 11,707 more rows]

[truncated: 23 more sheets: TS6, TS7, TS8, TS9, TS10, TS11, TS12, TS13, TS14, TS15, TS16, TS17, TS18, TS19, TS20, TS21, TS22, TS23, TS24, TS25 …]
